# Supplementary material for: Dual Regulation of Gene Expression Mediated by Extended MAPK Activation and Salicylic Acid Contributes to Robust Innate Immunity in Arabidopsis thaliana
Source: PLoS Genet. 2013 Dec 12;9(12):e1004015. doi: 10.1371/journal.pgen.1004015 (PMC3861249; doi:10.1371/journal.pgen.1004015)
Supplement: Table S1 — Expression levels of the SA-responsive 187 genes and cluster information in Figure 2. (XLSX) [file pgen.1004015.s012.xlsx]

## Sheet: Bacterial_infection
AGI	Annotation	Col_mock	sid2_mock	Col_hrcC	sid2_hrcC	Col_pLAFR	sid2_pLAFR	Col_AvrRpt2	sid2_AvrRpt2
AT1G02360	Chitinase family protein; FUNCTIONS IN: chitinase activity; INVOLVED IN: carbohydrate metabolic process, cell wall macromolecule catabolic process; LOCATED IN: endomembrane system; EXPRESSED IN: stem, cotyledon, leaf whorl, root; CONTAINS InterPro DOMAIN/s: Glycoside hydrolase, family 19 (InterPro:IPR016283), Glycoside hydrolase, family 19, catalytic (InterPro:IPR000726); BEST Arabidopsis thalian…	9.68216	8.93193	10.2064	9.35106	11.9076	9.13526	11.7148	10.584
AT1G02400	Encodes a gibberellin 2-oxidase that acts on C19 gibberellins but not C20 gibberellins.	8.13261	8.95105	9.09698	9.26761	10.2464	9.27988	9.88965	9.98901
AT1G03210	Phenazine biosynthesis PhzC/PhzF protein; FUNCTIONS IN: catalytic activity; INVOLVED IN: biosynthetic process; LOCATED IN: endomembrane system; EXPRESSED IN: 24 plant structures; EXPRESSED DURING: 15 growth stages; CONTAINS InterPro DOMAIN/s: Phenazine biosynthesis PhzC/PhzF protein (InterPro:IPR003719); BEST Arabidopsis thaliana protein match is: Phenazine biosynthesis PhzC/PhzF protein (TAIR:AT…	10.5311	10.3295	10.9742	10.4857	12.1322	10.6365	12.1791	11.6978
AT1G05000	Encodes an atypical dual-speci&#64257;city phosphatase.	8.51562	8.62048	8.86018	8.68595	10.001	8.86075	10.2953	10.3001
AT1G05020	ENTH/ANTH/VHS superfamily protein; FUNCTIONS IN: phospholipid binding, clathrin binding, binding, phosphatidylinositol binding; INVOLVED IN: clathrin coat assembly; LOCATED IN: clathrin coat; EXPRESSED IN: 11 plant structures; EXPRESSED DURING: L mature pollen stage, M germinated pollen stage, 4 anthesis, petal differentiation and expansion stage, LP.08 eight leaves visible; CONTAINS InterPro DOM…	6.87533	7.0811	7.68193	7.67846	10.2268	7.61706	8.10446	7.88573
AT1G09680	Pentatricopeptide repeat (PPR) superfamily protein; CONTAINS InterPro DOMAIN/s: Pentatricopeptide repeat (InterPro:IPR002885); BEST Arabidopsis thaliana protein match is: Tetratricopeptide repeat (TPR)-like superfamily protein (TAIR:AT5G39710.1); Has 56278 Blast hits to 14858 proteins in 304 species: Archae - 3; Bacteria - 59; Metazoa - 821; Fungi - 925; Plants - 52616; Viruses - 0; Other Eukaryo…	9.83486	9.7143	10.2843	9.87476	11.0179	9.7811	11.0196	10.3496
AT1G10585	basic helix-loop-helix (bHLH) DNA-binding superfamily protein; FUNCTIONS IN: sequence-specific DNA binding transcription factor activity; INVOLVED IN: regulation of transcription; LOCATED IN: nucleus; EXPRESSED IN: 7 plant structures; EXPRESSED DURING: LP.06 six leaves visible, 4 anthesis, LP.10 ten leaves visible, petal differentiation and expansion stage, LP.08 eight leaves visible; CONTAINS In…	8.1842	9.32327	8.84224	8.75677	9.9325	9.566	9.88537	10.2253
AT1G10586	basic helix-loop-helix (bHLH) DNA-binding superfamily protein; FUNCTIONS IN: transcription regulator activity; INVOLVED IN: regulation of transcription; LOCATED IN: nucleus; CONTAINS InterPro DOMAIN/s: Helix-loop-helix DNA-binding domain (InterPro:IPR001092), Helix-loop-helix DNA-binding (InterPro:IPR011598); BEST Arabidopsis thaliana protein match is: basic helix-loop-helix (bHLH) DNA-binding su…	7.75221	8.70948	8.20885	8.09605	9.22398	8.83461	9.24705	9.49768
AT1G11300	protein serine/threonine kinases;protein kinases;ATP binding;sugar binding;kinases;carbohydrate binding; FUNCTIONS IN: in 6 functions; INVOLVED IN: protein amino acid phosphorylation, recognition of pollen; LOCATED IN: endomembrane system; EXPRESSED IN: 12 plant structures; EXPRESSED DURING: 6 growth stages; CONTAINS InterPro DOMAIN/s: Curculin-like (mannose-binding) lectin (InterPro:IPR001480), …	9.99915	9.78018	10.3188	9.71358	11.0892	9.69998	11.0844	10.7053
AT1G11310	A member of a large family of seven-transmembrane domain proteins specific to plants, homologs of the barley mildew resistance locus o (MLO) protein. The Arabidopsis genome contains 15 genes encoding MLO proteins, with localization in plasma membrane. Phylogenetic analysis revealed four clades of closely-related AtMLO genes. ATMLO2 belongs to the clade IV, with AtMLO3, AtMLO6 and AtMLO12. The gen…	12.4326	12.3875	12.7567	12.6282	13.4654	12.485	13.5129	13.2753
AT1G11330	S-locus lectin protein kinase family protein; FUNCTIONS IN: in 6 functions; INVOLVED IN: protein amino acid phosphorylation, recognition of pollen; LOCATED IN: plasma membrane; EXPRESSED IN: 21 plant structures; EXPRESSED DURING: 13 growth stages; CONTAINS InterPro DOMAIN/s: Curculin-like (mannose-binding) lectin (InterPro:IPR001480), Apple-like (InterPro:IPR003609), PAN-2 domain (InterPro:IPR013…	12.1453	11.7252	12.5064	11.6253	13.7479	12.0414	13.3414	12.6556
AT1G14010	emp24/gp25L/p24 family/GOLD family protein; FUNCTIONS IN: protein transmembrane transporter activity; INVOLVED IN: intracellular protein transport, transport; LOCATED IN: endoplasmic reticulum, membrane; EXPRESSED IN: guard cell, callus; CONTAINS InterPro DOMAIN/s: GOLD (InterPro:IPR009038), emp24/gp25L/p24 (InterPro:IPR000348); BEST Arabidopsis thaliana protein match is: emp24/gp25L/p24 family/G…	9.61874	9.57434	10.1392	9.75698	11.1277	9.87387	11.3182	10.9763
AT1G14880	PLANT CADMIUM RESISTANCE 1 (PCR1); FUNCTIONS IN: molecular_function unknown; INVOLVED IN: biological_process unknown; LOCATED IN: vacuole; CONTAINS InterPro DOMAIN/s: Protein of unknown function Cys-rich (InterPro:IPR006461); BEST Arabidopsis thaliana protein match is: PLANT CADMIUM RESISTANCE 2 (TAIR:AT1G14870.1); Has 778 Blast hits to 777 proteins in 111 species: Archae - 0; Bacteria - 0; Metaz…	13.7085	12.7427	14.2373	12.7633	15.5206	12.5709	15.5736	14.3056
AT1G15000	serine carboxypeptidase-like 50 (scpl50); FUNCTIONS IN: serine-type carboxypeptidase activity; INVOLVED IN: proteolysis; LOCATED IN: vacuole; EXPRESSED IN: 22 plant structures; EXPRESSED DURING: 13 growth stages; CONTAINS InterPro DOMAIN/s: Peptidase S10, serine carboxypeptidase (InterPro:IPR001563), Peptidase S10, serine carboxypeptidase, active site (InterPro:IPR018202); BEST Arabidopsis thalia…	12.1434	11.9136	11.76	11.9138	11.0892	11.8984	10.5186	10.4442
AT1G15290	Tetratricopeptide repeat (TPR)-like superfamily protein; FUNCTIONS IN: binding; INVOLVED IN: biological_process unknown; LOCATED IN: cellular_component unknown; EXPRESSED IN: 24 plant structures; EXPRESSED DURING: 13 growth stages; CONTAINS InterPro DOMAIN/s: Tetratricopeptide-like helical (InterPro:IPR011990), Tetratricopeptide repeat-containing (InterPro:IPR013026), Tetratricopeptide repeat (In…	13.2451	13.4699	12.9375	13.359	12.0086	13.2951	11.6556	11.8023
AT1G21900		11.2898	11.096	11.5033	11.1654	12.3519	11.1923	12.337	12.1094
AT1G23830	unknown protein; FUNCTIONS IN: molecular_function unknown; INVOLVED IN: biological_process unknown; LOCATED IN: endomembrane system; EXPRESSED IN: 12 plant structures; EXPRESSED DURING: 9 growth stages; BEST Arabidopsis thaliana protein match is: unknown protein (TAIR:AT1G23840.1); Has 57 Blast hits to 52 proteins in 7 species: Archae - 0; Bacteria - 0; Metazoa - 0; Fungi - 0; Plants - 57; Viruse…	9.7062	9.33034	9.7986	9.22884	10.8501	9.28724	10.745	10.2187
AT1G26200	TRAM, LAG1 and CLN8 (TLC) lipid-sensing domain containing protein; FUNCTIONS IN: molecular_function unknown; INVOLVED IN: biological_process unknown; LOCATED IN: integral to membrane; CONTAINS InterPro DOMAIN/s: Longevity assurance, LAG1/LAC1 (InterPro:IPR016439), TRAM/LAG1/CLN8 homology domain (InterPro:IPR006634); BEST Arabidopsis thaliana protein match is: LAG1 longevity assurance homolog 3 (T…	8.11483	7.3783	8.52236	7.66066	10.4886	7.6367	10.6529	8.61553
AT1G27350	Ribosome associated membrane protein RAMP4; CONTAINS InterPro DOMAIN/s: Ribosome associated membrane RAMP4 (InterPro:IPR010580); BEST Arabidopsis thaliana protein match is: Ribosome associated membrane protein RAMP4 (TAIR:AT1G27330.1); Has 348 Blast hits to 348 proteins in 106 species: Archae - 0; Bacteria - 0; Metazoa - 210; Fungi - 0; Plants - 100; Viruses - 0; Other Eukaryotes - 38 (source: NC…	11.4097	11.2854	11.5672	11.3593	12.5924	11.5127	12.6592	12.5056
AT1G29690	Encodes a protein containing a domain with significant homology to the MACPF (membrane attack complex and perforin) domain of complements and perforin proteins that are involved in innate immunity in animals. Transgenic <i>cad1-1</i> mutant plants show lesions seen in the hypersensitive response, as well as a spontaneous activation of expression of pathogenesis-related genes and leading to a 32-f…	11.2393	11.4174	11.8593	11.9319	12.544	11.6644	12.2683	12.3981
AT1G30530	The At1g30530 gene encodes a UDP-rhamnose:flavonol-3-O-rhamnosyltransferase (UGT78D1) attaching a rhamnosyl residue to the 3-O-position of the flavonols kaempferol and quercetin	12.4238	12.4602	12.193	12.2947	11.354	12.4459	10.7011	11.0749
AT1G31885	NOD26-like intrinsic protein 3;1 (NIP3;1); FUNCTIONS IN: transporter activity; INVOLVED IN: transport, transmembrane transport; LOCATED IN: integral to membrane, membrane; CONTAINS InterPro DOMAIN/s: Major intrinsic protein, conserved site (InterPro:IPR022357), Aquaporin (InterPro:IPR012269), Major intrinsic protein (InterPro:IPR000425); BEST Arabidopsis thaliana protein match is: NOD26-like intr…	6.92357	6.57407	7.0628	6.7202	8.83604	6.75237	8.7692	6.96964
AT1G34380	5'-3' exonuclease family protein; FUNCTIONS IN: 5'-3' exonuclease activity, DNA binding, catalytic activity; INVOLVED IN: biological_process unknown; LOCATED IN: chloroplast; EXPRESSED IN: 21 plant structures; EXPRESSED DURING: 13 growth stages; CONTAINS InterPro DOMAIN/s: 5&apos;-3&apos; exonuclease, SAM-fold domain (InterPro:IPR020047), 5&apos;-3&apos; exonuclease, C-terminal subdomain (InterPr…	8.90298	8.67285	9.28245	8.80858	10.27	8.75855	10.1592	9.65628
AT1G35513	pseudogene of isochorismate synthase-related / isochorismate mutase-related	9.67228	5.70937	9.93451	5.69021	11.5828	5.58821	11.2567	5.43191
AT1G36640	unknown protein; FUNCTIONS IN: molecular_function unknown; INVOLVED IN: biological_process unknown; LOCATED IN: endomembrane system; EXPRESSED IN: sperm cell, root; BEST Arabidopsis thaliana protein match is: unknown protein (TAIR:AT1G36622.1); Has 14 Blast hits to 14 proteins in 2 species: Archae - 0; Bacteria - 0; Metazoa - 0; Fungi - 0; Plants - 14; Viruses - 0; Other Eukaryotes - 0 (source: N…	4.87303	4.8338	4.95086	4.7731	5.9615	5.0093	6.12293	5.8742
AT1G42990	bZIP60 consists of a bZIP DNA binding domain followed by a putative transmembrane domain. bZIP60 mRNA is upregulated by the addition of ER stress inducers, tunicamycin (inhibitor of N-linked glycosylation), DTT (inhibitor of disulfide bond formation) and azetin-2-carboxylate (proline analog perturbing protein structure). Upon ER stress, bZIP60 mRNA is spliced by IRE1A and IRE1B to produce bZIP60-…	12.7431	12.7653	12.9446	12.7999	13.8611	12.973	13.7543	13.8137
AT1G49650	alpha/beta-Hydrolases superfamily protein; FUNCTIONS IN: hydrolase activity; INVOLVED IN: metabolic process; EXPRESSED IN: 15 plant structures; EXPRESSED DURING: 10 growth stages; CONTAINS InterPro DOMAIN/s: Alpha/beta hydrolase fold-3 (InterPro:IPR013094); BEST Arabidopsis thaliana protein match is: carboxyesterase 5 (TAIR:AT1G49660.1); Has 9107 Blast hits to 9083 proteins in 1488 species: Archa…	10.8514	10.8761	10.6799	10.5032	9.82944	10.9565	9.49274	9.32367
AT1G52200	PLAC8 family protein; FUNCTIONS IN: molecular_function unknown; INVOLVED IN: response to oxidative stress; LOCATED IN: plasma membrane; EXPRESSED IN: 10 plant structures; EXPRESSED DURING: 6 growth stages; CONTAINS InterPro DOMAIN/s: Protein of unknown function Cys-rich (InterPro:IPR006461); BEST Arabidopsis thaliana protein match is: PLAC8 family protein (TAIR:AT3G18450.1); Has 632 Blast hits to…	7.94052	8.49422	9.19952	8.81185	10.8982	9.01735	11.1289	10.8219
AT1G56060	unknown protein; BEST Arabidopsis thaliana protein match is: unknown protein (TAIR:AT2G32210.1); Has 180 Blast hits to 180 proteins in 22 species: Archae - 0; Bacteria - 0; Metazoa - 0; Fungi - 10; Plants - 170; Viruses - 0; Other Eukaryotes - 0 (source: NCBI BLink).	8.75125	9.62132	9.40012	9.15528	10.9672	9.68855	11.0723	11.4431
AT1G56550	Encodes a rhamnogalacturonan II specific xylosyltransferase.	9.97851	9.68281	10.0676	9.70477	11.1931	9.86791	11.2189	10.8699
AT1G58340	Encodes a plant MATE (multidrug and toxic compound extrusion) transporter that is localized to the Golgi complex and small organelles and is involved in determining the rate of organ initiation. It is also involved in iron homeostasis when plants are under osmotic stress.	8.07186	8.35173	8.65493	8.38476	9.59836	8.62813	10.9688	10.4072
AT1G60740	Thioredoxin superfamily protein; FUNCTIONS IN: oxidoreductase activity, antioxidant activity; INVOLVED IN: cell redox homeostasis; LOCATED IN: plasma membrane; EXPRESSED IN: male gametophyte, cultured cell, pollen tube, leaf; EXPRESSED DURING: L mature pollen stage, M germinated pollen stage; CONTAINS InterPro DOMAIN/s: Thioredoxin fold (InterPro:IPR012335), Thioredoxin-like (InterPro:IPR017936),…	7.47508	7.39814	7.67558	7.34071	8.72361	7.62284	9.12554	8.21971
AT1G62790	Bifunctional inhibitor/lipid-transfer protein/seed storage 2S albumin superfamily protein; CONTAINS InterPro DOMAIN/s: Bifunctional inhibitor/plant lipid transfer protein/seed storage (InterPro:IPR016140), Plant lipid transfer protein/seed storage/trypsin-alpha amylase inhibitor (InterPro:IPR003612); BEST Arabidopsis thaliana protein match is: receptor serine/threonine kinase, putative (TAIR:AT1G…	10.4292	10.4054	10.8797	10.5375	11.5353	10.5727	11.8411	11.8331
AT1G63530	BEST Arabidopsis thaliana protein match is: hydroxyproline-rich glycoprotein family protein (TAIR:AT1G63540.1); Has 10212 Blast hits to 4024 proteins in 434 species: Archae - 1; Bacteria - 1259; Metazoa - 3608; Fungi - 2247; Plants - 291; Viruses - 90; Other Eukaryotes - 2716 (source: NCBI BLink).	9.13489	9.53609	9.49822	9.54932	10.6497	9.62509	10.8719	10.3466
AT1G64065	Late embryogenesis abundant (LEA) hydroxyproline-rich glycoprotein family; CONTAINS InterPro DOMAIN/s: Late embryogenesis abundant protein, group 2 (InterPro:IPR004864); BEST Arabidopsis thaliana protein match is: Late embryogenesis abundant (LEA) hydroxyproline-rich glycoprotein family (TAIR:AT2G46150.1); Has 35333 Blast hits to 34131 proteins in 2444 species: Archae - 798; Bacteria - 22429; Met…	8.5438	8.5705	8.58583	8.564	10.3974	8.60833	10.105	10.3074
AT1G70140	Encodes a group I formin. Binds to F-actin barbed ends. Has severing actin filaments activity. Binds profilin. Involved in the initiation and tip growth of root hairs through regulation of actin cytoskeleton.	9.47939	9.63382	9.51766	9.54666	10.9964	9.78482	10.5838	10.3582
AT1G71520	encodes a member of the DREB subfamily A-5 of ERF/AP2 transcription factor family. The protein contains one AP2 domain. There are 16 members in this subfamily including RAP2.1, RAP2.9 and RAP2.10.	5.77316	6.8117	6.78883	6.49266	7.95026	6.86683	7.79296	7.5521
AT1G71910	unknown protein; Has 28 Blast hits to 28 proteins in 10 species: Archae - 0; Bacteria - 0; Metazoa - 0; Fungi - 0; Plants - 28; Viruses - 0; Other Eukaryotes - 0 (source: NCBI BLink).	9.66668	9.19738	9.91741	9.33798	10.9473	9.38781	10.9182	10.6702
AT1G72590	3-oxo-5-alpha-steroid 4-dehydrogenase family protein; FUNCTIONS IN: oxidoreductase activity, acting on the CH-CH group of donors, 3-oxo-5-alpha-steroid 4-dehydrogenase activity; INVOLVED IN: lipid metabolic process; LOCATED IN: endomembrane system, integral to membrane, cytoplasm; CONTAINS InterPro DOMAIN/s: 3-oxo-5-alpha-steroid 4-dehydrogenase, C-terminal (InterPro:IPR001104); BEST Arabidopsis …	9.74618	9.35965	10.063	9.08805	11.1062	9.32015	11.0109	10.3051
AT1G74710	Encodes a protein with isochorismate synthase activity. Mutants fail to accumulate salicylic acid. Its function may be redundant with that of ICS2 (AT1G18870).	10.9867	8.20476	11.1425	8.32716	13.1849	8.1531	12.5909	8.1219
AT1G76980	BEST Arabidopsis thaliana protein match is: embryo defective 2170 (TAIR:AT1G21390.1); Has 65 Blast hits to 65 proteins in 23 species: Archae - 0; Bacteria - 8; Metazoa - 1; Fungi - 8; Plants - 40; Viruses - 3; Other Eukaryotes - 5 (source: NCBI BLink).	7.86391	7.74625	7.78691	7.36878	9.80538	8.11681	9.58401	9.66545
AT1G78000	Encodes a sulfate transporter that can restore sulfate uptake capacity of a yeast mutant lacking sulfate transporter genes.	8.92305	9.12419	9.73659	9.96189	10.1371	9.20989	10.5214	9.99882
AT1G78190	Trm112p-like protein; CONTAINS InterPro DOMAIN/s: Protein of unknown function DUF343 (InterPro:IPR005651); BEST Arabidopsis thaliana protein match is: Trm112p-like protein (TAIR:AT1G22270.1); Has 414 Blast hits to 414 proteins in 194 species: Archae - 0; Bacteria - 0; Metazoa - 149; Fungi - 129; Plants - 62; Viruses - 0; Other Eukaryotes - 74 (source: NCBI BLink).	10.0252	9.83994	10.1175	9.75248	11.3384	9.96651	11.2507	10.7182
AT1G80590	member of WRKY Transcription Factor; Group III	8.25855	8.01955	8.44852	8.16309	10.3972	8.27789	9.49542	8.36209
AT2G02310	phloem protein 2-B6 (PP2-B6); FUNCTIONS IN: carbohydrate binding; INVOLVED IN: N-terminal protein myristoylation; LOCATED IN: cellular_component unknown; EXPRESSED IN: leaf whorl, sperm cell, root, leaf; EXPRESSED DURING: LP.04 four leaves visible; CONTAINS InterPro DOMAIN/s: F-box domain, cyclin-like (InterPro:IPR001810), F-box domain, Skp2-like (InterPro:IPR022364); BEST Arabidopsis thaliana pr…	6.46554	6.46877	6.55694	6.4481	7.49024	6.55084	7.56497	7.2214
AT2G02350	encodes a protein containing an F-box domain and physically interacts with SCF subunit SKP1/ASK1. The protein also exhibits similarity in sequence to phloem protein 2 (PP2) from cucumber.	8.67124	8.61477	8.96047	8.93717	9.84147	8.73657	9.9586	9.7596
AT2G02360	phloem protein 2-B10 (PP2-B10); CONTAINS InterPro DOMAIN/s: F-box domain, cyclin-like (InterPro:IPR001810), F-box domain, Skp2-like (InterPro:IPR022364); BEST Arabidopsis thaliana protein match is: F-box family protein (TAIR:AT2G02240.1); Has 572 Blast hits to 558 proteins in 38 species: Archae - 0; Bacteria - 0; Metazoa - 5; Fungi - 0; Plants - 567; Viruses - 0; Other Eukaryotes - 0 (source: NCB…	11.6125	11.4727	12.0255	11.6751	12.766	11.6243	12.8709	12.4908
AT2G05320	beta-1,2-N-acetylglucosaminyltransferase II; FUNCTIONS IN: acetylglucosaminyltransferase activity, alpha-1,6-mannosylglycoprotein 2-beta-N-acetylglucosaminyltransferase activity; INVOLVED IN: oligosaccharide biosynthetic process; LOCATED IN: Golgi stack, integral to membrane; EXPRESSED IN: 22 plant structures; EXPRESSED DURING: 13 growth stages; CONTAINS InterPro DOMAIN/s: N-acetylglucosaminyltra…	11.9494	11.7568	12.1544	11.6621	13.1126	11.9257	12.9549	12.6058
AT2G14580	pathogenesis related protein, encodes a basic PR1-like protein. Expresses in flowers, roots, and not in leaves and responses to ethylene and methyl jasmonate. Salicylic acid represses gene expression.	7.84103	6.59093	8.58699	6.57616	9.78709	6.67606	9.56389	9.08516
AT2G14610	PR1 gene expression is induced in response to a variety of pathogens. It is a useful molecular marker for the SAR response. Though the Genbank record for the cDNA associated to this gene is called 'PR-1-like', the sequence actually corresponds to PR1. Expression of this gene is salicylic-acid responsive.	11.0932	6.84868	12.3801	6.75824	14.7501	7.32941	15.2074	13.3082
AT2G14620	xyloglucan endotransglucosylase/hydrolase 10 (XTH10); FUNCTIONS IN: hydrolase activity, acting on glycosyl bonds, xyloglucan:xyloglucosyl transferase activity, hydrolase activity, hydrolyzing O-glycosyl compounds; INVOLVED IN: carbohydrate metabolic process, cellular glucan metabolic process; LOCATED IN: endomembrane system, apoplast, cell wall; EXPRESSED IN: 9 plant structures; EXPRESSED DURING:…	6.64133	6.52016	7.73076	6.47893	10.6047	6.57386	10.9633	9.52043
AT2G15480	UDP-glucosyl transferase 73B5 (UGT73B5); FUNCTIONS IN: quercetin 3-O-glucosyltransferase activity, UDP-glycosyltransferase activity, UDP-glucosyltransferase activity, transferase activity, transferring glycosyl groups; INVOLVED IN: response to other organism; LOCATED IN: endomembrane system; EXPRESSED IN: 9 plant structures; EXPRESSED DURING: L mature pollen stage, M germinated pollen stage, LP.0…	9.30025	10.3841	10.0336	10.0748	10.7454	10.3674	11.3317	11.5876
AT2G15490	UDP-glycosyltransferase 73B4 (UGT73B4); FUNCTIONS IN: quercetin 3-O-glucosyltransferase activity, UDP-glycosyltransferase activity, quercetin 7-O-glucosyltransferase activity, UDP-glucosyltransferase activity, transferase activity, transferring glycosyl groups; INVOLVED IN: response to other organism; LOCATED IN: endomembrane system; EXPRESSED IN: root; CONTAINS InterPro DOMAIN/s: UDP-glucuronosy…	9.22897	10.1778	9.78267	9.84353	10.4174	10.1123	10.9102	11.0938
AT2G16530	3-oxo-5-alpha-steroid 4-dehydrogenase family protein; FUNCTIONS IN: oxidoreductase activity, acting on the CH-CH group of donors, 3-oxo-5-alpha-steroid 4-dehydrogenase activity; INVOLVED IN: lipid metabolic process; LOCATED IN: endoplasmic reticulum; EXPRESSED IN: callus; CONTAINS InterPro DOMAIN/s: 3-oxo-5-alpha-steroid 4-dehydrogenase, C-terminal (InterPro:IPR001104); BEST Arabidopsis thaliana …	11.1965	10.738	11.5631	10.2182	12.3919	10.8248	12.3488	11.5684
AT2G16595	Translocon-associated protein (TRAP), alpha subunit; FUNCTIONS IN: molecular_function unknown; INVOLVED IN: biological_process unknown; LOCATED IN: endomembrane system, endoplasmic reticulum; EXPRESSED IN: 20 plant structures; EXPRESSED DURING: 13 growth stages; CONTAINS InterPro DOMAIN/s: Translocon-associated protein (TRAP), alpha subunit (InterPro:IPR005595); BEST Arabidopsis thaliana protein …	7.88328	7.63265	8.34991	7.78441	9.63285	7.85481	9.20618	8.05911
AT2G17120	Induction of chitin-responsive genes by chitin treatment is not blocked in the mutant.	12.322	12.0748	12.4599	12.0156	13.3416	12.0932	13.357	13.1743
AT2G17600	Cysteine/Histidine-rich C1 domain family protein; CONTAINS InterPro DOMAIN/s: DC1 (InterPro:IPR004146), C1-like (InterPro:IPR011424); BEST Arabidopsis thaliana protein match is: Cysteine/Histidine-rich C1 domain family protein (TAIR:AT2G17590.1); Has 1546 Blast hits to 615 proteins in 31 species: Archae - 0; Bacteria - 0; Metazoa - 9; Fungi - 0; Plants - 1525; Viruses - 0; Other Eukaryotes - 12 (…	6.00073	5.62146	6.02086	5.58436	7.54096	5.8441	7.0727	6.20603
AT2G17705	unknown protein; FUNCTIONS IN: molecular_function unknown; INVOLVED IN: biological_process unknown; LOCATED IN: plasma membrane; EXPRESSED IN: cultured cell; BEST Arabidopsis thaliana protein match is: unknown protein (TAIR:AT4G08330.1); Has 135 Blast hits to 135 proteins in 32 species: Archae - 5; Bacteria - 29; Metazoa - 0; Fungi - 0; Plants - 91; Viruses - 0; Other Eukaryotes - 10 (source: NCB…	8.24538	8.23471	8.87678	8.72681	9.75425	8.41491	10.2667	10.3517
AT2G21900	member of WRKY Transcription Factor; Group II-c	5.72564	5.6498	5.66767	5.68767	7.16687	5.67704	6.81854	5.69987
AT2G23000	serine carboxypeptidase-like 10 (scpl10); FUNCTIONS IN: serine-type carboxypeptidase activity; INVOLVED IN: proteolysis; LOCATED IN: endomembrane system; CONTAINS InterPro DOMAIN/s: Peptidase S10, serine carboxypeptidase (InterPro:IPR001563); BEST Arabidopsis thaliana protein match is: serine carboxypeptidase-like 9 (TAIR:AT2G23010.1); Has 3984 Blast hits to 3884 proteins in 449 species: Archae -…	11.7581	11.8185	11.7196	11.864	10.7159	11.7452	9.76052	9.94975
AT2G26290	root-specific kinase 1 (ARSK1); CONTAINS InterPro DOMAIN/s: Protein kinase, catalytic domain (InterPro:IPR000719), Serine-threonine/tyrosine-protein kinase (InterPro:IPR001245), Protein kinase-like domain (InterPro:IPR011009), Serine/threonine-protein kinase, active site (InterPro:IPR008271); BEST Arabidopsis thaliana protein match is: Protein kinase superfamily protein (TAIR:AT2G05940.1); Has 10…	6.81969	6.98129	7.19189	7.00479	7.89499	7.12339	8.27083	8.02652
AT2G26390	Serine protease inhibitor (SERPIN) family protein; FUNCTIONS IN: serine-type endopeptidase inhibitor activity; INVOLVED IN: biological_process unknown; LOCATED IN: cellular_component unknown; EXPRESSED IN: petal, root, seed; EXPRESSED DURING: 4 anthesis, E expanded cotyledon stage; CONTAINS InterPro DOMAIN/s: Protease inhibitor I4, serpin, plant (InterPro:IPR015554), Protease inhibitor I4, serpin…	6.67103	6.64733	6.94397	6.80103	8.35807	6.7474	7.9077	7.18217
AT2G26400	Encodes a protein predicted to belong to the acireductone dioxygenase (ARD/ARD?)family.	8.63953	8.34349	8.74723	8.51056	11.8282	8.40776	11.0975	8.60102
AT2G28940	Protein kinase superfamily protein; FUNCTIONS IN: protein kinase activity, kinase activity, ATP binding; INVOLVED IN: protein amino acid phosphorylation; EXPRESSED IN: 19 plant structures; EXPRESSED DURING: 13 growth stages; CONTAINS InterPro DOMAIN/s: Protein kinase, ATP binding site (InterPro:IPR017441), Protein kinase, catalytic domain (InterPro:IPR000719), Serine/threonine-protein kinase-like…	10.4578	10.0531	10.9436	10.5145	11.6114	10.015	11.6226	11.3036
AT2G30550	Encodes a lipase that hydrolyzes phosphatidylcholine, glycolipids as well as triacylglycerols.	12.3019	12.2217	12.3256	12.0651	13.7313	12.3074	13.4275	12.7593
AT2G32920	Encodes a protein disulfide isomerase-like (PDIL) protein, a member of a multigene family within the thioredoxin (TRX) superfamily. Transcript levels for this gene are up-regulated in response to three different chemical inducers of ER stress (dithiothreitol, beta-mercaptoethanol, and tunicamycin). AtIRE1-2 does not appear to be required for this response, but the atbzip60 mutant has a diminished…	10.341	10.5466	10.6697	10.7328	11.4007	10.7289	11.535	11.567
AT2G35658	unknown protein; FUNCTIONS IN: molecular_function unknown; INVOLVED IN: biological_process unknown; LOCATED IN: cellular_component unknown; BEST Arabidopsis thaliana protein match is: unknown protein (TAIR:AT4G16840.1); Has 30201 Blast hits to 17322 proteins in 780 species: Archae - 12; Bacteria - 1396; Metazoa - 17338; Fungi - 3422; Plants - 5037; Viruses - 0; Other Eukaryotes - 2996 (source: NC…	6.69533	6.79453	6.96197	6.90247	8.0055	6.79637	7.79903	7.6902
AT2G35960	Encodes a protein whose sequence is similar to tobacco hairpin-induced gene (HIN1) and Arabidopsis non-race specific disease resistance gene (NDR1). Expression is not altered in response to cucumber mosaic virus or spermine.	12.0823	12.0263	11.6616	11.6642	10.6462	11.7988	9.57586	9.57902
AT2G35970	Late embryogenesis abundant (LEA) hydroxyproline-rich glycoprotein family; CONTAINS InterPro DOMAIN/s: Late embryogenesis abundant protein, group 2 (InterPro:IPR004864); BEST Arabidopsis thaliana protein match is: NDR1/HIN1-like 22 (TAIR:AT4G09590.1); Has 808 Blast hits to 808 proteins in 28 species: Archae - 0; Bacteria - 0; Metazoa - 0; Fungi - 0; Plants - 808; Viruses - 0; Other Eukaryotes - 0…	12.2825	12.2693	12.0554	12.0608	11.1863	12.1287	10.5154	10.6251
AT2G37750	unknown protein; Has 21 Blast hits to 21 proteins in 7 species: Archae - 0; Bacteria - 0; Metazoa - 0; Fungi - 0; Plants - 21; Viruses - 0; Other Eukaryotes - 0 (source: NCBI BLink).	6.51434	6.65754	6.90937	6.68944	8.51484	6.95101	9.90597	9.28288
AT2G40750	member of WRKY Transcription Factor; Group III	11.4692	9.99465	11.5221	9.44058	12.9612	10.2917	12.697	11.4932
AT2G42900	Plant basic secretory protein (BSP) family protein; CONTAINS InterPro DOMAIN/s: Uncharacterised protein family, basic secretory protein (InterPro:IPR007541); Has 52 Blast hits to 52 proteins in 16 species: Archae - 0; Bacteria - 0; Metazoa - 1; Fungi - 0; Plants - 51; Viruses - 0; Other Eukaryotes - 0 (source: NCBI BLink).	9.94867	9.73707	9.27087	9.3795	8.08494	9.56957	7.74367	8.0317
AT2G43140	basic helix-loop-helix (bHLH) DNA-binding superfamily protein; FUNCTIONS IN: DNA binding, sequence-specific DNA binding transcription factor activity; INVOLVED IN: regulation of transcription; LOCATED IN: nucleus; EXPRESSED IN: root; CONTAINS InterPro DOMAIN/s: Helix-loop-helix DNA-binding domain (InterPro:IPR001092), Helix-loop-helix DNA-binding (InterPro:IPR011598); BEST Arabidopsis thaliana pr…	7.46367	6.76557	7.73747	6.94184	10.2419	6.8675	9.0816	7.30094
AT2G44240	Protein of Unknown Function (DUF239); INVOLVED IN: response to oxidative stress; LOCATED IN: endomembrane system; EXPRESSED IN: stem, cotyledon, sepal, leaf, stamen; EXPRESSED DURING: LP.06 six leaves visible, 4 anthesis; CONTAINS InterPro DOMAIN/s: Protein of unknown function DUF239, plant (InterPro:IPR004314); BEST Arabidopsis thaliana protein match is: Protein of Unknown Function (DUF239) (TAI…	7.6861	7.3775	7.4333	7.4232	9.27807	7.4346	11.4793	8.64904
AT2G45010	PLAC8 family protein; CONTAINS InterPro DOMAIN/s: Protein of unknown function Cys-rich (InterPro:IPR006461); BEST Arabidopsis thaliana protein match is: PLAC8 family protein (TAIR:AT5G51400.1); Has 558 Blast hits to 557 proteins in 52 species: Archae - 0; Bacteria - 0; Metazoa - 9; Fungi - 22; Plants - 524; Viruses - 0; Other Eukaryotes - 3 (source: NCBI BLink).	11.1516	10.9066	11.4382	11.0596	12.4107	11.1465	12.4237	12.2923
AT2G45570	member of CYP76C	9.92891	10.5354	10.6559	10.4053	11.3786	10.7695	11.8036	11.6184
AT2G47780	Rubber elongation factor protein (REF); CONTAINS InterPro DOMAIN/s: Rubber elongation factor (InterPro:IPR008802); BEST Arabidopsis thaliana protein match is: Rubber elongation factor protein (REF) (TAIR:AT3G05500.1); Has 126 Blast hits to 126 proteins in 21 species: Archae - 0; Bacteria - 0; Metazoa - 0; Fungi - 0; Plants - 126; Viruses - 0; Other Eukaryotes - 0 (source: NCBI BLink).	6.36844	6.11657	5.98007	6.0478	5.2948	5.95337	4.7712	4.72114
AT3G01420	Encodes an alpha-dioxygenase involved in protection against oxidative stress and cell death. Induced in response to Salicylic acid and oxidative stress. Independent of NPR1 in induction by salicylic acid.	6.60125	6.70952	7.01802	6.84302	7.87195	6.78262	11.5892	10.5483
AT3G07195	RPM1-interacting protein 4 (RIN4) family protein; CONTAINS InterPro DOMAIN/s: RPM1-interacting protein 4, defence response (InterPro:IPR008700); BEST Arabidopsis thaliana protein match is: defense protein-related (TAIR:AT5G48657.2); Has 4930 Blast hits to 4046 proteins in 465 species: Archae - 6; Bacteria - 1879; Metazoa - 1598; Fungi - 263; Plants - 594; Viruses - 25; Other Eukaryotes - 565 (sou…	11.7875	11.3416	12.1045	11.2546	13.3036	11.3746	12.865	12.022
AT3G07600	Heavy metal transport/detoxification superfamily protein ; FUNCTIONS IN: metal ion binding; INVOLVED IN: metal ion transport; LOCATED IN: cellular_component unknown; EXPRESSED IN: 6 plant structures; EXPRESSED DURING: LP.06 six leaves visible, LP.04 four leaves visible, 4 anthesis; CONTAINS InterPro DOMAIN/s: Heavy metal transport/detoxification protein (InterPro:IPR006121); BEST Arabidopsis thal…	7.34614	7.11571	7.36597	7.22907	8.36374	7.18801	8.92194	7.99801
AT3G09010	Protein kinase superfamily protein; FUNCTIONS IN: protein serine/threonine kinase activity, protein kinase activity, kinase activity, ATP binding; INVOLVED IN: protein amino acid phosphorylation; LOCATED IN: cellular_component unknown; EXPRESSED IN: 20 plant structures; EXPRESSED DURING: 12 growth stages; CONTAINS InterPro DOMAIN/s: Protein kinase, ATP binding site (InterPro:IPR017441), Protein k…	10.7623	10.6772	11.1064	10.8312	12.5734	10.8197	12.3355	12.2679
AT3G09520	A member of EXO70 gene family, putative exocyst subunits, conserved in land plants. Arabidopsis thaliana contains 23 putative EXO70 genes, which can be classified into eight clusters on the phylogenetic tree.	8.14201	8.11564	8.33277	8.18631	10.3705	8.55861	9.98297	9.55907
AT3G09960	Calcineurin-like metallo-phosphoesterase superfamily protein; FUNCTIONS IN: hydrolase activity, protein serine/threonine phosphatase activity; INVOLVED IN: biological_process unknown; LOCATED IN: cellular_component unknown; EXPRESSED IN: 8 plant structures; EXPRESSED DURING: 6 growth stages; CONTAINS InterPro DOMAIN/s: Metallophosphoesterase (InterPro:IPR004843), Serine/threonine-specific protein…	9.82475	9.83571	9.64755	9.52075	11.0264	10.0515	11.1046	10.7039
AT3G10300	Calcium-binding EF-hand family protein; FUNCTIONS IN: calcium ion binding; INVOLVED IN: biological_process unknown; LOCATED IN: cellular_component unknown; EXPRESSED IN: 22 plant structures; EXPRESSED DURING: 14 growth stages; CONTAINS InterPro DOMAIN/s: EF-Hand 1, calcium-binding site (InterPro:IPR018247), EF-HAND 2 (InterPro:IPR018249), EF-hand-like domain (InterPro:IPR011992), Calcium-binding …	9.89986	10.5438	10.7214	10.7056	11.1898	10.5143	11.308	11.3439
AT3G12230	serine carboxypeptidase-like 14 (scpl14); FUNCTIONS IN: serine-type carboxypeptidase activity; INVOLVED IN: proteolysis; LOCATED IN: endomembrane system; CONTAINS InterPro DOMAIN/s: Peptidase S10, serine carboxypeptidase (InterPro:IPR001563); BEST Arabidopsis thaliana protein match is: serine carboxypeptidase-like 15 (TAIR:AT3G12240.1); Has 3660 Blast hits to 3566 proteins in 378 species: Archae …	7.67266	7.40879	7.96289	7.40186	9.46606	7.75149	9.87186	8.35039
AT3G14130	Aldolase-type TIM barrel family protein; FUNCTIONS IN: glycolate oxidase activity, oxidoreductase activity, FMN binding, catalytic activity; INVOLVED IN: oxidation reduction, metabolic process; CONTAINS InterPro DOMAIN/s: Aldolase-type TIM barrel (InterPro:IPR013785), FMN-dependent alpha-hydroxy acid dehydrogenase, active site (InterPro:IPR008259), FMN-dependent dehydrogenase (InterPro:IPR000262)…	9.9189	9.81043	10.3614	10.0584	11.0652	9.93046	11.0526	10.95
AT3G14430	unknown protein; FUNCTIONS IN: molecular_function unknown; INVOLVED IN: response to oxidative stress; LOCATED IN: mitochondrion; EXPRESSED IN: 23 plant structures; EXPRESSED DURING: 13 growth stages; Has 16 Blast hits to 16 proteins in 7 species: Archae - 0; Bacteria - 0; Metazoa - 0; Fungi - 0; Plants - 16; Viruses - 0; Other Eukaryotes - 0 (source: NCBI BLink).	8.76107	8.60564	8.88	8.7292	9.84214	8.80087	9.86457	9.484
AT3G16670	Pollen Ole e 1 allergen and extensin family protein; FUNCTIONS IN: molecular_function unknown; INVOLVED IN: response to oxidative stress; LOCATED IN: endomembrane system; EXPRESSED IN: 9 plant structures; EXPRESSED DURING: 7 growth stages; CONTAINS InterPro DOMAIN/s: Pollen Ole e 1 allergen/extensin (InterPro:IPR006041); BEST Arabidopsis thaliana protein match is: Pollen Ole e 1 allergen and exte…	11.6964	11.1783	11.3504	11.164	10.5968	11.0078	8.91127	9.19513
AT3G19660	unknown protein; Has 16 Blast hits to 16 proteins in 6 species: Archae - 0; Bacteria - 0; Metazoa - 0; Fungi - 0; Plants - 16; Viruses - 0; Other Eukaryotes - 0 (source: NCBI BLink).	8.46765	8.40672	8.63178	8.57678	9.48135	8.60835	9.73955	9.76072
AT3G19720	Encodes a novel chloroplast division protein. Mutants of exhibit defects in chloroplast constriction, have enlarged, dumbbell-shaped chloroplasts. The ARC5 gene product shares similarity with the dynamin family of GTPases, which mediate endocytosis, mitochondrial division, and other organellar fission and fusion events in eukaryotes. Phylogenetic analysis showed that ARC5 is related to a group of…	13.7654	13.9666	13.5807	13.9581	12.6133	13.7415	12.564	12.8051
AT3G20600	Required for non-race specific resistance to bacterial and fungal pathogens.Mediates systemic acquired resistance (SAR) response.	8.95855	8.50275	9.53075	8.75118	10.2331	8.50081	10.0863	9.48538
AT3G20960	member of CYP705A	8.71676	8.2433	8.98926	8.3894	9.7955	8.39416	9.85426	9.06706
AT3G28160	transposable element gene; copia-like retrotransposon family, has a 1.4e-06 P-value blast match to GB:CAA31653 polyprotein (Ty1_Copia-element) (Arabidopsis thaliana)	10.8041	10.7609	11.1461	11.2565	8.8792	10.463	7.91407	7.97657
AT3G28480	Oxoglutarate/iron-dependent oxygenase; FUNCTIONS IN: oxidoreductase activity, acting on paired donors, with incorporation or reduction of molecular oxygen, 2-oxoglutarate as one donor, and incorporation of one atom each of oxygen into both donors, oxidoreductase activity, oxidoreductase activity, acting on paired donors, with incorporation or reduction of molecular oxygen, L-ascorbic acid binding…	11.1531	11.0453	11.3457	10.9931	12.3445	11.1226	12.3381	12.1607
AT3G29798	transposable element gene; pseudogene, similar to putative AP endonuclease/reverse transcriptase, blastp match of 30% identity and 4.0e-08 P-value to GP|21952510|gb|AAM82604.1|AF525305_2|AF525305 putative AP endonuclease/reverse transcriptase {Brassica napus}	9.84049	9.82259	10.328	10.4615	7.76462	9.40992	6.98562	7.05026
AT3G44830	Lecithin:cholesterol acyltransferase family protein; FUNCTIONS IN: phosphatidylcholine-sterol O-acyltransferase activity; INVOLVED IN: lipid metabolic process; LOCATED IN: cellular_component unknown; CONTAINS InterPro DOMAIN/s: Lecithin:cholesterol acyltransferase (InterPro:IPR003386); BEST Arabidopsis thaliana protein match is: phospholipid:diacylglycerol acyltransferase (TAIR:AT5G13640.1); Has …	6.2297	7.0456	6.2732	6.51356	7.8299	6.8559	7.51843	8.26003
AT3G49130	SWAP (Suppressor-of-White-APricot)/surp RNA-binding domain-containing protein; FUNCTIONS IN: RNA binding; INVOLVED IN: RNA processing; LOCATED IN: cellular_component unknown; EXPRESSED IN: stamen; EXPRESSED DURING: 4 anthesis; CONTAINS InterPro DOMAIN/s: SWAP/Surp (InterPro:IPR000061); BEST Arabidopsis thaliana protein match is: SWAP (Suppressor-of-White-APricot)/surp domain-containing protein (T…	7.17558	7.33455	7.65695	7.48882	8.65895	7.53742	9.62288	9.49595
AT3G51350	Eukaryotic aspartyl protease family protein; FUNCTIONS IN: aspartic-type endopeptidase activity; INVOLVED IN: proteolysis; LOCATED IN: anchored to membrane; CONTAINS InterPro DOMAIN/s: Peptidase aspartic, catalytic (InterPro:IPR009007), Peptidase aspartic (InterPro:IPR021109), Peptidase A1 (InterPro:IPR001461), Peptidase aspartic, active site (InterPro:IPR001969); BEST Arabidopsis thaliana protei…	8.97305	8.29891	9.31078	8.40618	10.5595	8.37791	10.4953	9.54225
AT3G52290	IQ-domain 3 (IQD3); FUNCTIONS IN: calmodulin binding; INVOLVED IN: biological_process unknown; LOCATED IN: plasma membrane; EXPRESSED IN: 23 plant structures; EXPRESSED DURING: 13 growth stages; CONTAINS InterPro DOMAIN/s: IQ calmodulin-binding region (InterPro:IPR000048); BEST Arabidopsis thaliana protein match is: IQ-domain 2 (TAIR:AT5G03040.3); Has 829 Blast hits to 818 proteins in 40 species:…	11.8287	11.9405	11.6938	11.8287	10.5306	11.8695	9.61711	9.70491
AT3G52840	beta-galactosidase 2 (BGAL2); FUNCTIONS IN: cation binding, beta-galactosidase activity, hydrolase activity, hydrolyzing O-glycosyl compounds, catalytic activity; INVOLVED IN: lactose catabolic process, using glucoside 3-dehydrogenase, carbohydrate metabolic process, lactose catabolic process via UDP-galactose, lactose catabolic process; LOCATED IN: apoplast; EXPRESSED IN: 26 plant structures; EX…	12.7962	12.9204	12.8263	13.0448	11.5622	12.7162	11.428	11.5743
AT3G53150	UDP-glucosyl transferase 73D1 (UGT73D1); FUNCTIONS IN: transferase activity, transferring hexosyl groups, UDP-glycosyltransferase activity; INVOLVED IN: metabolic process; LOCATED IN: endomembrane system; EXPRESSED IN: stem, sepal, stamen; EXPRESSED DURING: 4 anthesis; CONTAINS InterPro DOMAIN/s: UDP-glucuronosyl/UDP-glucosyltransferase (InterPro:IPR002213); BEST Arabidopsis thaliana protein matc…	7.01977	6.75687	6.86207	6.96657	10.1264	7.1243	9.4576	7.96797
AT3G54270	sucrose-6F-phosphate phosphohydrolase family protein; FUNCTIONS IN: phosphatase activity, magnesium ion binding, sucrose-phosphatase activity, catalytic activity; INVOLVED IN: sucrose biosynthetic process, metabolic process; EXPRESSED IN: 7 plant structures; EXPRESSED DURING: petal differentiation and expansion stage, E expanded cotyledon stage, D bilateral stage; CONTAINS InterPro DOMAIN/s: Sucr…	7.46303	7.32257	7.8868	7.55367	8.56857	7.29467	8.5377	7.9382
AT3G54960	Encodes a protein disulfide isomerase-like (PDIL) protein, a member of a multigene family within the thioredoxin (TRX) superfamily. Transcript levels for this gene are up-regulated in response to three different chemical inducers of ER stress (dithiothreitol, beta-mercaptoethanol, and tunicamycin). Neither AtIRE1-2 nor AtbZIP60 appear to be required for this response.	11.7748	11.5294	12.0222	11.6832	13.0475	11.7785	13.3556	13.2499
AT3G55700	UDP-Glycosyltransferase superfamily protein; FUNCTIONS IN: UDP-glycosyltransferase activity, transferase activity, transferring glycosyl groups; INVOLVED IN: metabolic process; LOCATED IN: cellular_component unknown; EXPRESSED IN: 9 plant structures; EXPRESSED DURING: 4 anthesis, C globular stage, petal differentiation and expansion stage; CONTAINS InterPro DOMAIN/s: UDP-glucuronosyl/UDP-glucosyl…	7.11823	6.83993	6.804	6.6242	8.87626	6.7204	8.37876	8.30173
AT3G58120	Encodes a member of the BZIP family of transcription factors. Forms heterodimers with the related protein AtbZIP34. Binds to G-boxes in vitro and is localized to the nucleus in onion epidermal cells.	11.5434	10.8654	12.3824	12.015	10.4458	10.9059	10.2411	10.133
AT3G61198	Unknown gene	5.96368	5.48858	6.38005	5.42208	10.5971	6.37721	10.4673	7.51745
AT3G62700	member of MRP subfamily	12.7536	13.1917	12.6895	13.2431	11.6469	13.2565	11.2303	11.8296
AT3G62780	Calcium-dependent lipid-binding (CaLB domain) family protein; CONTAINS InterPro DOMAIN/s: C2 membrane targeting protein (InterPro:IPR018029), C2 calcium/lipid-binding domain, CaLB (InterPro:IPR008973), C2 calcium-dependent membrane targeting (InterPro:IPR000008); BEST Arabidopsis thaliana protein match is: Calcium-dependent lipid-binding (CaLB domain) family protein (TAIR:AT3G16510.1); Has 675 Bl…	8.60901	8.10435	8.96981	8.30341	10.197	8.29888	9.64355	9.00005
AT3G63030	Protein containing methyl-CpG-binding domain.Has sequence similarity to human MBD proteins.	9.77266	9.4654	10.2198	9.5926	11.4003	9.60276	11.3081	10.7988
AT4G00005	PRA1 (Prenylated rab acceptor) family protein; FUNCTIONS IN: molecular_function unknown; INVOLVED IN: biological_process unknown; LOCATED IN: endomembrane system; CONTAINS InterPro DOMAIN/s: Prenylated rab acceptor PRA1 (InterPro:IPR004895); BEST Arabidopsis thaliana protein match is: prenylated RAB acceptor 1.B5 (TAIR:AT5G01640.1); Has 274 Blast hits to 274 proteins in 24 species: Archae - 0; Ba…	8.81039	8.93202	8.95786	8.83069	10.2048	9.16006	10.352	10.5094
AT4G00240	member of C2-PLD subfamily	9.27226	9.37786	9.68526	9.49816	10.7925	9.57583	10.8333	10.4498
AT4G00955	FUNCTIONS IN: molecular_function unknown; INVOLVED IN: biological_process unknown; LOCATED IN: endomembrane system; EXPRESSED IN: 14 plant structures; EXPRESSED DURING: 9 growth stages; CONTAINS InterPro DOMAIN/s: EGF-like (InterPro:IPR006210); BEST Arabidopsis thaliana protein match is: Protein kinase superfamily protein (TAIR:AT2G23450.1); Has 94 Blast hits to 88 proteins in 13 species: Archae …	10.3059	9.68455	10.5981	9.67298	11.6211	9.83332	11.6303	11.1368
AT4G00975	Potential natural antisense gene, locus overlaps with AT4G00980	7.5957	7.7535	7.69616	7.7743	8.69876	7.58843	8.80253	7.98513
AT4G01740	Cysteine/Histidine-rich C1 domain family protein; CONTAINS InterPro DOMAIN/s: DC1 (InterPro:IPR004146), C1-like (InterPro:IPR011424); BEST Arabidopsis thaliana protein match is: Cysteine/Histidine-rich C1 domain family protein (TAIR:AT4G01930.1); Has 1534 Blast hits to 622 proteins in 21 species: Archae - 0; Bacteria - 0; Metazoa - 4; Fungi - 0; Plants - 1528; Viruses - 0; Other Eukaryotes - 2 (s…	8.5404	8.0675	8.7905	7.92173	9.97136	8.09763	9.89053	9.24396
AT4G01870	tolB protein-related; FUNCTIONS IN: molecular_function unknown; INVOLVED IN: response to cyclopentenone; LOCATED IN: membrane; EXPRESSED IN: 22 plant structures; EXPRESSED DURING: 13 growth stages; CONTAINS InterPro DOMAIN/s: WD40-like Beta Propeller (InterPro:IPR011659), Peptidase S9B, dipeptidylpeptidase IV N-terminal (InterPro:IPR002469), Six-bladed beta-propeller, TolB-like (InterPro:IPR01104…	10.2611	11.5011	11.2094	11.1969	12.7087	11.8153	12.7674	12.9716
AT4G01920	Cysteine/Histidine-rich C1 domain family protein; INVOLVED IN: intracellular signaling pathway; LOCATED IN: cellular_component unknown; EXPRESSED IN: 13 plant structures; EXPRESSED DURING: 8 growth stages; CONTAINS InterPro DOMAIN/s: Protein kinase C-like, phorbol ester/diacylglycerol binding (InterPro:IPR002219), DC1 (InterPro:IPR004146), C1-like (InterPro:IPR011424); BEST Arabidopsis thaliana p…	9.52463	9.04683	9.68436	9.01366	11.1439	9.32183	10.9811	10.4142
AT4G01925	Cysteine/Histidine-rich C1 domain family protein; CONTAINS InterPro DOMAIN/s: DC1 (InterPro:IPR004146), C1-like (InterPro:IPR011424); BEST Arabidopsis thaliana protein match is: Cysteine/Histidine-rich C1 domain family protein (TAIR:AT4G01910.1); Has 30201 Blast hits to 17322 proteins in 780 species: Archae - 12; Bacteria - 1396; Metazoa - 17338; Fungi - 3422; Plants - 5037; Viruses - 0; Other Eu…	6.80619	6.62202	6.87409	6.72332	8.09042	6.64009	8.16112	7.11775
AT4G01930	Cysteine/Histidine-rich C1 domain family protein; FUNCTIONS IN: zinc ion binding; INVOLVED IN: intracellular signaling pathway; LOCATED IN: cellular_component unknown; EXPRESSED IN: petal, embryo, root, flower, seed; EXPRESSED DURING: 4 anthesis, petal differentiation and expansion stage, E expanded cotyledon stage, D bilateral stage; CONTAINS InterPro DOMAIN/s: Protein kinase C-like, phorbol est…	8.1955	7.73613	8.3349	7.8082	9.37553	7.73723	9.28946	8.73956
AT4G02330	Encodes a pectin methylesterase that is sensitive to chilling stress and brassinosteroid regulation.	10.7709	10.4403	11.6172	11.319	12.0668	10.6128	11.9025	11.989
AT4G15070	Cysteine/Histidine-rich C1 domain family protein; FUNCTIONS IN: molecular_function unknown; INVOLVED IN: intracellular signaling pathway; LOCATED IN: cellular_component unknown; CONTAINS InterPro DOMAIN/s: Protein kinase C-like, phorbol ester/diacylglycerol binding (InterPro:IPR002219), DC1 (InterPro:IPR004146), C1-like (InterPro:IPR011424); BEST Arabidopsis thaliana protein match is: Cysteine/Hi…	9.1673	9.0089	9.50514	9.52664	10.5487	9.16714	10.3424	10.3119
AT4G19020	chromomethylase 2 (CMT2); FUNCTIONS IN: chromatin binding, DNA binding; INVOLVED IN: chromatin assembly or disassembly, DNA methylation; LOCATED IN: chromatin, nucleus; CONTAINS InterPro DOMAIN/s: DNA methylase, C-5 cytosine-specific (InterPro:IPR001525), Chromo domain-like (InterPro:IPR016197), Bromo adjacent homology (BAH) domain (InterPro:IPR001025), Chromo domain (InterPro:IPR000953); BEST Ar…	9.12709	9.51082	8.92072	9.75352	7.97065	9.58775	7.42749	8.01005
AT4G19370	Protein of unknown function (DUF1218); FUNCTIONS IN: molecular_function unknown; INVOLVED IN: biological_process unknown; LOCATED IN: endomembrane system; EXPRESSED IN: 9 plant structures; EXPRESSED DURING: LP.06 six leaves visible, LP.04 four leaves visible, 4 anthesis, petal differentiation and expansion stage; CONTAINS InterPro DOMAIN/s: Protein of unknown function DUF1218 (InterPro:IPR009606)…	7.87377	7.8288	8.1088	8.14837	9.6396	7.88617	10.0555	9.46317
AT4G19870	Galactose oxidase/kelch repeat superfamily protein; FUNCTIONS IN: molecular_function unknown; INVOLVED IN: biological_process unknown; LOCATED IN: chloroplast; CONTAINS InterPro DOMAIN/s: F-box domain, cyclin-like (InterPro:IPR001810), Galactose oxidase/kelch, beta-propeller (InterPro:IPR011043), Kelch repeat type 1 (InterPro:IPR006652), Kelch related (InterPro:IPR013089), Kelch-type beta propell…	9.1896	9.05257	9.44144	9.2617	10.1955	9.20807	10.2767	10.0899
AT4G22520	Bifunctional inhibitor/lipid-transfer protein/seed storage 2S albumin superfamily protein; FUNCTIONS IN: lipid binding; INVOLVED IN: lipid transport; LOCATED IN: endomembrane system; CONTAINS InterPro DOMAIN/s: Bifunctional inhibitor/plant lipid transfer protein/seed storage (InterPro:IPR016140), Plant lipid transfer protein/seed storage/trypsin-alpha amylase inhibitor (InterPro:IPR003612), Plant…	7.29434	7.53534	7.42754	7.12514	9.69797	7.43227	9.59324	8.76257
AT4G22530	S-adenosyl-L-methionine-dependent methyltransferases superfamily protein; FUNCTIONS IN: methyltransferase activity; INVOLVED IN: metabolic process; LOCATED IN: cellular_component unknown; EXPRESSED IN: 19 plant structures; EXPRESSED DURING: 11 growth stages; CONTAINS InterPro DOMAIN/s: Methyltransferase type 11 (InterPro:IPR013216); BEST Arabidopsis thaliana protein match is: S-adenosyl-L-methion…	8.24157	8.413	8.3096	8.0416	10.2056	8.22094	9.92834	9.5164
AT4G24026	unknown protein; FUNCTIONS IN: molecular_function unknown; INVOLVED IN: biological_process unknown; LOCATED IN: cellular_component unknown; BEST Arabidopsis thaliana protein match is: unknown protein (TAIR:AT4G10810.1); Has 30201 Blast hits to 17322 proteins in 780 species: Archae - 12; Bacteria - 1396; Metazoa - 17338; Fungi - 3422; Plants - 5037; Viruses - 0; Other Eukaryotes - 2996 (source: NC…	5.93001	6.00321	5.91861	6.00341	7.20621	6.08781	7.80791	6.78631
AT4G25780	CAP (Cysteine-rich secretory proteins, Antigen 5, and Pathogenesis-related 1 protein) superfamily protein; FUNCTIONS IN: molecular_function unknown; INVOLVED IN: biological_process unknown; LOCATED IN: endomembrane system, extracellular region; EXPRESSED IN: 14 plant structures; EXPRESSED DURING: 11 growth stages; CONTAINS InterPro DOMAIN/s: Allergen V5/Tpx-1 related, conserved site (InterPro:IPR…	10.1583	9.92213	9.97246	10.058	8.20366	10.043	7.06856	7.0283
AT4G27180	kinesin heavy chain subunit	10.8139	11.0127	10.7933	11.5263	9.39514	10.9236	9.78768	10.5722
AT4G27430	Positive regulator of light-regulated genes. Novel nuclear protein which requires light for its high level expression.	12.9367	13.2784	12.5198	13.0566	11.3881	13.1739	11.2032	11.8201
AT4G29850	Eukaryotic protein of unknown function (DUF872); CONTAINS InterPro DOMAIN/s: Uncharacterised protein family UPF0414, transmembrane (InterPro:IPR008590); BEST Arabidopsis thaliana protein match is: Eukaryotic protein of unknown function (DUF872) (TAIR:AT2G19350.1); Has 271 Blast hits to 271 proteins in 72 species: Archae - 0; Bacteria - 0; Metazoa - 167; Fungi - 0; Plants - 98; Viruses - 0; Other …	6.27671	6.14107	6.51641	6.27264	7.77457	6.36664	8.39361	7.75184
AT4G33110	S-adenosyl-L-methionine-dependent methyltransferases superfamily protein; FUNCTIONS IN: (S)-coclaurine-N-methyltransferase activity; INVOLVED IN: lipid biosynthetic process; LOCATED IN: plasma membrane; EXPRESSED IN: cultured cell; CONTAINS InterPro DOMAIN/s: Cyclopropane-fatty-acyl-phospholipid/mycolic acid synthase (InterPro:IPR003333); BEST Arabidopsis thaliana protein match is: S-adenosyl-L-m…	12.0043	12.2852	11.8762	12.3338	10.7647	12.1006	10.5235	10.8563
AT4G33120	S-adenosyl-L-methionine-dependent methyltransferases superfamily protein; FUNCTIONS IN: (S)-coclaurine-N-methyltransferase activity; INVOLVED IN: lipid biosynthetic process; CONTAINS InterPro DOMAIN/s: Cyclopropane-fatty-acyl-phospholipid/mycolic acid synthase (InterPro:IPR003333); BEST Arabidopsis thaliana protein match is: S-adenosyl-L-methionine-dependent methyltransferases superfamily protein…	11.1922	11.4625	11.0022	11.52	9.93855	11.2622	9.62608	9.98038
AT4G33420	Peroxidase superfamily protein; FUNCTIONS IN: peroxidase activity, heme binding; INVOLVED IN: response to oxidative stress, oxidation reduction; EXPRESSED IN: 20 plant structures; EXPRESSED DURING: 10 growth stages; CONTAINS InterPro DOMAIN/s: Haem peroxidase (InterPro:IPR010255), Plant peroxidase (InterPro:IPR000823), Peroxidases heam-ligand binding site (InterPro:IPR019793), Haem peroxidase, pl…	8.71357	8.7056	9.2864	9.2171	9.81237	8.66903	11.2018	10.967
AT4G33910	2-oxoglutarate (2OG) and Fe(II)-dependent oxygenase superfamily protein; FUNCTIONS IN: oxidoreductase activity, acting on paired donors, with incorporation or reduction of molecular oxygen, 2-oxoglutarate as one donor, and incorporation of one atom each of oxygen into both donors, oxidoreductase activity, oxidoreductase activity, acting on paired donors, with incorporation or reduction of molecul…	9.89469	10.0985	10.1809	10.1377	10.9645	10.309	11.2539	11.1382
AT4G34135	The At4g34135 gene encodes a flavonol 7-O-glucosyltransferase (EC 2.4.1.237) that glucosylates also with a 20 fold lower activity flavonols (kaempferol and quercetin) at the 3-O-position.	10.4695	10.5178	10.6975	10.3121	11.6844	10.6847	12.1162	12.4043
AT4G36360	putative beta-galactosidase (BGAL3 gene)	12.4595	12.5067	12.1491	12.3983	10.9104	12.4436	9.94433	10.615
AT4G37370	member of CYP81D	11.242	11.6504	11.7505	11.235	12.9279	11.6062	12.8187	12.7281
AT4G37530	Peroxidase superfamily protein; FUNCTIONS IN: protein binding, peroxidase activity; INVOLVED IN: response to salt stress; LOCATED IN: endomembrane system; EXPRESSED IN: root; CONTAINS InterPro DOMAIN/s: Haem peroxidase (InterPro:IPR010255), Plant peroxidase (InterPro:IPR000823), Peroxidases heam-ligand binding site (InterPro:IPR019793), Haem peroxidase, plant/fungal/bacterial (InterPro:IPR002016)…	12.0546	12.1025	12.6104	12.4933	13.361	12.3616	14.0241	13.7524
AT4G39610	Protein of unknown function, DUF617; FUNCTIONS IN: molecular_function unknown; INVOLVED IN: biological_process unknown; LOCATED IN: chloroplast; EXPRESSED IN: 9 plant structures; EXPRESSED DURING: L mature pollen stage, M germinated pollen stage, 4 anthesis, C globular stage, petal differentiation and expansion stage; CONTAINS InterPro DOMAIN/s: Protein of unknown function DUF617, plant (InterPro…	6.48174	6.5937	6.44137	6.454	9.10384	6.8387	8.34084	7.4974
AT5G01640	prenylated RAB acceptor 1.B5 (PRA1.B5); CONTAINS InterPro DOMAIN/s: Prenylated rab acceptor PRA1 (InterPro:IPR004895); BEST Arabidopsis thaliana protein match is: prenylated RAB acceptor 1.B4 (TAIR:AT2G38360.1); Has 1807 Blast hits to 1807 proteins in 277 species: Archae - 0; Bacteria - 0; Metazoa - 736; Fungi - 347; Plants - 385; Viruses - 0; Other Eukaryotes - 339 (source: NCBI BLink).	9.52231	9.61191	9.49808	9.36481	10.6336	9.82901	10.7426	10.9769
AT5G01900	member of WRKY Transcription Factor; Group III	7.97927	7.07607	8.8555	7.09704	13.07	7.8249	10.7338	6.9426
AT5G03020	Galactose oxidase/kelch repeat superfamily protein; CONTAINS InterPro DOMAIN/s: Galactose oxidase/kelch, beta-propeller (InterPro:IPR011043), Kelch repeat type 1 (InterPro:IPR006652), Kelch related (InterPro:IPR013089), Kelch-type beta propeller (InterPro:IPR015915); BEST Arabidopsis thaliana protein match is: Galactose oxidase/kelch repeat superfamily protein (TAIR:AT5G03000.1); Has 6713 Blast h…	6.96157	7.21603	7.3319	7.24963	8.6659	7.21603	8.38123	8.0902
AT5G03090	BEST Arabidopsis thaliana protein match is: mto 1 responding down 1 (TAIR:AT1G53480.1); Has 7 Blast hits to 7 proteins in 1 species: Archae - 0; Bacteria - 0; Metazoa - 0; Fungi - 0; Plants - 7; Viruses - 0; Other Eukaryotes - 0 (source: NCBI BLink).	7.2093	11.7123	9.45243	11.5179	8.9161	11.5527	9.67247	11.4167
AT5G03160	J domain protein localized in ER lumen. Can partially compensate for the growth defect in jem1 scj1 mutant yeast.	11.048	11.1232	11.3572	11.1752	12.4514	11.3754	12.4832	12.4164
AT5G04530	Encodes KCS19, a member of the 3-ketoacyl-CoA synthase family involved in the biosynthesis of VLCFA (very long chain fatty acids).	8.95479	9.11613	8.79476	8.96789	7.33206	9.39826	6.20286	6.15626
AT5G07770	Actin-binding FH2 protein; FUNCTIONS IN: actin binding; INVOLVED IN: cellular component organization, actin cytoskeleton organization; LOCATED IN: chloroplast; EXPRESSED IN: 20 plant structures; EXPRESSED DURING: 8 growth stages; CONTAINS InterPro DOMAIN/s: Actin-binding FH2/DRF autoregulatory (InterPro:IPR003104), Actin-binding FH2 (InterPro:IPR015425); BEST Arabidopsis thaliana protein match is…	10.9152	10.6727	11.1932	10.8444	12.3077	10.7796	12.2745	11.6565
AT5G08380	alpha-galactosidase 1 (AGAL1); FUNCTIONS IN: alpha-galactosidase activity, hydrolase activity, hydrolyzing O-glycosyl compounds, catalytic activity; INVOLVED IN: carbohydrate metabolic process, metabolic process, lactose catabolic process; LOCATED IN: apoplast, cell wall, plant-type cell wall; EXPRESSED IN: 21 plant structures; EXPRESSED DURING: 13 growth stages; CONTAINS InterPro DOMAIN/s: Glyco…	10.6414	10.2861	11.1231	10.4977	12.2821	10.4752	12.553	11.8194
AT5G13930	Encodes chalcone synthase (CHS), a key enzyme involved in the biosynthesis of flavonoids. Required for the accumulation of purple anthocyanins in leaves and stems. Also involved in the regulation of auxin transport and the modulation of root gravitropism.	13.0204	12.7354	11.9035	12.1371	10.9388	12.5968	9.0872	9.1255
AT5G18480	plant glycogenin-like starch initiation protein 6 (PGSIP6); FUNCTIONS IN: transferase activity, transferring hexosyl groups, transferase activity, transferring glycosyl groups; INVOLVED IN: carbohydrate biosynthetic process, biosynthetic process; LOCATED IN: membrane; EXPRESSED IN: guard cell, leaf; CONTAINS InterPro DOMAIN/s: Glycosyl transferase, family 8 (InterPro:IPR002495); BEST Arabidopsis …	12.5162	12.6413	12.8613	12.7628	13.5288	12.8136	13.64	13.617
AT5G20400	encodes a protein whose sequence is similar to flavanone 3 hydroxylase from Malus.	7.96665	7.73439	8.92975	8.10465	10.4119	8.09102	10.2549	9.64549
AT5G20480	Encodes a predicted leucine-rich repeat receptor kinase (LRR-RLK). Functions as the receptor for bacterial PAMP (pathogen associated molecular patterns) EF-Tu.	10.8931	11.0766	11.5849	11.2528	12.6051	11.2444	12.7515	12.554
AT5G20670	Protein of unknown function (DUF1677); CONTAINS InterPro DOMAIN/s: Protein of unknown function DUF1677, plant (InterPro:IPR012876); BEST Arabidopsis thaliana protein match is: Protein of unknown function (DUF1677) (TAIR:AT1G72510.2); Has 245 Blast hits to 245 proteins in 14 species: Archae - 0; Bacteria - 0; Metazoa - 0; Fungi - 0; Plants - 245; Viruses - 0; Other Eukaryotes - 0 (source: NCBI BLi…	10.0568	9.95835	10.0488	10.0398	8.90145	9.90622	8.77479	8.53339
AT5G22570	member of WRKY Transcription Factor; Group III	6.73941	6.09151	7.20224	5.56454	10.6302	6.07931	8.58974	6.03764
AT5G23160	unknown protein; BEST Arabidopsis thaliana protein match is: unknown protein (TAIR:AT5G08240.1); Has 1807 Blast hits to 1807 proteins in 277 species: Archae - 0; Bacteria - 0; Metazoa - 736; Fungi - 347; Plants - 385; Viruses - 0; Other Eukaryotes - 339 (source: NCBI BLink).	7.85935	7.68752	8.16839	7.99072	9.95242	8.09009	9.52125	9.46355
AT5G23860	beta-tubulin, preferentially expressed in endodermal and phloem cells of primary roots and in the vascular tissues of leaves, stems, and flowers.	11.9173	12.0266	11.6877	12.0963	10.831	11.9354	10.6342	10.8789
AT5G24205	Unknown gene	6.46835	6.22588	6.55962	6.43682	7.87988	6.02455	8.07748	6.81262
AT5G37480	unknown protein; Has 30201 Blast hits to 17322 proteins in 780 species: Archae - 12; Bacteria - 1396; Metazoa - 17338; Fungi - 3422; Plants - 5037; Viruses - 0; Other Eukaryotes - 2996 (source: NCBI BLink).	10.4004	10.0347	10.6507	10.1032	11.7816	10.3045	11.4654	10.9532
AT5G37740	Calcium-dependent lipid-binding (CaLB domain) family protein; FUNCTIONS IN: molecular_function unknown; INVOLVED IN: biological_process unknown; EXPRESSED IN: 22 plant structures; EXPRESSED DURING: 13 growth stages; CONTAINS InterPro DOMAIN/s: C2 membrane targeting protein (InterPro:IPR018029), C2 calcium/lipid-binding domain, CaLB (InterPro:IPR008973), C2 calcium-dependent membrane targeting (In…	10.1589	9.53748	10.7856	9.89472	11.4665	9.44598	12.2216	11.6302
AT5G38250	Protein kinase family protein; FUNCTIONS IN: protein serine/threonine kinase activity, protein kinase activity, kinase activity, ATP binding; INVOLVED IN: protein amino acid phosphorylation; LOCATED IN: endomembrane system; CONTAINS InterPro DOMAIN/s: Protein kinase, catalytic domain (InterPro:IPR000719), Serine/threonine-protein kinase domain (InterPro:IPR002290), Serine-threonine/tyrosine-prote…	9.948	9.74366	10.0116	9.80096	11.1562	9.78733	11.2232	10.8566
AT5G39390	Leucine-rich repeat protein kinase family protein; FUNCTIONS IN: protein serine/threonine kinase activity, protein kinase activity, ATP binding; INVOLVED IN: protein amino acid phosphorylation; LOCATED IN: endomembrane system; CONTAINS InterPro DOMAIN/s: Protein kinase, ATP binding site (InterPro:IPR017441), Protein kinase, catalytic domain (InterPro:IPR000719), Leucine-rich repeat-containing N-t…	9.91552	9.89998	10.2521	9.52998	11.2587	10.1126	11.2958	11.1167
AT5G39520	Protein of unknown function (DUF1997); FUNCTIONS IN: molecular_function unknown; INVOLVED IN: biological_process unknown; LOCATED IN: chloroplast; EXPRESSED IN: 9 plant structures; EXPRESSED DURING: LP.06 six leaves visible, LP.04 four leaves visible, 4 anthesis, 4 leaf senescence stage, petal differentiation and expansion stage; CONTAINS InterPro DOMAIN/s: Protein of unknown function DUF1997 (In…	7.98557	7.7079	8.3728	7.72264	9.8765	8.0122	11.7483	11.0448
AT5G40230	nodulin MtN21-like transporter family protein	6.62348	6.36968	7.06258	6.35235	7.97538	6.46075	8.81248	7.34058
AT5G44460	calmodulin like 43 (CML43); FUNCTIONS IN: calcium ion binding; INVOLVED IN: response to cadmium ion; EXPRESSED IN: root, cultured cell; CONTAINS InterPro DOMAIN/s: EF-Hand 1, calcium-binding site (InterPro:IPR018247), EF-HAND 2 (InterPro:IPR018249), EF-hand-like domain (InterPro:IPR011992), Calcium-binding EF-hand (InterPro:IPR002048), EF-hand (InterPro:IPR018248); BEST Arabidopsis thaliana prote…	7.4567	7.21947	7.5451	7.4293	9.1416	7.38237	8.60143	7.75523
AT5G44820	Nucleotide-diphospho-sugar transferase family protein; CONTAINS InterPro DOMAIN/s: Nucleotide-diphospho-sugar transferase, predicted (InterPro:IPR005069); BEST Arabidopsis thaliana protein match is: unknown protein (TAIR:AT4G19970.1); Has 35333 Blast hits to 34131 proteins in 2444 species: Archae - 798; Bacteria - 22429; Metazoa - 974; Fungi - 991; Plants - 531; Viruses - 0; Other Eukaryotes - 96…	10.2974	9.94361	10.6622	10.0249	11.7403	10.1613	11.4718	11.1705
AT5G45630	CONTAINS InterPro DOMAIN/s: Protein of unknown function DUF584 (InterPro:IPR007608); BEST Arabidopsis thaliana protein match is: AtS40-3 (TAIR:AT4G18980.1); Has 158 Blast hits to 158 proteins in 19 species: Archae - 0; Bacteria - 0; Metazoa - 0; Fungi - 0; Plants - 158; Viruses - 0; Other Eukaryotes - 0 (source: NCBI BLink).	6.13614	6.3874	6.84217	6.486	7.60197	6.59654	8.21714	8.26814
AT5G46950	Plant invertase/pectin methylesterase inhibitor superfamily protein; FUNCTIONS IN: enzyme inhibitor activity, pectinesterase inhibitor activity, pectinesterase activity; INVOLVED IN: biological_process unknown; LOCATED IN: endomembrane system; CONTAINS InterPro DOMAIN/s: Pectinesterase inhibitor (InterPro:IPR006501); BEST Arabidopsis thaliana protein match is: Plant invertase/pectin methylesteras…	5.45738	5.25815	5.36165	5.42645	6.55945	5.33225	8.13005	8.24655
AT5G46960	Plant invertase/pectin methylesterase inhibitor superfamily protein; FUNCTIONS IN: enzyme inhibitor activity, pectinesterase inhibitor activity, pectinesterase activity; INVOLVED IN: biological_process unknown; LOCATED IN: endomembrane system; EXPRESSED IN: cultured cell; CONTAINS InterPro DOMAIN/s: Pectinesterase inhibitor (InterPro:IPR006501); BEST Arabidopsis thaliana protein match is: Plant i…	5.21028	5.18158	5.16028	5.23155	6.24362	5.36132	7.59012	7.82135
AT5G47420	Tryptophan RNA-binding attenuator protein-like; FUNCTIONS IN: molecular_function unknown; INVOLVED IN: biological_process unknown; LOCATED IN: endoplasmic reticulum; EXPRESSED IN: 20 plant structures; EXPRESSED DURING: 13 growth stages; CONTAINS InterPro DOMAIN/s: Protein of unknown function DUF124 (InterPro:IPR002838), Tryptophan RNA-binding attenuator protein-like (InterPro:IPR016031); BEST Ara…	10.7103	10.691	10.9534	10.7468	12.0361	10.8445	11.8528	11.6013
AT5G48290	Heavy metal transport/detoxification superfamily protein ; FUNCTIONS IN: metal ion binding; INVOLVED IN: metal ion transport; LOCATED IN: cellular_component unknown; EXPRESSED IN: 6 plant structures; EXPRESSED DURING: 4 anthesis, petal differentiation and expansion stage; CONTAINS InterPro DOMAIN/s: Heavy metal transport/detoxification protein (InterPro:IPR006121); BEST Arabidopsis thaliana prote…	8.43511	8.15785	8.69388	8.40545	10.2985	8.38625	10.7709	10.6096
AT5G50460	secE/sec61-gamma protein transport protein; FUNCTIONS IN: P-P-bond-hydrolysis-driven protein transmembrane transporter activity; INVOLVED IN: intracellular protein transport, protein transport, protein targeting; LOCATED IN: membrane; EXPRESSED IN: 24 plant structures; EXPRESSED DURING: 15 growth stages; CONTAINS InterPro DOMAIN/s: Protein translocase SEC61 complex gamma subunit (InterPro:IPR0081…	11.1086	10.9771	11.2956	11.0467	12.461	11.2312	12.4735	12.2832
AT5G51830	pfkB-like carbohydrate kinase family protein; FUNCTIONS IN: kinase activity, ribokinase activity; INVOLVED IN: response to cadmium ion; LOCATED IN: cellular_component unknown; EXPRESSED IN: 23 plant structures; EXPRESSED DURING: 13 growth stages; CONTAINS InterPro DOMAIN/s: Carbohydrate/purine kinase (InterPro:IPR011611), Ribokinase (InterPro:IPR002139), Carbohydrate/puine kinase, PfkB, conserved…	11.3938	11.5851	11.7501	11.5451	12.6197	11.7767	12.4738	12.373
AT5G52300	encodes a protein that is induced in expression in response to water deprivation such as cold, high-salt, and dessication. The response appears to be via abscisic acid. The promoter region contains two ABA-responsive elements (ABREs) that are required for the dehydration-responsive expression of rd29B as cis-acting elements. Protein is a member of a gene family with other members found plants, an…	7.62146	7.74766	8.19726	7.41289	9.27826	7.95639	9.61096	8.55673
AT5G53900	Serine/threonine-protein kinase WNK (With No Lysine)-related; BEST Arabidopsis thaliana protein match is: Serine/threonine-protein kinase WNK (With No Lysine)-related (TAIR:AT3G15240.2); Has 207 Blast hits to 205 proteins in 16 species: Archae - 0; Bacteria - 0; Metazoa - 2; Fungi - 0; Plants - 205; Viruses - 0; Other Eukaryotes - 0 (source: NCBI BLink).	10.8591	10.7405	10.5768	10.4697	9.2092	10.5361	8.955	9.00473
AT5G54000	2-oxoglutarate (2OG) and Fe(II)-dependent oxygenase superfamily protein; FUNCTIONS IN: oxidoreductase activity, acting on paired donors, with incorporation or reduction of molecular oxygen, 2-oxoglutarate as one donor, and incorporation of one atom each of oxygen into both donors, oxidoreductase activity; INVOLVED IN: biological_process unknown; LOCATED IN: cellular_component unknown; CONTAINS In…	7.37201	7.24541	7.52968	7.42445	8.95108	7.31295	8.73505	8.53568
AT5G54840	Monomeric G protein. Expressed in the root quiescent center, flowers, and leaf guard cells and hydathodes.	9.86831	10.0383	10.0965	9.91047	11.1478	10.1578	11.0984	11.1064
AT5G55560	Protein kinase superfamily protein; FUNCTIONS IN: protein kinase activity, kinase activity, ATP binding; INVOLVED IN: protein amino acid phosphorylation; LOCATED IN: cellular_component unknown; EXPRESSED IN: 15 plant structures; EXPRESSED DURING: 8 growth stages; CONTAINS InterPro DOMAIN/s: Protein kinase, catalytic domain (InterPro:IPR000719), Serine/threonine-protein kinase-like domain (InterPr…	9.99917	10.1054	10.2764	10.1873	11.2282	10.2734	11.3431	11.0213
AT5G58900	Homeodomain-like transcriptional regulator; FUNCTIONS IN: DNA binding, sequence-specific DNA binding transcription factor activity; INVOLVED IN: regulation of transcription; EXPRESSED IN: 20 plant structures; EXPRESSED DURING: 11 growth stages; CONTAINS InterPro DOMAIN/s: Molecular chaperone, heat shock protein, Hsp40, DnaJ (InterPro:IPR015609), SANT, eukarya (InterPro:IPR017884), Myb-like DNA-bi…	11.3069	11.2983	11.5095	11.5919	9.65965	11.0476	9.57052	9.63852
AT5G62350	Plant invertase/pectin methylesterase inhibitor superfamily protein; FUNCTIONS IN: enzyme inhibitor activity, pectinesterase inhibitor activity, pectinesterase activity; INVOLVED IN: response to salt stress; LOCATED IN: endomembrane system; EXPRESSED IN: 22 plant structures; EXPRESSED DURING: 13 growth stages; CONTAINS InterPro DOMAIN/s: Pectinesterase inhibitor (InterPro:IPR006501); BEST Arabido…	13.2558	13.1653	13.3792	13.4537	12.2101	13.1708	11.906	12.0631
AT5G62480	Encodes glutathione transferase belonging to the tau class of GSTs. Naming convention according to Wagner et al. (2002).	6.40601	7.18414	6.94418	6.86991	8.94171	7.34201	8.78241	8.82464
AT5G62770	Protein of unknown function (DUF1645); CONTAINS InterPro DOMAIN/s: Protein of unknown function DUF1645 (InterPro:IPR012442); BEST Arabidopsis thaliana protein match is: Protein of unknown function (DUF1645) (TAIR:AT1G70420.1); Has 173 Blast hits to 173 proteins in 20 species: Archae - 0; Bacteria - 0; Metazoa - 5; Fungi - 2; Plants - 161; Viruses - 0; Other Eukaryotes - 5 (source: NCBI BLink).	10.5054	9.99273	10.5093	10.1085	12.1261	10.1191	11.9849	10.8446
AT5G64110	Peroxidase superfamily protein; FUNCTIONS IN: peroxidase activity, heme binding; INVOLVED IN: response to oxidative stress, oxidation reduction; LOCATED IN: membrane; EXPRESSED IN: shoot apex, shoot, stamen, leaf; EXPRESSED DURING: 4 anthesis; CONTAINS InterPro DOMAIN/s: Haem peroxidase (InterPro:IPR010255), Plant peroxidase (InterPro:IPR000823), Peroxidases heam-ligand binding site (InterPro:IPR…	6.33239	6.68559	6.79383	6.64213	7.91643	6.98519	8.20766	7.94829
AT5G64120	encodes a cell wall bound peroxidase that is induced by hypo-osmolarity	12.107	12.2057	12.7628	12.6319	13.7176	12.5256	13.8797	13.6133
AT5G64310	Encodes arabinogalactan-protein (AGP1).	10.4962	11.1315	11.5057	11.3009	12.1688	11.4282	11.8751	11.823
AT5G64401	unknown protein; LOCATED IN: mitochondrion; Has 30201 Blast hits to 17322 proteins in 780 species: Archae - 12; Bacteria - 1396; Metazoa - 17338; Fungi - 3422; Plants - 5037; Viruses - 0; Other Eukaryotes - 2996 (source: NCBI BLink).	7.46432	7.31072	7.35849	7.18305	8.99285	7.44762	9.27079	9.37475
AT5G65730	xyloglucan endotransglucosylase/hydrolase 6 (XTH6); FUNCTIONS IN: hydrolase activity, acting on glycosyl bonds, hydrolase activity, hydrolyzing O-glycosyl compounds, xyloglucan:xyloglucosyl transferase activity; INVOLVED IN: response to water deprivation; LOCATED IN: endomembrane system, cell wall, apoplast; EXPRESSED IN: 21 plant structures; EXPRESSED DURING: 14 growth stages; CONTAINS InterPro …	13.308	13.2071	13.4784	13.023	12.2772	13.1844	10.7872	10.9562
AT5G66580	unknown protein; FUNCTIONS IN: molecular_function unknown; INVOLVED IN: N-terminal protein myristoylation; LOCATED IN: cellular_component unknown; BEST Arabidopsis thaliana protein match is: unknown protein (TAIR:AT3G50800.1); Has 1807 Blast hits to 1807 proteins in 277 species: Archae - 0; Bacteria - 0; Metazoa - 736; Fungi - 347; Plants - 385; Viruses - 0; Other Eukaryotes - 339 (source: NCBI B…	8.9046	8.4951	8.69517	8.77064	7.5686	8.63194	6.8681	6.86154
AT5G66690	UGT72E2 is an UDPG:coniferyl alcohol glucosyltransferase which glucosylates sinapyl- and coniferyl aldehydes as well as sinapyl- and coniferyl alcohol. The enzyme is thought to be involved in lignin metabolism. A knockdown mutant line (72E2KD) was obtained using RNAi silencing. A twofold reduction in coniferyl alcohol 4-<i>O</i>-glucoside and sinapyl alcohol 4-<i>O</i>-glucoside was detected in t…	7.6357	7.39224	7.73277	7.55627	8.98424	7.26864	9.1098	8.75584

## Sheet: Dex-treatment
AGI	Annotation	Col_mock	sid2_mock	Col_DEX	sid2_DEX
AT1G02360	Chitinase family protein; FUNCTIONS IN: chitinase activity; INVOLVED IN: carbohydrate metabolic process, cell wall macromolecule catabolic process; LOCATED IN: endomembrane system; EXPRESSED IN: stem, cotyledon, leaf whorl, root; CONTAINS InterPro DOMAIN/s: Glycoside hydrolase, family 19 (InterPro:IPR016283), Glycoside hydrolase, family 19, catalytic (InterPro:IPR000726); BEST Arabidopsis thalian…	8.2304	7.71063	9.1497	8.32687
AT1G02400	Encodes a gibberellin 2-oxidase that acts on C19 gibberellins but not C20 gibberellins.	7.38856	7.44061	9.89288	9.70923
AT1G03210	Phenazine biosynthesis PhzC/PhzF protein; FUNCTIONS IN: catalytic activity; INVOLVED IN: biosynthetic process; LOCATED IN: endomembrane system; EXPRESSED IN: 24 plant structures; EXPRESSED DURING: 15 growth stages; CONTAINS InterPro DOMAIN/s: Phenazine biosynthesis PhzC/PhzF protein (InterPro:IPR003719); BEST Arabidopsis thaliana protein match is: Phenazine biosynthesis PhzC/PhzF protein (TAIR:AT…	9.63828	9.25992	9.62069	9.47399
AT1G05000	Encodes an atypical dual-speci&#64257;city phosphatase.	7.88997	7.96407	12.5957	12.5461
AT1G05020	ENTH/ANTH/VHS superfamily protein; FUNCTIONS IN: phospholipid binding, clathrin binding, binding, phosphatidylinositol binding; INVOLVED IN: clathrin coat assembly; LOCATED IN: clathrin coat; EXPRESSED IN: 11 plant structures; EXPRESSED DURING: L mature pollen stage, M germinated pollen stage, 4 anthesis, petal differentiation and expansion stage, LP.08 eight leaves visible; CONTAINS InterPro DOM…	7.43712	7.21539	9.32533	9.10032
AT1G09680	Pentatricopeptide repeat (PPR) superfamily protein; CONTAINS InterPro DOMAIN/s: Pentatricopeptide repeat (InterPro:IPR002885); BEST Arabidopsis thaliana protein match is: Tetratricopeptide repeat (TPR)-like superfamily protein (TAIR:AT5G39710.1); Has 56278 Blast hits to 14858 proteins in 304 species: Archae - 3; Bacteria - 59; Metazoa - 821; Fungi - 925; Plants - 52616; Viruses - 0; Other Eukaryo…	8.74221	8.68867	9.45351	9.3676
AT1G10585	basic helix-loop-helix (bHLH) DNA-binding superfamily protein; FUNCTIONS IN: sequence-specific DNA binding transcription factor activity; INVOLVED IN: regulation of transcription; LOCATED IN: nucleus; EXPRESSED IN: 7 plant structures; EXPRESSED DURING: LP.06 six leaves visible, 4 anthesis, LP.10 ten leaves visible, petal differentiation and expansion stage, LP.08 eight leaves visible; CONTAINS In…	7.61891	7.86644	12.2965	12.2156
AT1G10586	basic helix-loop-helix (bHLH) DNA-binding superfamily protein; FUNCTIONS IN: transcription regulator activity; INVOLVED IN: regulation of transcription; LOCATED IN: nucleus; CONTAINS InterPro DOMAIN/s: Helix-loop-helix DNA-binding domain (InterPro:IPR001092), Helix-loop-helix DNA-binding (InterPro:IPR011598); BEST Arabidopsis thaliana protein match is: basic helix-loop-helix (bHLH) DNA-binding su…	4.95199	5.36923	9.47612	9.66945
AT1G11300	protein serine/threonine kinases;protein kinases;ATP binding;sugar binding;kinases;carbohydrate binding; FUNCTIONS IN: in 6 functions; INVOLVED IN: protein amino acid phosphorylation, recognition of pollen; LOCATED IN: endomembrane system; EXPRESSED IN: 12 plant structures; EXPRESSED DURING: 6 growth stages; CONTAINS InterPro DOMAIN/s: Curculin-like (mannose-binding) lectin (InterPro:IPR001480), …	8.81232	8.73641	9.63688	9.60116
AT1G11310	A member of a large family of seven-transmembrane domain proteins specific to plants, homologs of the barley mildew resistance locus o (MLO) protein. The Arabidopsis genome contains 15 genes encoding MLO proteins, with localization in plasma membrane. Phylogenetic analysis revealed four clades of closely-related AtMLO genes. ATMLO2 belongs to the clade IV, with AtMLO3, AtMLO6 and AtMLO12. The gen…	12.35	12.4272	13.1354	13.0059
AT1G11330	S-locus lectin protein kinase family protein; FUNCTIONS IN: in 6 functions; INVOLVED IN: protein amino acid phosphorylation, recognition of pollen; LOCATED IN: plasma membrane; EXPRESSED IN: 21 plant structures; EXPRESSED DURING: 13 growth stages; CONTAINS InterPro DOMAIN/s: Curculin-like (mannose-binding) lectin (InterPro:IPR001480), Apple-like (InterPro:IPR003609), PAN-2 domain (InterPro:IPR013…	11.5666	11.1959	11.7969	11.4446
AT1G14010	emp24/gp25L/p24 family/GOLD family protein; FUNCTIONS IN: protein transmembrane transporter activity; INVOLVED IN: intracellular protein transport, transport; LOCATED IN: endoplasmic reticulum, membrane; EXPRESSED IN: guard cell, callus; CONTAINS InterPro DOMAIN/s: GOLD (InterPro:IPR009038), emp24/gp25L/p24 (InterPro:IPR000348); BEST Arabidopsis thaliana protein match is: emp24/gp25L/p24 family/G…	9.535	9.35566	11.4921	11.4368
AT1G14880	PLANT CADMIUM RESISTANCE 1 (PCR1); FUNCTIONS IN: molecular_function unknown; INVOLVED IN: biological_process unknown; LOCATED IN: vacuole; CONTAINS InterPro DOMAIN/s: Protein of unknown function Cys-rich (InterPro:IPR006461); BEST Arabidopsis thaliana protein match is: PLANT CADMIUM RESISTANCE 2 (TAIR:AT1G14870.1); Has 778 Blast hits to 777 proteins in 111 species: Archae - 0; Bacteria - 0; Metaz…	12.0033	10.027	11.611	9.94625
AT1G15000	serine carboxypeptidase-like 50 (scpl50); FUNCTIONS IN: serine-type carboxypeptidase activity; INVOLVED IN: proteolysis; LOCATED IN: vacuole; EXPRESSED IN: 22 plant structures; EXPRESSED DURING: 13 growth stages; CONTAINS InterPro DOMAIN/s: Peptidase S10, serine carboxypeptidase (InterPro:IPR001563), Peptidase S10, serine carboxypeptidase, active site (InterPro:IPR018202); BEST Arabidopsis thalia…	12.023	11.6094	10.0735	9.95947
AT1G15290	Tetratricopeptide repeat (TPR)-like superfamily protein; FUNCTIONS IN: binding; INVOLVED IN: biological_process unknown; LOCATED IN: cellular_component unknown; EXPRESSED IN: 24 plant structures; EXPRESSED DURING: 13 growth stages; CONTAINS InterPro DOMAIN/s: Tetratricopeptide-like helical (InterPro:IPR011990), Tetratricopeptide repeat-containing (InterPro:IPR013026), Tetratricopeptide repeat (In…	13.579	13.5604	10.0983	10.3361
AT1G21900		11.1029	9.86115	12.4396	12.3279
AT1G23830	unknown protein; FUNCTIONS IN: molecular_function unknown; INVOLVED IN: biological_process unknown; LOCATED IN: endomembrane system; EXPRESSED IN: 12 plant structures; EXPRESSED DURING: 9 growth stages; BEST Arabidopsis thaliana protein match is: unknown protein (TAIR:AT1G23840.1); Has 57 Blast hits to 52 proteins in 7 species: Archae - 0; Bacteria - 0; Metazoa - 0; Fungi - 0; Plants - 57; Viruse…	9.31404	8.88494	11.7105	11.7101
AT1G26200	TRAM, LAG1 and CLN8 (TLC) lipid-sensing domain containing protein; FUNCTIONS IN: molecular_function unknown; INVOLVED IN: biological_process unknown; LOCATED IN: integral to membrane; CONTAINS InterPro DOMAIN/s: Longevity assurance, LAG1/LAC1 (InterPro:IPR016439), TRAM/LAG1/CLN8 homology domain (InterPro:IPR006634); BEST Arabidopsis thaliana protein match is: LAG1 longevity assurance homolog 3 (T…	7.27607	6.56483	5.40233	4.76809
AT1G27350	Ribosome associated membrane protein RAMP4; CONTAINS InterPro DOMAIN/s: Ribosome associated membrane RAMP4 (InterPro:IPR010580); BEST Arabidopsis thaliana protein match is: Ribosome associated membrane protein RAMP4 (TAIR:AT1G27330.1); Has 348 Blast hits to 348 proteins in 106 species: Archae - 0; Bacteria - 0; Metazoa - 210; Fungi - 0; Plants - 100; Viruses - 0; Other Eukaryotes - 38 (source: NC…	10.7049	10.5755	12.4949	12.431
AT1G29690	Encodes a protein containing a domain with significant homology to the MACPF (membrane attack complex and perforin) domain of complements and perforin proteins that are involved in innate immunity in animals. Transgenic <i>cad1-1</i> mutant plants show lesions seen in the hypersensitive response, as well as a spontaneous activation of expression of pathogenesis-related genes and leading to a 32-f…	11.0837	10.9471	12.7015	12.6693
AT1G30530	The At1g30530 gene encodes a UDP-rhamnose:flavonol-3-O-rhamnosyltransferase (UGT78D1) attaching a rhamnosyl residue to the 3-O-position of the flavonols kaempferol and quercetin	13.3863	13.2138	8.73172	8.78032
AT1G31885	NOD26-like intrinsic protein 3;1 (NIP3;1); FUNCTIONS IN: transporter activity; INVOLVED IN: transport, transmembrane transport; LOCATED IN: integral to membrane, membrane; CONTAINS InterPro DOMAIN/s: Major intrinsic protein, conserved site (InterPro:IPR022357), Aquaporin (InterPro:IPR012269), Major intrinsic protein (InterPro:IPR000425); BEST Arabidopsis thaliana protein match is: NOD26-like intr…	5.61506	5.17542	4.17801	4.28895
AT1G34380	5'-3' exonuclease family protein; FUNCTIONS IN: 5'-3' exonuclease activity, DNA binding, catalytic activity; INVOLVED IN: biological_process unknown; LOCATED IN: chloroplast; EXPRESSED IN: 21 plant structures; EXPRESSED DURING: 13 growth stages; CONTAINS InterPro DOMAIN/s: 5&apos;-3&apos; exonuclease, SAM-fold domain (InterPro:IPR020047), 5&apos;-3&apos; exonuclease, C-terminal subdomain (InterPr…	8.72809	8.59982	9.58114	9.36615
AT1G35513	pseudogene of isochorismate synthase-related / isochorismate mutase-related	7.58033	7.1494	7.65884	7.07219
AT1G36640	unknown protein; FUNCTIONS IN: molecular_function unknown; INVOLVED IN: biological_process unknown; LOCATED IN: endomembrane system; EXPRESSED IN: sperm cell, root; BEST Arabidopsis thaliana protein match is: unknown protein (TAIR:AT1G36622.1); Has 14 Blast hits to 14 proteins in 2 species: Archae - 0; Bacteria - 0; Metazoa - 0; Fungi - 0; Plants - 14; Viruses - 0; Other Eukaryotes - 0 (source: N…	2.70155	2.94051	4.13846	3.87918
AT1G42990	bZIP60 consists of a bZIP DNA binding domain followed by a putative transmembrane domain. bZIP60 mRNA is upregulated by the addition of ER stress inducers, tunicamycin (inhibitor of N-linked glycosylation), DTT (inhibitor of disulfide bond formation) and azetin-2-carboxylate (proline analog perturbing protein structure). Upon ER stress, bZIP60 mRNA is spliced by IRE1A and IRE1B to produce bZIP60-…	12.3872	12.1468	14.0421	14.0129
AT1G49650	alpha/beta-Hydrolases superfamily protein; FUNCTIONS IN: hydrolase activity; INVOLVED IN: metabolic process; EXPRESSED IN: 15 plant structures; EXPRESSED DURING: 10 growth stages; CONTAINS InterPro DOMAIN/s: Alpha/beta hydrolase fold-3 (InterPro:IPR013094); BEST Arabidopsis thaliana protein match is: carboxyesterase 5 (TAIR:AT1G49660.1); Has 9107 Blast hits to 9083 proteins in 1488 species: Archa…	9.22981	9.2109	6.97426	7.3792
AT1G52200	PLAC8 family protein; FUNCTIONS IN: molecular_function unknown; INVOLVED IN: response to oxidative stress; LOCATED IN: plasma membrane; EXPRESSED IN: 10 plant structures; EXPRESSED DURING: 6 growth stages; CONTAINS InterPro DOMAIN/s: Protein of unknown function Cys-rich (InterPro:IPR006461); BEST Arabidopsis thaliana protein match is: PLAC8 family protein (TAIR:AT3G18450.1); Has 632 Blast hits to…	5.83817	5.54348	9.63075	9.04126
AT1G56060	unknown protein; BEST Arabidopsis thaliana protein match is: unknown protein (TAIR:AT2G32210.1); Has 180 Blast hits to 180 proteins in 22 species: Archae - 0; Bacteria - 0; Metazoa - 0; Fungi - 10; Plants - 170; Viruses - 0; Other Eukaryotes - 0 (source: NCBI BLink).	5.7209	5.57265	11.7415	11.6992
AT1G56550	Encodes a rhamnogalacturonan II specific xylosyltransferase.	6.48834	5.56976	9.69042	9.06078
AT1G58340	Encodes a plant MATE (multidrug and toxic compound extrusion) transporter that is localized to the Golgi complex and small organelles and is involved in determining the rate of organ initiation. It is also involved in iron homeostasis when plants are under osmotic stress.	7.06273	6.90829	13.51	13.4266
AT1G60740	Thioredoxin superfamily protein; FUNCTIONS IN: oxidoreductase activity, antioxidant activity; INVOLVED IN: cell redox homeostasis; LOCATED IN: plasma membrane; EXPRESSED IN: male gametophyte, cultured cell, pollen tube, leaf; EXPRESSED DURING: L mature pollen stage, M germinated pollen stage; CONTAINS InterPro DOMAIN/s: Thioredoxin fold (InterPro:IPR012335), Thioredoxin-like (InterPro:IPR017936),…	5.58534	5.5524	11.0947	11.1428
AT1G62790	Bifunctional inhibitor/lipid-transfer protein/seed storage 2S albumin superfamily protein; CONTAINS InterPro DOMAIN/s: Bifunctional inhibitor/plant lipid transfer protein/seed storage (InterPro:IPR016140), Plant lipid transfer protein/seed storage/trypsin-alpha amylase inhibitor (InterPro:IPR003612); BEST Arabidopsis thaliana protein match is: receptor serine/threonine kinase, putative (TAIR:AT1G…	9.5256	9.41737	12.4271	12.4283
AT1G63530	BEST Arabidopsis thaliana protein match is: hydroxyproline-rich glycoprotein family protein (TAIR:AT1G63540.1); Has 10212 Blast hits to 4024 proteins in 434 species: Archae - 1; Bacteria - 1259; Metazoa - 3608; Fungi - 2247; Plants - 291; Viruses - 90; Other Eukaryotes - 2716 (source: NCBI BLink).	10.1394	10.4078	13.3448	13.3516
AT1G64065	Late embryogenesis abundant (LEA) hydroxyproline-rich glycoprotein family; CONTAINS InterPro DOMAIN/s: Late embryogenesis abundant protein, group 2 (InterPro:IPR004864); BEST Arabidopsis thaliana protein match is: Late embryogenesis abundant (LEA) hydroxyproline-rich glycoprotein family (TAIR:AT2G46150.1); Has 35333 Blast hits to 34131 proteins in 2444 species: Archae - 798; Bacteria - 22429; Met…	8.19371	7.78086	10.9911	10.8516
AT1G70140	Encodes a group I formin. Binds to F-actin barbed ends. Has severing actin filaments activity. Binds profilin. Involved in the initiation and tip growth of root hairs through regulation of actin cytoskeleton.	7.08551	7.21286	11.1232	11.186
AT1G71520	encodes a member of the DREB subfamily A-5 of ERF/AP2 transcription factor family. The protein contains one AP2 domain. There are 16 members in this subfamily including RAP2.1, RAP2.9 and RAP2.10.	3.69715	3.5378	9.78573	9.74095
AT1G71910	unknown protein; Has 28 Blast hits to 28 proteins in 10 species: Archae - 0; Bacteria - 0; Metazoa - 0; Fungi - 0; Plants - 28; Viruses - 0; Other Eukaryotes - 0 (source: NCBI BLink).	8.00317	7.66013	7.89522	7.32799
AT1G72590	3-oxo-5-alpha-steroid 4-dehydrogenase family protein; FUNCTIONS IN: oxidoreductase activity, acting on the CH-CH group of donors, 3-oxo-5-alpha-steroid 4-dehydrogenase activity; INVOLVED IN: lipid metabolic process; LOCATED IN: endomembrane system, integral to membrane, cytoplasm; CONTAINS InterPro DOMAIN/s: 3-oxo-5-alpha-steroid 4-dehydrogenase, C-terminal (InterPro:IPR001104); BEST Arabidopsis …	8.85917	8.59268	8.31321	8.08715
AT1G74710	Encodes a protein with isochorismate synthase activity. Mutants fail to accumulate salicylic acid. Its function may be redundant with that of ICS2 (AT1G18870).	10.6843	6.71473	10.8615	6.69473
AT1G76980	BEST Arabidopsis thaliana protein match is: embryo defective 2170 (TAIR:AT1G21390.1); Has 65 Blast hits to 65 proteins in 23 species: Archae - 0; Bacteria - 8; Metazoa - 1; Fungi - 8; Plants - 40; Viruses - 3; Other Eukaryotes - 5 (source: NCBI BLink).	7.73776	7.41504	10.6683	10.4204
AT1G78000	Encodes a sulfate transporter that can restore sulfate uptake capacity of a yeast mutant lacking sulfate transporter genes.	8.10467	8.44903	7.40534	7.28937
AT1G78190	Trm112p-like protein; CONTAINS InterPro DOMAIN/s: Protein of unknown function DUF343 (InterPro:IPR005651); BEST Arabidopsis thaliana protein match is: Trm112p-like protein (TAIR:AT1G22270.1); Has 414 Blast hits to 414 proteins in 194 species: Archae - 0; Bacteria - 0; Metazoa - 149; Fungi - 129; Plants - 62; Viruses - 0; Other Eukaryotes - 74 (source: NCBI BLink).	10.055	9.90955	10.8638	10.6518
AT1G80590	member of WRKY Transcription Factor; Group III	4.36993	3.98283	5.89153	4.60901
AT2G02310	phloem protein 2-B6 (PP2-B6); FUNCTIONS IN: carbohydrate binding; INVOLVED IN: N-terminal protein myristoylation; LOCATED IN: cellular_component unknown; EXPRESSED IN: leaf whorl, sperm cell, root, leaf; EXPRESSED DURING: LP.04 four leaves visible; CONTAINS InterPro DOMAIN/s: F-box domain, cyclin-like (InterPro:IPR001810), F-box domain, Skp2-like (InterPro:IPR022364); BEST Arabidopsis thaliana pr…	3.90719	3.80565	4.84758	4.57442
AT2G02350	encodes a protein containing an F-box domain and physically interacts with SCF subunit SKP1/ASK1. The protein also exhibits similarity in sequence to phloem protein 2 (PP2) from cucumber.	8.07216	8.39029	9.92252	9.83355
AT2G02360	phloem protein 2-B10 (PP2-B10); CONTAINS InterPro DOMAIN/s: F-box domain, cyclin-like (InterPro:IPR001810), F-box domain, Skp2-like (InterPro:IPR022364); BEST Arabidopsis thaliana protein match is: F-box family protein (TAIR:AT2G02240.1); Has 572 Blast hits to 558 proteins in 38 species: Archae - 0; Bacteria - 0; Metazoa - 5; Fungi - 0; Plants - 567; Viruses - 0; Other Eukaryotes - 0 (source: NCB…	11.2387	11.1073	12.2353	11.8663
AT2G05320	beta-1,2-N-acetylglucosaminyltransferase II; FUNCTIONS IN: acetylglucosaminyltransferase activity, alpha-1,6-mannosylglycoprotein 2-beta-N-acetylglucosaminyltransferase activity; INVOLVED IN: oligosaccharide biosynthetic process; LOCATED IN: Golgi stack, integral to membrane; EXPRESSED IN: 22 plant structures; EXPRESSED DURING: 13 growth stages; CONTAINS InterPro DOMAIN/s: N-acetylglucosaminyltra…	11.6304	11.4143	12.6735	12.5421
AT2G14580	pathogenesis related protein, encodes a basic PR1-like protein. Expresses in flowers, roots, and not in leaves and responses to ethylene and methyl jasmonate. Salicylic acid represses gene expression.	3.86217	3.77796	5.13652	4.8954
AT2G14610	PR1 gene expression is induced in response to a variety of pathogens. It is a useful molecular marker for the SAR response. Though the Genbank record for the cDNA associated to this gene is called 'PR-1-like', the sequence actually corresponds to PR1. Expression of this gene is salicylic-acid responsive.	9.34816	4.97865	13.609	13.1017
AT2G14620	xyloglucan endotransglucosylase/hydrolase 10 (XTH10); FUNCTIONS IN: hydrolase activity, acting on glycosyl bonds, xyloglucan:xyloglucosyl transferase activity, hydrolase activity, hydrolyzing O-glycosyl compounds; INVOLVED IN: carbohydrate metabolic process, cellular glucan metabolic process; LOCATED IN: endomembrane system, apoplast, cell wall; EXPRESSED IN: 9 plant structures; EXPRESSED DURING:…	6.52863	6.45976	9.62196	8.35477
AT2G15480	UDP-glucosyl transferase 73B5 (UGT73B5); FUNCTIONS IN: quercetin 3-O-glucosyltransferase activity, UDP-glycosyltransferase activity, UDP-glucosyltransferase activity, transferase activity, transferring glycosyl groups; INVOLVED IN: response to other organism; LOCATED IN: endomembrane system; EXPRESSED IN: 9 plant structures; EXPRESSED DURING: L mature pollen stage, M germinated pollen stage, LP.0…	9.28494	9.41478	13.4077	13.5108
AT2G15490	UDP-glycosyltransferase 73B4 (UGT73B4); FUNCTIONS IN: quercetin 3-O-glucosyltransferase activity, UDP-glycosyltransferase activity, quercetin 7-O-glucosyltransferase activity, UDP-glucosyltransferase activity, transferase activity, transferring glycosyl groups; INVOLVED IN: response to other organism; LOCATED IN: endomembrane system; EXPRESSED IN: root; CONTAINS InterPro DOMAIN/s: UDP-glucuronosy…	7.27825	7.23034	13.3116	13.3041
AT2G16530	3-oxo-5-alpha-steroid 4-dehydrogenase family protein; FUNCTIONS IN: oxidoreductase activity, acting on the CH-CH group of donors, 3-oxo-5-alpha-steroid 4-dehydrogenase activity; INVOLVED IN: lipid metabolic process; LOCATED IN: endoplasmic reticulum; EXPRESSED IN: callus; CONTAINS InterPro DOMAIN/s: 3-oxo-5-alpha-steroid 4-dehydrogenase, C-terminal (InterPro:IPR001104); BEST Arabidopsis thaliana …	10.6031	10.0515	9.687	9.34028
AT2G16595	Translocon-associated protein (TRAP), alpha subunit; FUNCTIONS IN: molecular_function unknown; INVOLVED IN: biological_process unknown; LOCATED IN: endomembrane system, endoplasmic reticulum; EXPRESSED IN: 20 plant structures; EXPRESSED DURING: 13 growth stages; CONTAINS InterPro DOMAIN/s: Translocon-associated protein (TRAP), alpha subunit (InterPro:IPR005595); BEST Arabidopsis thaliana protein …	6.78349	6.59438	7.58702	7.28542
AT2G17120	Induction of chitin-responsive genes by chitin treatment is not blocked in the mutant.	11.6509	11.3056	13.1816	13.1984
AT2G17600	Cysteine/Histidine-rich C1 domain family protein; CONTAINS InterPro DOMAIN/s: DC1 (InterPro:IPR004146), C1-like (InterPro:IPR011424); BEST Arabidopsis thaliana protein match is: Cysteine/Histidine-rich C1 domain family protein (TAIR:AT2G17590.1); Has 1546 Blast hits to 615 proteins in 31 species: Archae - 0; Bacteria - 0; Metazoa - 9; Fungi - 0; Plants - 1525; Viruses - 0; Other Eukaryotes - 12 (…	2.90334	3.1882	2.95963	3.20177
AT2G17705	unknown protein; FUNCTIONS IN: molecular_function unknown; INVOLVED IN: biological_process unknown; LOCATED IN: plasma membrane; EXPRESSED IN: cultured cell; BEST Arabidopsis thaliana protein match is: unknown protein (TAIR:AT4G08330.1); Has 135 Blast hits to 135 proteins in 32 species: Archae - 5; Bacteria - 29; Metazoa - 0; Fungi - 0; Plants - 91; Viruses - 0; Other Eukaryotes - 10 (source: NCB…	7.89029	7.59592	9.8496	9.61428
AT2G21900	member of WRKY Transcription Factor; Group II-c	3.90503	3.5621	4.89178	3.75797
AT2G23000	serine carboxypeptidase-like 10 (scpl10); FUNCTIONS IN: serine-type carboxypeptidase activity; INVOLVED IN: proteolysis; LOCATED IN: endomembrane system; CONTAINS InterPro DOMAIN/s: Peptidase S10, serine carboxypeptidase (InterPro:IPR001563); BEST Arabidopsis thaliana protein match is: serine carboxypeptidase-like 9 (TAIR:AT2G23010.1); Has 3984 Blast hits to 3884 proteins in 449 species: Archae -…	11.6267	11.4981	9.55245	9.79982
AT2G26290	root-specific kinase 1 (ARSK1); CONTAINS InterPro DOMAIN/s: Protein kinase, catalytic domain (InterPro:IPR000719), Serine-threonine/tyrosine-protein kinase (InterPro:IPR001245), Protein kinase-like domain (InterPro:IPR011009), Serine/threonine-protein kinase, active site (InterPro:IPR008271); BEST Arabidopsis thaliana protein match is: Protein kinase superfamily protein (TAIR:AT2G05940.1); Has 10…	4.95379	5.2956	10.4874	10.3911
AT2G26390	Serine protease inhibitor (SERPIN) family protein; FUNCTIONS IN: serine-type endopeptidase inhibitor activity; INVOLVED IN: biological_process unknown; LOCATED IN: cellular_component unknown; EXPRESSED IN: petal, root, seed; EXPRESSED DURING: 4 anthesis, E expanded cotyledon stage; CONTAINS InterPro DOMAIN/s: Protease inhibitor I4, serpin, plant (InterPro:IPR015554), Protease inhibitor I4, serpin…	6.15908	6.06661	7.65732	6.65017
AT2G26400	Encodes a protein predicted to belong to the acireductone dioxygenase (ARD/ARD?)family.	7.07055	5.19733	9.13648	5.6635
AT2G28940	Protein kinase superfamily protein; FUNCTIONS IN: protein kinase activity, kinase activity, ATP binding; INVOLVED IN: protein amino acid phosphorylation; EXPRESSED IN: 19 plant structures; EXPRESSED DURING: 13 growth stages; CONTAINS InterPro DOMAIN/s: Protein kinase, ATP binding site (InterPro:IPR017441), Protein kinase, catalytic domain (InterPro:IPR000719), Serine/threonine-protein kinase-like…	8.87266	8.59218	10.7749	10.5991
AT2G30550	Encodes a lipase that hydrolyzes phosphatidylcholine, glycolipids as well as triacylglycerols.	11.7907	11.6521	12.9647	12.8132
AT2G32920	Encodes a protein disulfide isomerase-like (PDIL) protein, a member of a multigene family within the thioredoxin (TRX) superfamily. Transcript levels for this gene are up-regulated in response to three different chemical inducers of ER stress (dithiothreitol, beta-mercaptoethanol, and tunicamycin). AtIRE1-2 does not appear to be required for this response, but the atbzip60 mutant has a diminished…	10.9926	11.08	12.2722	12.3133
AT2G35658	unknown protein; FUNCTIONS IN: molecular_function unknown; INVOLVED IN: biological_process unknown; LOCATED IN: cellular_component unknown; BEST Arabidopsis thaliana protein match is: unknown protein (TAIR:AT4G16840.1); Has 30201 Blast hits to 17322 proteins in 780 species: Archae - 12; Bacteria - 1396; Metazoa - 17338; Fungi - 3422; Plants - 5037; Viruses - 0; Other Eukaryotes - 2996 (source: NC…	5.74846	5.39229	8.31045	8.1421
AT2G35960	Encodes a protein whose sequence is similar to tobacco hairpin-induced gene (HIN1) and Arabidopsis non-race specific disease resistance gene (NDR1). Expression is not altered in response to cucumber mosaic virus or spermine.	12.4434	12.2353	7.29935	7.39451
AT2G35970	Late embryogenesis abundant (LEA) hydroxyproline-rich glycoprotein family; CONTAINS InterPro DOMAIN/s: Late embryogenesis abundant protein, group 2 (InterPro:IPR004864); BEST Arabidopsis thaliana protein match is: NDR1/HIN1-like 22 (TAIR:AT4G09590.1); Has 808 Blast hits to 808 proteins in 28 species: Archae - 0; Bacteria - 0; Metazoa - 0; Fungi - 0; Plants - 808; Viruses - 0; Other Eukaryotes - 0…	10.2737	10.3368	9.23527	8.98901
AT2G37750	unknown protein; Has 21 Blast hits to 21 proteins in 7 species: Archae - 0; Bacteria - 0; Metazoa - 0; Fungi - 0; Plants - 21; Viruses - 0; Other Eukaryotes - 0 (source: NCBI BLink).	5.28584	5.37585	12.0527	11.8603
AT2G40750	member of WRKY Transcription Factor; Group III	10.5088	8.80213	10.2305	6.36384
AT2G42900	Plant basic secretory protein (BSP) family protein; CONTAINS InterPro DOMAIN/s: Uncharacterised protein family, basic secretory protein (InterPro:IPR007541); Has 52 Blast hits to 52 proteins in 16 species: Archae - 0; Bacteria - 0; Metazoa - 1; Fungi - 0; Plants - 51; Viruses - 0; Other Eukaryotes - 0 (source: NCBI BLink).	9.51557	9.29126	5.25577	5.35265
AT2G43140	basic helix-loop-helix (bHLH) DNA-binding superfamily protein; FUNCTIONS IN: DNA binding, sequence-specific DNA binding transcription factor activity; INVOLVED IN: regulation of transcription; LOCATED IN: nucleus; EXPRESSED IN: root; CONTAINS InterPro DOMAIN/s: Helix-loop-helix DNA-binding domain (InterPro:IPR001092), Helix-loop-helix DNA-binding (InterPro:IPR011598); BEST Arabidopsis thaliana pr…	6.8121	5.28905	5.50306	4.99787
AT2G44240	Protein of Unknown Function (DUF239); INVOLVED IN: response to oxidative stress; LOCATED IN: endomembrane system; EXPRESSED IN: stem, cotyledon, sepal, leaf, stamen; EXPRESSED DURING: LP.06 six leaves visible, 4 anthesis; CONTAINS InterPro DOMAIN/s: Protein of unknown function DUF239, plant (InterPro:IPR004314); BEST Arabidopsis thaliana protein match is: Protein of Unknown Function (DUF239) (TAI…	4.8055	4.06481	4.52164	3.86772
AT2G45010	PLAC8 family protein; CONTAINS InterPro DOMAIN/s: Protein of unknown function Cys-rich (InterPro:IPR006461); BEST Arabidopsis thaliana protein match is: PLAC8 family protein (TAIR:AT5G51400.1); Has 558 Blast hits to 557 proteins in 52 species: Archae - 0; Bacteria - 0; Metazoa - 9; Fungi - 22; Plants - 524; Viruses - 0; Other Eukaryotes - 3 (source: NCBI BLink).	10.8036	10.5065	11.6882	11.653
AT2G45570	member of CYP76C	7.5737	8.20665	13.2546	13.5084
AT2G47780	Rubber elongation factor protein (REF); CONTAINS InterPro DOMAIN/s: Rubber elongation factor (InterPro:IPR008802); BEST Arabidopsis thaliana protein match is: Rubber elongation factor protein (REF) (TAIR:AT3G05500.1); Has 126 Blast hits to 126 proteins in 21 species: Archae - 0; Bacteria - 0; Metazoa - 0; Fungi - 0; Plants - 126; Viruses - 0; Other Eukaryotes - 0 (source: NCBI BLink).	6.32255	6.1715	3.85165	3.82608
AT3G01420	Encodes an alpha-dioxygenase involved in protection against oxidative stress and cell death. Induced in response to Salicylic acid and oxidative stress. Independent of NPR1 in induction by salicylic acid.	3.55841	3.76424	7.36139	6.14302
AT3G07195	RPM1-interacting protein 4 (RIN4) family protein; CONTAINS InterPro DOMAIN/s: RPM1-interacting protein 4, defence response (InterPro:IPR008700); BEST Arabidopsis thaliana protein match is: defense protein-related (TAIR:AT5G48657.2); Has 4930 Blast hits to 4046 proteins in 465 species: Archae - 6; Bacteria - 1879; Metazoa - 1598; Fungi - 263; Plants - 594; Viruses - 25; Other Eukaryotes - 565 (sou…	10.0718	8.71051	11.0139	10.3699
AT3G07600	Heavy metal transport/detoxification superfamily protein ; FUNCTIONS IN: metal ion binding; INVOLVED IN: metal ion transport; LOCATED IN: cellular_component unknown; EXPRESSED IN: 6 plant structures; EXPRESSED DURING: LP.06 six leaves visible, LP.04 four leaves visible, 4 anthesis; CONTAINS InterPro DOMAIN/s: Heavy metal transport/detoxification protein (InterPro:IPR006121); BEST Arabidopsis thal…	5.56806	5.22222	9.57789	8.94065
AT3G09010	Protein kinase superfamily protein; FUNCTIONS IN: protein serine/threonine kinase activity, protein kinase activity, kinase activity, ATP binding; INVOLVED IN: protein amino acid phosphorylation; LOCATED IN: cellular_component unknown; EXPRESSED IN: 20 plant structures; EXPRESSED DURING: 12 growth stages; CONTAINS InterPro DOMAIN/s: Protein kinase, ATP binding site (InterPro:IPR017441), Protein k…	10.1254	9.82317	12.8704	12.7495
AT3G09520	A member of EXO70 gene family, putative exocyst subunits, conserved in land plants. Arabidopsis thaliana contains 23 putative EXO70 genes, which can be classified into eight clusters on the phylogenetic tree.	7.66747	7.04495	12.5638	12.3784
AT3G09960	Calcineurin-like metallo-phosphoesterase superfamily protein; FUNCTIONS IN: hydrolase activity, protein serine/threonine phosphatase activity; INVOLVED IN: biological_process unknown; LOCATED IN: cellular_component unknown; EXPRESSED IN: 8 plant structures; EXPRESSED DURING: 6 growth stages; CONTAINS InterPro DOMAIN/s: Metallophosphoesterase (InterPro:IPR004843), Serine/threonine-specific protein…	7.73604	7.74704	8.98639	8.619
AT3G10300	Calcium-binding EF-hand family protein; FUNCTIONS IN: calcium ion binding; INVOLVED IN: biological_process unknown; LOCATED IN: cellular_component unknown; EXPRESSED IN: 22 plant structures; EXPRESSED DURING: 14 growth stages; CONTAINS InterPro DOMAIN/s: EF-Hand 1, calcium-binding site (InterPro:IPR018247), EF-HAND 2 (InterPro:IPR018249), EF-hand-like domain (InterPro:IPR011992), Calcium-binding …	9.8898	9.78613	12.1178	11.8816
AT3G12230	serine carboxypeptidase-like 14 (scpl14); FUNCTIONS IN: serine-type carboxypeptidase activity; INVOLVED IN: proteolysis; LOCATED IN: endomembrane system; CONTAINS InterPro DOMAIN/s: Peptidase S10, serine carboxypeptidase (InterPro:IPR001563); BEST Arabidopsis thaliana protein match is: serine carboxypeptidase-like 15 (TAIR:AT3G12240.1); Has 3660 Blast hits to 3566 proteins in 378 species: Archae …	4.6294	4.02603	3.7544	3.88581
AT3G14130	Aldolase-type TIM barrel family protein; FUNCTIONS IN: glycolate oxidase activity, oxidoreductase activity, FMN binding, catalytic activity; INVOLVED IN: oxidation reduction, metabolic process; CONTAINS InterPro DOMAIN/s: Aldolase-type TIM barrel (InterPro:IPR013785), FMN-dependent alpha-hydroxy acid dehydrogenase, active site (InterPro:IPR008259), FMN-dependent dehydrogenase (InterPro:IPR000262)…	9.4643	9.45226	10.8592	10.8443
AT3G14430	unknown protein; FUNCTIONS IN: molecular_function unknown; INVOLVED IN: response to oxidative stress; LOCATED IN: mitochondrion; EXPRESSED IN: 23 plant structures; EXPRESSED DURING: 13 growth stages; Has 16 Blast hits to 16 proteins in 7 species: Archae - 0; Bacteria - 0; Metazoa - 0; Fungi - 0; Plants - 16; Viruses - 0; Other Eukaryotes - 0 (source: NCBI BLink).	8.27835	8.12483	10.1489	9.93002
AT3G16670	Pollen Ole e 1 allergen and extensin family protein; FUNCTIONS IN: molecular_function unknown; INVOLVED IN: response to oxidative stress; LOCATED IN: endomembrane system; EXPRESSED IN: 9 plant structures; EXPRESSED DURING: 7 growth stages; CONTAINS InterPro DOMAIN/s: Pollen Ole e 1 allergen/extensin (InterPro:IPR006041); BEST Arabidopsis thaliana protein match is: Pollen Ole e 1 allergen and exte…	12.9479	12.9105	7.40717	8.31298
AT3G19660	unknown protein; Has 16 Blast hits to 16 proteins in 6 species: Archae - 0; Bacteria - 0; Metazoa - 0; Fungi - 0; Plants - 16; Viruses - 0; Other Eukaryotes - 0 (source: NCBI BLink).	6.69385	6.4958	10.2095	9.94128
AT3G19720	Encodes a novel chloroplast division protein. Mutants of exhibit defects in chloroplast constriction, have enlarged, dumbbell-shaped chloroplasts. The ARC5 gene product shares similarity with the dynamin family of GTPases, which mediate endocytosis, mitochondrial division, and other organellar fission and fusion events in eukaryotes. Phylogenetic analysis showed that ARC5 is related to a group of…	13.5769	13.6346	11.2812	11.5861
AT3G20600	Required for non-race specific resistance to bacterial and fungal pathogens.Mediates systemic acquired resistance (SAR) response.	8.8527	7.9426	8.42049	7.31225
AT3G20960	member of CYP705A	7.95292	7.42247	8.79445	8.002
AT3G28160	transposable element gene; copia-like retrotransposon family, has a 1.4e-06 P-value blast match to GB:CAA31653 polyprotein (Ty1_Copia-element) (Arabidopsis thaliana)	11.0367	11.4034	6.02624	6.28417
AT3G28480	Oxoglutarate/iron-dependent oxygenase; FUNCTIONS IN: oxidoreductase activity, acting on paired donors, with incorporation or reduction of molecular oxygen, 2-oxoglutarate as one donor, and incorporation of one atom each of oxygen into both donors, oxidoreductase activity, oxidoreductase activity, acting on paired donors, with incorporation or reduction of molecular oxygen, L-ascorbic acid binding…	10.4077	10.0332	11.4692	11.3287
AT3G29798	transposable element gene; pseudogene, similar to putative AP endonuclease/reverse transcriptase, blastp match of 30% identity and 4.0e-08 P-value to GP|21952510|gb|AAM82604.1|AF525305_2|AF525305 putative AP endonuclease/reverse transcriptase {Brassica napus}	9.44952	9.68471	4.7502	5.04846
AT3G44830	Lecithin:cholesterol acyltransferase family protein; FUNCTIONS IN: phosphatidylcholine-sterol O-acyltransferase activity; INVOLVED IN: lipid metabolic process; LOCATED IN: cellular_component unknown; CONTAINS InterPro DOMAIN/s: Lecithin:cholesterol acyltransferase (InterPro:IPR003386); BEST Arabidopsis thaliana protein match is: phospholipid:diacylglycerol acyltransferase (TAIR:AT5G13640.1); Has …	4.07227	4.28396	10.7511	10.4076
AT3G49130	SWAP (Suppressor-of-White-APricot)/surp RNA-binding domain-containing protein; FUNCTIONS IN: RNA binding; INVOLVED IN: RNA processing; LOCATED IN: cellular_component unknown; EXPRESSED IN: stamen; EXPRESSED DURING: 4 anthesis; CONTAINS InterPro DOMAIN/s: SWAP/Surp (InterPro:IPR000061); BEST Arabidopsis thaliana protein match is: SWAP (Suppressor-of-White-APricot)/surp domain-containing protein (T…	4.60025	4.26381	8.79274	8.59779
AT3G51350	Eukaryotic aspartyl protease family protein; FUNCTIONS IN: aspartic-type endopeptidase activity; INVOLVED IN: proteolysis; LOCATED IN: anchored to membrane; CONTAINS InterPro DOMAIN/s: Peptidase aspartic, catalytic (InterPro:IPR009007), Peptidase aspartic (InterPro:IPR021109), Peptidase A1 (InterPro:IPR001461), Peptidase aspartic, active site (InterPro:IPR001969); BEST Arabidopsis thaliana protei…	7.47769	6.90606	7.22005	7.01639
AT3G52290	IQ-domain 3 (IQD3); FUNCTIONS IN: calmodulin binding; INVOLVED IN: biological_process unknown; LOCATED IN: plasma membrane; EXPRESSED IN: 23 plant structures; EXPRESSED DURING: 13 growth stages; CONTAINS InterPro DOMAIN/s: IQ calmodulin-binding region (InterPro:IPR000048); BEST Arabidopsis thaliana protein match is: IQ-domain 2 (TAIR:AT5G03040.3); Has 829 Blast hits to 818 proteins in 40 species:…	11.8833	11.8693	9.18443	9.2556
AT3G52840	beta-galactosidase 2 (BGAL2); FUNCTIONS IN: cation binding, beta-galactosidase activity, hydrolase activity, hydrolyzing O-glycosyl compounds, catalytic activity; INVOLVED IN: lactose catabolic process, using glucoside 3-dehydrogenase, carbohydrate metabolic process, lactose catabolic process via UDP-galactose, lactose catabolic process; LOCATED IN: apoplast; EXPRESSED IN: 26 plant structures; EX…	13.2531	13.2713	10.3768	10.5992
AT3G53150	UDP-glucosyl transferase 73D1 (UGT73D1); FUNCTIONS IN: transferase activity, transferring hexosyl groups, UDP-glycosyltransferase activity; INVOLVED IN: metabolic process; LOCATED IN: endomembrane system; EXPRESSED IN: stem, sepal, stamen; EXPRESSED DURING: 4 anthesis; CONTAINS InterPro DOMAIN/s: UDP-glucuronosyl/UDP-glucosyltransferase (InterPro:IPR002213); BEST Arabidopsis thaliana protein matc…	4.45744	4.06596	8.7098	6.78046
AT3G54270	sucrose-6F-phosphate phosphohydrolase family protein; FUNCTIONS IN: phosphatase activity, magnesium ion binding, sucrose-phosphatase activity, catalytic activity; INVOLVED IN: sucrose biosynthetic process, metabolic process; EXPRESSED IN: 7 plant structures; EXPRESSED DURING: petal differentiation and expansion stage, E expanded cotyledon stage, D bilateral stage; CONTAINS InterPro DOMAIN/s: Sucr…	7.63245	7.59417	7.30495	6.95177
AT3G54960	Encodes a protein disulfide isomerase-like (PDIL) protein, a member of a multigene family within the thioredoxin (TRX) superfamily. Transcript levels for this gene are up-regulated in response to three different chemical inducers of ER stress (dithiothreitol, beta-mercaptoethanol, and tunicamycin). Neither AtIRE1-2 nor AtbZIP60 appear to be required for this response.	10.5782	10.3407	12.3133	12.2916
AT3G55700	UDP-Glycosyltransferase superfamily protein; FUNCTIONS IN: UDP-glycosyltransferase activity, transferase activity, transferring glycosyl groups; INVOLVED IN: metabolic process; LOCATED IN: cellular_component unknown; EXPRESSED IN: 9 plant structures; EXPRESSED DURING: 4 anthesis, C globular stage, petal differentiation and expansion stage; CONTAINS InterPro DOMAIN/s: UDP-glucuronosyl/UDP-glucosyl…	6.39915	6.06468	7.72813	7.2327
AT3G58120	Encodes a member of the BZIP family of transcription factors. Forms heterodimers with the related protein AtbZIP34. Binds to G-boxes in vitro and is localized to the nucleus in onion epidermal cells.	9.9246	9.94544	5.06657	5.57877
AT3G61198	Unknown gene	5.33072	4.38282	5.69703	5.11368
AT3G62700	member of MRP subfamily	13.2969	13.5081	10.6185	10.8959
AT3G62780	Calcium-dependent lipid-binding (CaLB domain) family protein; CONTAINS InterPro DOMAIN/s: C2 membrane targeting protein (InterPro:IPR018029), C2 calcium/lipid-binding domain, CaLB (InterPro:IPR008973), C2 calcium-dependent membrane targeting (InterPro:IPR000008); BEST Arabidopsis thaliana protein match is: Calcium-dependent lipid-binding (CaLB domain) family protein (TAIR:AT3G16510.1); Has 675 Bl…	6.48696	5.73864	8.65287	8.12222
AT3G63030	Protein containing methyl-CpG-binding domain.Has sequence similarity to human MBD proteins.	8.77806	8.6156	8.45131	8.17935
AT4G00005	PRA1 (Prenylated rab acceptor) family protein; FUNCTIONS IN: molecular_function unknown; INVOLVED IN: biological_process unknown; LOCATED IN: endomembrane system; CONTAINS InterPro DOMAIN/s: Prenylated rab acceptor PRA1 (InterPro:IPR004895); BEST Arabidopsis thaliana protein match is: prenylated RAB acceptor 1.B5 (TAIR:AT5G01640.1); Has 274 Blast hits to 274 proteins in 24 species: Archae - 0; Ba…	6.68525	6.50602	7.5473	7.23256
AT4G00240	member of C2-PLD subfamily	8.75187	8.46465	9.86535	9.54115
AT4G00955	FUNCTIONS IN: molecular_function unknown; INVOLVED IN: biological_process unknown; LOCATED IN: endomembrane system; EXPRESSED IN: 14 plant structures; EXPRESSED DURING: 9 growth stages; CONTAINS InterPro DOMAIN/s: EGF-like (InterPro:IPR006210); BEST Arabidopsis thaliana protein match is: Protein kinase superfamily protein (TAIR:AT2G23450.1); Has 94 Blast hits to 88 proteins in 13 species: Archae …	10.0462	9.27295	11.5995	11.0775
AT4G00975	Potential natural antisense gene, locus overlaps with AT4G00980	6.91396	6.55348	7.14613	6.92161
AT4G01740	Cysteine/Histidine-rich C1 domain family protein; CONTAINS InterPro DOMAIN/s: DC1 (InterPro:IPR004146), C1-like (InterPro:IPR011424); BEST Arabidopsis thaliana protein match is: Cysteine/Histidine-rich C1 domain family protein (TAIR:AT4G01930.1); Has 1534 Blast hits to 622 proteins in 21 species: Archae - 0; Bacteria - 0; Metazoa - 4; Fungi - 0; Plants - 1528; Viruses - 0; Other Eukaryotes - 2 (s…	8.3859	8.10644	10.0222	9.53497
AT4G01870	tolB protein-related; FUNCTIONS IN: molecular_function unknown; INVOLVED IN: response to cyclopentenone; LOCATED IN: membrane; EXPRESSED IN: 22 plant structures; EXPRESSED DURING: 13 growth stages; CONTAINS InterPro DOMAIN/s: WD40-like Beta Propeller (InterPro:IPR011659), Peptidase S9B, dipeptidylpeptidase IV N-terminal (InterPro:IPR002469), Six-bladed beta-propeller, TolB-like (InterPro:IPR01104…	10.1818	10.0753	13.9927	14.0946
AT4G01920	Cysteine/Histidine-rich C1 domain family protein; INVOLVED IN: intracellular signaling pathway; LOCATED IN: cellular_component unknown; EXPRESSED IN: 13 plant structures; EXPRESSED DURING: 8 growth stages; CONTAINS InterPro DOMAIN/s: Protein kinase C-like, phorbol ester/diacylglycerol binding (InterPro:IPR002219), DC1 (InterPro:IPR004146), C1-like (InterPro:IPR011424); BEST Arabidopsis thaliana p…	9.3235	9.15478	10.1678	9.56651
AT4G01925	Cysteine/Histidine-rich C1 domain family protein; CONTAINS InterPro DOMAIN/s: DC1 (InterPro:IPR004146), C1-like (InterPro:IPR011424); BEST Arabidopsis thaliana protein match is: Cysteine/Histidine-rich C1 domain family protein (TAIR:AT4G01910.1); Has 30201 Blast hits to 17322 proteins in 780 species: Archae - 12; Bacteria - 1396; Metazoa - 17338; Fungi - 3422; Plants - 5037; Viruses - 0; Other Eu…	4.67969	4.32299	4.812	4.27219
AT4G01930	Cysteine/Histidine-rich C1 domain family protein; FUNCTIONS IN: zinc ion binding; INVOLVED IN: intracellular signaling pathway; LOCATED IN: cellular_component unknown; EXPRESSED IN: petal, embryo, root, flower, seed; EXPRESSED DURING: 4 anthesis, petal differentiation and expansion stage, E expanded cotyledon stage, D bilateral stage; CONTAINS InterPro DOMAIN/s: Protein kinase C-like, phorbol est…	6.40779	6.44439	6.90017	6.77616
AT4G02330	Encodes a pectin methylesterase that is sensitive to chilling stress and brassinosteroid regulation.	8.75305	8.48684	8.10719	8.01198
AT4G15070	Cysteine/Histidine-rich C1 domain family protein; FUNCTIONS IN: molecular_function unknown; INVOLVED IN: intracellular signaling pathway; LOCATED IN: cellular_component unknown; CONTAINS InterPro DOMAIN/s: Protein kinase C-like, phorbol ester/diacylglycerol binding (InterPro:IPR002219), DC1 (InterPro:IPR004146), C1-like (InterPro:IPR011424); BEST Arabidopsis thaliana protein match is: Cysteine/Hi…	8.34055	8.17641	8.74403	7.84897
AT4G19020	chromomethylase 2 (CMT2); FUNCTIONS IN: chromatin binding, DNA binding; INVOLVED IN: chromatin assembly or disassembly, DNA methylation; LOCATED IN: chromatin, nucleus; CONTAINS InterPro DOMAIN/s: DNA methylase, C-5 cytosine-specific (InterPro:IPR001525), Chromo domain-like (InterPro:IPR016197), Bromo adjacent homology (BAH) domain (InterPro:IPR001025), Chromo domain (InterPro:IPR000953); BEST Ar…	10.9835	11.4989	9.23531	9.47891
AT4G19370	Protein of unknown function (DUF1218); FUNCTIONS IN: molecular_function unknown; INVOLVED IN: biological_process unknown; LOCATED IN: endomembrane system; EXPRESSED IN: 9 plant structures; EXPRESSED DURING: LP.06 six leaves visible, LP.04 four leaves visible, 4 anthesis, petal differentiation and expansion stage; CONTAINS InterPro DOMAIN/s: Protein of unknown function DUF1218 (InterPro:IPR009606)…	7.01616	6.94876	11.7188	11.537
AT4G19870	Galactose oxidase/kelch repeat superfamily protein; FUNCTIONS IN: molecular_function unknown; INVOLVED IN: biological_process unknown; LOCATED IN: chloroplast; CONTAINS InterPro DOMAIN/s: F-box domain, cyclin-like (InterPro:IPR001810), Galactose oxidase/kelch, beta-propeller (InterPro:IPR011043), Kelch repeat type 1 (InterPro:IPR006652), Kelch related (InterPro:IPR013089), Kelch-type beta propell…	8.57514	8.46345	9.62575	9.10544
AT4G22520	Bifunctional inhibitor/lipid-transfer protein/seed storage 2S albumin superfamily protein; FUNCTIONS IN: lipid binding; INVOLVED IN: lipid transport; LOCATED IN: endomembrane system; CONTAINS InterPro DOMAIN/s: Bifunctional inhibitor/plant lipid transfer protein/seed storage (InterPro:IPR016140), Plant lipid transfer protein/seed storage/trypsin-alpha amylase inhibitor (InterPro:IPR003612), Plant…	5.83463	5.23411	10.9749	10.3789
AT4G22530	S-adenosyl-L-methionine-dependent methyltransferases superfamily protein; FUNCTIONS IN: methyltransferase activity; INVOLVED IN: metabolic process; LOCATED IN: cellular_component unknown; EXPRESSED IN: 19 plant structures; EXPRESSED DURING: 11 growth stages; CONTAINS InterPro DOMAIN/s: Methyltransferase type 11 (InterPro:IPR013216); BEST Arabidopsis thaliana protein match is: S-adenosyl-L-methion…	8.09247	7.73925	11.6714	11.4129
AT4G24026	unknown protein; FUNCTIONS IN: molecular_function unknown; INVOLVED IN: biological_process unknown; LOCATED IN: cellular_component unknown; BEST Arabidopsis thaliana protein match is: unknown protein (TAIR:AT4G10810.1); Has 30201 Blast hits to 17322 proteins in 780 species: Archae - 12; Bacteria - 1396; Metazoa - 17338; Fungi - 3422; Plants - 5037; Viruses - 0; Other Eukaryotes - 2996 (source: NC…	4.72587	4.56115	7.04285	6.49612
AT4G25780	CAP (Cysteine-rich secretory proteins, Antigen 5, and Pathogenesis-related 1 protein) superfamily protein; FUNCTIONS IN: molecular_function unknown; INVOLVED IN: biological_process unknown; LOCATED IN: endomembrane system, extracellular region; EXPRESSED IN: 14 plant structures; EXPRESSED DURING: 11 growth stages; CONTAINS InterPro DOMAIN/s: Allergen V5/Tpx-1 related, conserved site (InterPro:IPR…	10.5854	10.6106	4.51061	5.26159
AT4G27180	kinesin heavy chain subunit	11.941	12.457	10.4187	10.7183
AT4G27430	Positive regulator of light-regulated genes. Novel nuclear protein which requires light for its high level expression.	13.0573	13.4421	10.6887	11.1733
AT4G29850	Eukaryotic protein of unknown function (DUF872); CONTAINS InterPro DOMAIN/s: Uncharacterised protein family UPF0414, transmembrane (InterPro:IPR008590); BEST Arabidopsis thaliana protein match is: Eukaryotic protein of unknown function (DUF872) (TAIR:AT2G19350.1); Has 271 Blast hits to 271 proteins in 72 species: Archae - 0; Bacteria - 0; Metazoa - 167; Fungi - 0; Plants - 98; Viruses - 0; Other …	4.95134	4.93044	7.20998	6.3996
AT4G33110	S-adenosyl-L-methionine-dependent methyltransferases superfamily protein; FUNCTIONS IN: (S)-coclaurine-N-methyltransferase activity; INVOLVED IN: lipid biosynthetic process; LOCATED IN: plasma membrane; EXPRESSED IN: cultured cell; CONTAINS InterPro DOMAIN/s: Cyclopropane-fatty-acyl-phospholipid/mycolic acid synthase (InterPro:IPR003333); BEST Arabidopsis thaliana protein match is: S-adenosyl-L-m…	12.3519	12.732	9.50916	9.88686
AT4G33120	S-adenosyl-L-methionine-dependent methyltransferases superfamily protein; FUNCTIONS IN: (S)-coclaurine-N-methyltransferase activity; INVOLVED IN: lipid biosynthetic process; CONTAINS InterPro DOMAIN/s: Cyclopropane-fatty-acyl-phospholipid/mycolic acid synthase (InterPro:IPR003333); BEST Arabidopsis thaliana protein match is: S-adenosyl-L-methionine-dependent methyltransferases superfamily protein…	10.6564	10.8664	8.00909	8.5301
AT4G33420	Peroxidase superfamily protein; FUNCTIONS IN: peroxidase activity, heme binding; INVOLVED IN: response to oxidative stress, oxidation reduction; EXPRESSED IN: 20 plant structures; EXPRESSED DURING: 10 growth stages; CONTAINS InterPro DOMAIN/s: Haem peroxidase (InterPro:IPR010255), Plant peroxidase (InterPro:IPR000823), Peroxidases heam-ligand binding site (InterPro:IPR019793), Haem peroxidase, pl…	8.86296	8.83188	12.1802	12.238
AT4G33910	2-oxoglutarate (2OG) and Fe(II)-dependent oxygenase superfamily protein; FUNCTIONS IN: oxidoreductase activity, acting on paired donors, with incorporation or reduction of molecular oxygen, 2-oxoglutarate as one donor, and incorporation of one atom each of oxygen into both donors, oxidoreductase activity, oxidoreductase activity, acting on paired donors, with incorporation or reduction of molecul…	10.0932	10.1153	12.301	12.3543
AT4G34135	The At4g34135 gene encodes a flavonol 7-O-glucosyltransferase (EC 2.4.1.237) that glucosylates also with a 20 fold lower activity flavonols (kaempferol and quercetin) at the 3-O-position.	10.2184	10.3603	13.4824	13.8524
AT4G36360	putative beta-galactosidase (BGAL3 gene)	12.6998	12.616	12.2598	12.2799
AT4G37370	member of CYP81D	9.98985	10.112	13.9861	13.988
AT4G37530	Peroxidase superfamily protein; FUNCTIONS IN: protein binding, peroxidase activity; INVOLVED IN: response to salt stress; LOCATED IN: endomembrane system; EXPRESSED IN: root; CONTAINS InterPro DOMAIN/s: Haem peroxidase (InterPro:IPR010255), Plant peroxidase (InterPro:IPR000823), Peroxidases heam-ligand binding site (InterPro:IPR019793), Haem peroxidase, plant/fungal/bacterial (InterPro:IPR002016)…	12.0234	12.0294	13.8876	14.1947
AT4G39610	Protein of unknown function, DUF617; FUNCTIONS IN: molecular_function unknown; INVOLVED IN: biological_process unknown; LOCATED IN: chloroplast; EXPRESSED IN: 9 plant structures; EXPRESSED DURING: L mature pollen stage, M germinated pollen stage, 4 anthesis, C globular stage, petal differentiation and expansion stage; CONTAINS InterPro DOMAIN/s: Protein of unknown function DUF617, plant (InterPro…	4.19728	4.55174	12.0799	11.9311
AT5G01640	prenylated RAB acceptor 1.B5 (PRA1.B5); CONTAINS InterPro DOMAIN/s: Prenylated rab acceptor PRA1 (InterPro:IPR004895); BEST Arabidopsis thaliana protein match is: prenylated RAB acceptor 1.B4 (TAIR:AT2G38360.1); Has 1807 Blast hits to 1807 proteins in 277 species: Archae - 0; Bacteria - 0; Metazoa - 736; Fungi - 347; Plants - 385; Viruses - 0; Other Eukaryotes - 339 (source: NCBI BLink).	8.5249	8.2968	9.35856	8.85075
AT5G01900	member of WRKY Transcription Factor; Group III	5.96011	4.94229	6.7927	5.3994
AT5G03020	Galactose oxidase/kelch repeat superfamily protein; CONTAINS InterPro DOMAIN/s: Galactose oxidase/kelch, beta-propeller (InterPro:IPR011043), Kelch repeat type 1 (InterPro:IPR006652), Kelch related (InterPro:IPR013089), Kelch-type beta propeller (InterPro:IPR015915); BEST Arabidopsis thaliana protein match is: Galactose oxidase/kelch repeat superfamily protein (TAIR:AT5G03000.1); Has 6713 Blast h…	6.91457	6.85498	10.1684	10.0702
AT5G03090	BEST Arabidopsis thaliana protein match is: mto 1 responding down 1 (TAIR:AT1G53480.1); Has 7 Blast hits to 7 proteins in 1 species: Archae - 0; Bacteria - 0; Metazoa - 0; Fungi - 0; Plants - 7; Viruses - 0; Other Eukaryotes - 0 (source: NCBI BLink).	7.15851	8.60752	8.1397	8.98996
AT5G03160	J domain protein localized in ER lumen. Can partially compensate for the growth defect in jem1 scj1 mutant yeast.	11.6548	11.5037	13.0537	12.9495
AT5G04530	Encodes KCS19, a member of the 3-ketoacyl-CoA synthase family involved in the biosynthesis of VLCFA (very long chain fatty acids).	8.69596	8.30997	4.20408	4.10143
AT5G07770	Actin-binding FH2 protein; FUNCTIONS IN: actin binding; INVOLVED IN: cellular component organization, actin cytoskeleton organization; LOCATED IN: chloroplast; EXPRESSED IN: 20 plant structures; EXPRESSED DURING: 8 growth stages; CONTAINS InterPro DOMAIN/s: Actin-binding FH2/DRF autoregulatory (InterPro:IPR003104), Actin-binding FH2 (InterPro:IPR015425); BEST Arabidopsis thaliana protein match is…	10.8032	10.7816	10.0076	9.00567
AT5G08380	alpha-galactosidase 1 (AGAL1); FUNCTIONS IN: alpha-galactosidase activity, hydrolase activity, hydrolyzing O-glycosyl compounds, catalytic activity; INVOLVED IN: carbohydrate metabolic process, metabolic process, lactose catabolic process; LOCATED IN: apoplast, cell wall, plant-type cell wall; EXPRESSED IN: 21 plant structures; EXPRESSED DURING: 13 growth stages; CONTAINS InterPro DOMAIN/s: Glyco…	10.0363	9.68157	10.1963	9.96895
AT5G13930	Encodes chalcone synthase (CHS), a key enzyme involved in the biosynthesis of flavonoids. Required for the accumulation of purple anthocyanins in leaves and stems. Also involved in the regulation of auxin transport and the modulation of root gravitropism.	14.3263	14.065	7.92006	8.02248
AT5G18480	plant glycogenin-like starch initiation protein 6 (PGSIP6); FUNCTIONS IN: transferase activity, transferring hexosyl groups, transferase activity, transferring glycosyl groups; INVOLVED IN: carbohydrate biosynthetic process, biosynthetic process; LOCATED IN: membrane; EXPRESSED IN: guard cell, leaf; CONTAINS InterPro DOMAIN/s: Glycosyl transferase, family 8 (InterPro:IPR002495); BEST Arabidopsis …	11.8789	11.935	13.3965	13.5361
AT5G20400	encodes a protein whose sequence is similar to flavanone 3 hydroxylase from Malus.	8.01583	7.57385	11.3048	11.0398
AT5G20480	Encodes a predicted leucine-rich repeat receptor kinase (LRR-RLK). Functions as the receptor for bacterial PAMP (pathogen associated molecular patterns) EF-Tu.	10.7887	10.587	12.7954	12.8872
AT5G20670	Protein of unknown function (DUF1677); CONTAINS InterPro DOMAIN/s: Protein of unknown function DUF1677, plant (InterPro:IPR012876); BEST Arabidopsis thaliana protein match is: Protein of unknown function (DUF1677) (TAIR:AT1G72510.2); Has 245 Blast hits to 245 proteins in 14 species: Archae - 0; Bacteria - 0; Metazoa - 0; Fungi - 0; Plants - 245; Viruses - 0; Other Eukaryotes - 0 (source: NCBI BLi…	10.5875	10.3063	5.75019	6.26658
AT5G22570	member of WRKY Transcription Factor; Group III	5.00436	3.99695	5.67714	3.8487
AT5G23160	unknown protein; BEST Arabidopsis thaliana protein match is: unknown protein (TAIR:AT5G08240.1); Has 1807 Blast hits to 1807 proteins in 277 species: Archae - 0; Bacteria - 0; Metazoa - 736; Fungi - 347; Plants - 385; Viruses - 0; Other Eukaryotes - 339 (source: NCBI BLink).	5.83292	5.91999	13.1176	12.9508
AT5G23860	beta-tubulin, preferentially expressed in endodermal and phloem cells of primary roots and in the vascular tissues of leaves, stems, and flowers.	11.6857	11.8883	9.95304	10.1095
AT5G24205	Unknown gene	7.54862	7.92815	10.0817	9.18316
AT5G37480	unknown protein; Has 30201 Blast hits to 17322 proteins in 780 species: Archae - 12; Bacteria - 1396; Metazoa - 17338; Fungi - 3422; Plants - 5037; Viruses - 0; Other Eukaryotes - 2996 (source: NCBI BLink).	9.65025	9.19096	10.6661	10.4944
AT5G37740	Calcium-dependent lipid-binding (CaLB domain) family protein; FUNCTIONS IN: molecular_function unknown; INVOLVED IN: biological_process unknown; EXPRESSED IN: 22 plant structures; EXPRESSED DURING: 13 growth stages; CONTAINS InterPro DOMAIN/s: C2 membrane targeting protein (InterPro:IPR018029), C2 calcium/lipid-binding domain, CaLB (InterPro:IPR008973), C2 calcium-dependent membrane targeting (In…	9.59258	9.05277	12.1304	12.0361
AT5G38250	Protein kinase family protein; FUNCTIONS IN: protein serine/threonine kinase activity, protein kinase activity, kinase activity, ATP binding; INVOLVED IN: protein amino acid phosphorylation; LOCATED IN: endomembrane system; CONTAINS InterPro DOMAIN/s: Protein kinase, catalytic domain (InterPro:IPR000719), Serine/threonine-protein kinase domain (InterPro:IPR002290), Serine-threonine/tyrosine-prote…	7.75322	7.56448	9.91877	8.76197
AT5G39390	Leucine-rich repeat protein kinase family protein; FUNCTIONS IN: protein serine/threonine kinase activity, protein kinase activity, ATP binding; INVOLVED IN: protein amino acid phosphorylation; LOCATED IN: endomembrane system; CONTAINS InterPro DOMAIN/s: Protein kinase, ATP binding site (InterPro:IPR017441), Protein kinase, catalytic domain (InterPro:IPR000719), Leucine-rich repeat-containing N-t…	5.58367	5.32657	9.94834	9.97525
AT5G39520	Protein of unknown function (DUF1997); FUNCTIONS IN: molecular_function unknown; INVOLVED IN: biological_process unknown; LOCATED IN: chloroplast; EXPRESSED IN: 9 plant structures; EXPRESSED DURING: LP.06 six leaves visible, LP.04 four leaves visible, 4 anthesis, 4 leaf senescence stage, petal differentiation and expansion stage; CONTAINS InterPro DOMAIN/s: Protein of unknown function DUF1997 (In…	5.47893	5.40246	8.68146	8.15996
AT5G40230	nodulin MtN21-like transporter family protein	5.5566	5.10748	6.06263	6.03431
AT5G44460	calmodulin like 43 (CML43); FUNCTIONS IN: calcium ion binding; INVOLVED IN: response to cadmium ion; EXPRESSED IN: root, cultured cell; CONTAINS InterPro DOMAIN/s: EF-Hand 1, calcium-binding site (InterPro:IPR018247), EF-HAND 2 (InterPro:IPR018249), EF-hand-like domain (InterPro:IPR011992), Calcium-binding EF-hand (InterPro:IPR002048), EF-hand (InterPro:IPR018248); BEST Arabidopsis thaliana prote…	3.15437	3.35606	4.23106	4.3974
AT5G44820	Nucleotide-diphospho-sugar transferase family protein; CONTAINS InterPro DOMAIN/s: Nucleotide-diphospho-sugar transferase, predicted (InterPro:IPR005069); BEST Arabidopsis thaliana protein match is: unknown protein (TAIR:AT4G19970.1); Has 35333 Blast hits to 34131 proteins in 2444 species: Archae - 798; Bacteria - 22429; Metazoa - 974; Fungi - 991; Plants - 531; Viruses - 0; Other Eukaryotes - 96…	9.11011	8.27675	8.89818	8.26516
AT5G45630	CONTAINS InterPro DOMAIN/s: Protein of unknown function DUF584 (InterPro:IPR007608); BEST Arabidopsis thaliana protein match is: AtS40-3 (TAIR:AT4G18980.1); Has 158 Blast hits to 158 proteins in 19 species: Archae - 0; Bacteria - 0; Metazoa - 0; Fungi - 0; Plants - 158; Viruses - 0; Other Eukaryotes - 0 (source: NCBI BLink).	6.99164	6.75663	6.86453	6.36617
AT5G46950	Plant invertase/pectin methylesterase inhibitor superfamily protein; FUNCTIONS IN: enzyme inhibitor activity, pectinesterase inhibitor activity, pectinesterase activity; INVOLVED IN: biological_process unknown; LOCATED IN: endomembrane system; CONTAINS InterPro DOMAIN/s: Pectinesterase inhibitor (InterPro:IPR006501); BEST Arabidopsis thaliana protein match is: Plant invertase/pectin methylesteras…	3.02353	3.22938	6.17397	4.99908
AT5G46960	Plant invertase/pectin methylesterase inhibitor superfamily protein; FUNCTIONS IN: enzyme inhibitor activity, pectinesterase inhibitor activity, pectinesterase activity; INVOLVED IN: biological_process unknown; LOCATED IN: endomembrane system; EXPRESSED IN: cultured cell; CONTAINS InterPro DOMAIN/s: Pectinesterase inhibitor (InterPro:IPR006501); BEST Arabidopsis thaliana protein match is: Plant i…	3.80934	3.91079	8.10138	6.43413
AT5G47420	Tryptophan RNA-binding attenuator protein-like; FUNCTIONS IN: molecular_function unknown; INVOLVED IN: biological_process unknown; LOCATED IN: endoplasmic reticulum; EXPRESSED IN: 20 plant structures; EXPRESSED DURING: 13 growth stages; CONTAINS InterPro DOMAIN/s: Protein of unknown function DUF124 (InterPro:IPR002838), Tryptophan RNA-binding attenuator protein-like (InterPro:IPR016031); BEST Ara…	10.8054	10.5646	11.9452	11.8207
AT5G48290	Heavy metal transport/detoxification superfamily protein ; FUNCTIONS IN: metal ion binding; INVOLVED IN: metal ion transport; LOCATED IN: cellular_component unknown; EXPRESSED IN: 6 plant structures; EXPRESSED DURING: 4 anthesis, petal differentiation and expansion stage; CONTAINS InterPro DOMAIN/s: Heavy metal transport/detoxification protein (InterPro:IPR006121); BEST Arabidopsis thaliana prote…	5.36028	4.75664	7.31225	6.68953
AT5G50460	secE/sec61-gamma protein transport protein; FUNCTIONS IN: P-P-bond-hydrolysis-driven protein transmembrane transporter activity; INVOLVED IN: intracellular protein transport, protein transport, protein targeting; LOCATED IN: membrane; EXPRESSED IN: 24 plant structures; EXPRESSED DURING: 15 growth stages; CONTAINS InterPro DOMAIN/s: Protein translocase SEC61 complex gamma subunit (InterPro:IPR0081…	10.2782	10.4057	12.4232	12.3592
AT5G51830	pfkB-like carbohydrate kinase family protein; FUNCTIONS IN: kinase activity, ribokinase activity; INVOLVED IN: response to cadmium ion; LOCATED IN: cellular_component unknown; EXPRESSED IN: 23 plant structures; EXPRESSED DURING: 13 growth stages; CONTAINS InterPro DOMAIN/s: Carbohydrate/purine kinase (InterPro:IPR011611), Ribokinase (InterPro:IPR002139), Carbohydrate/puine kinase, PfkB, conserved…	11.3138	11.1891	13.7142	13.6076
AT5G52300	encodes a protein that is induced in expression in response to water deprivation such as cold, high-salt, and dessication. The response appears to be via abscisic acid. The promoter region contains two ABA-responsive elements (ABREs) that are required for the dehydration-responsive expression of rd29B as cis-acting elements. Protein is a member of a gene family with other members found plants, an…	7.07273	7.3239	5.45875	4.98184
AT5G53900	Serine/threonine-protein kinase WNK (With No Lysine)-related; BEST Arabidopsis thaliana protein match is: Serine/threonine-protein kinase WNK (With No Lysine)-related (TAIR:AT3G15240.2); Has 207 Blast hits to 205 proteins in 16 species: Archae - 0; Bacteria - 0; Metazoa - 2; Fungi - 0; Plants - 205; Viruses - 0; Other Eukaryotes - 0 (source: NCBI BLink).	11.1737	11.1013	7.76909	8.13216
AT5G54000	2-oxoglutarate (2OG) and Fe(II)-dependent oxygenase superfamily protein; FUNCTIONS IN: oxidoreductase activity, acting on paired donors, with incorporation or reduction of molecular oxygen, 2-oxoglutarate as one donor, and incorporation of one atom each of oxygen into both donors, oxidoreductase activity; INVOLVED IN: biological_process unknown; LOCATED IN: cellular_component unknown; CONTAINS In…	3.74912	3.45053	5.67664	5.77802
AT5G54840	Monomeric G protein. Expressed in the root quiescent center, flowers, and leaf guard cells and hydathodes.	9.67528	9.67829	12.2956	12.2568
AT5G55560	Protein kinase superfamily protein; FUNCTIONS IN: protein kinase activity, kinase activity, ATP binding; INVOLVED IN: protein amino acid phosphorylation; LOCATED IN: cellular_component unknown; EXPRESSED IN: 15 plant structures; EXPRESSED DURING: 8 growth stages; CONTAINS InterPro DOMAIN/s: Protein kinase, catalytic domain (InterPro:IPR000719), Serine/threonine-protein kinase-like domain (InterPr…	7.67731	7.46711	10.8603	10.7127
AT5G58900	Homeodomain-like transcriptional regulator; FUNCTIONS IN: DNA binding, sequence-specific DNA binding transcription factor activity; INVOLVED IN: regulation of transcription; EXPRESSED IN: 20 plant structures; EXPRESSED DURING: 11 growth stages; CONTAINS InterPro DOMAIN/s: Molecular chaperone, heat shock protein, Hsp40, DnaJ (InterPro:IPR015609), SANT, eukarya (InterPro:IPR017884), Myb-like DNA-bi…	11.5182	11.3073	7.01555	7.28475
AT5G62350	Plant invertase/pectin methylesterase inhibitor superfamily protein; FUNCTIONS IN: enzyme inhibitor activity, pectinesterase inhibitor activity, pectinesterase activity; INVOLVED IN: response to salt stress; LOCATED IN: endomembrane system; EXPRESSED IN: 22 plant structures; EXPRESSED DURING: 13 growth stages; CONTAINS InterPro DOMAIN/s: Pectinesterase inhibitor (InterPro:IPR006501); BEST Arabido…	12.8963	13.1017	10.5435	10.9087
AT5G62480	Encodes glutathione transferase belonging to the tau class of GSTs. Naming convention according to Wagner et al. (2002).	5.0072	5.03828	11.6203	11.6091
AT5G62770	Protein of unknown function (DUF1645); CONTAINS InterPro DOMAIN/s: Protein of unknown function DUF1645 (InterPro:IPR012442); BEST Arabidopsis thaliana protein match is: Protein of unknown function (DUF1645) (TAIR:AT1G70420.1); Has 173 Blast hits to 173 proteins in 20 species: Archae - 0; Bacteria - 0; Metazoa - 5; Fungi - 2; Plants - 161; Viruses - 0; Other Eukaryotes - 5 (source: NCBI BLink).	8.43446	7.69088	9.17055	7.94739
AT5G64110	Peroxidase superfamily protein; FUNCTIONS IN: peroxidase activity, heme binding; INVOLVED IN: response to oxidative stress, oxidation reduction; LOCATED IN: membrane; EXPRESSED IN: shoot apex, shoot, stamen, leaf; EXPRESSED DURING: 4 anthesis; CONTAINS InterPro DOMAIN/s: Haem peroxidase (InterPro:IPR010255), Plant peroxidase (InterPro:IPR000823), Peroxidases heam-ligand binding site (InterPro:IPR…	4.66495	4.39481	7.21144	6.77137
AT5G64120	encodes a cell wall bound peroxidase that is induced by hypo-osmolarity	11.1382	10.9952	13.7042	13.5413
AT5G64310	Encodes arabinogalactan-protein (AGP1).	10.4173	10.1029	11.6572	11.6543
AT5G64401	unknown protein; LOCATED IN: mitochondrion; Has 30201 Blast hits to 17322 proteins in 780 species: Archae - 12; Bacteria - 1396; Metazoa - 17338; Fungi - 3422; Plants - 5037; Viruses - 0; Other Eukaryotes - 2996 (source: NCBI BLink).	7.78488	7.19553	11.0886	11.1347
AT5G65730	xyloglucan endotransglucosylase/hydrolase 6 (XTH6); FUNCTIONS IN: hydrolase activity, acting on glycosyl bonds, hydrolase activity, hydrolyzing O-glycosyl compounds, xyloglucan:xyloglucosyl transferase activity; INVOLVED IN: response to water deprivation; LOCATED IN: endomembrane system, cell wall, apoplast; EXPRESSED IN: 21 plant structures; EXPRESSED DURING: 14 growth stages; CONTAINS InterPro …	12.4671	12.5006	4.26509	4.07076
AT5G66580	unknown protein; FUNCTIONS IN: molecular_function unknown; INVOLVED IN: N-terminal protein myristoylation; LOCATED IN: cellular_component unknown; BEST Arabidopsis thaliana protein match is: unknown protein (TAIR:AT3G50800.1); Has 1807 Blast hits to 1807 proteins in 277 species: Archae - 0; Bacteria - 0; Metazoa - 736; Fungi - 347; Plants - 385; Viruses - 0; Other Eukaryotes - 339 (source: NCBI B…	8.79121	8.84579	4.33129	4.49857
AT5G66690	UGT72E2 is an UDPG:coniferyl alcohol glucosyltransferase which glucosylates sinapyl- and coniferyl aldehydes as well as sinapyl- and coniferyl alcohol. The enzyme is thought to be involved in lignin metabolism. A knockdown mutant line (72E2KD) was obtained using RNAi silencing. A twofold reduction in coniferyl alcohol 4-<i>O</i>-glucoside and sinapyl alcohol 4-<i>O</i>-glucoside was detected in t…	6.90603	5.77094	13.3624	13.3185

## Sheet: Clusters
Cluster I	Cluster II	Cluster III
AT1G05000	AT1G02360	AT1G15290
AT1G10585	AT1G03210	AT1G30530
AT1G10586	AT1G09680	AT2G35960
AT1G14010	AT1G11330	AT2G42900
AT1G21900	AT1G14880	AT2G47780
AT1G23830	AT1G71910	AT3G16670
AT1G27350	AT2G17600	AT3G19720
AT1G29690	AT3G12230	AT3G28160
AT1G36640	AT3G51350	AT3G29798
AT1G42990	AT3G61198	AT3G52840
AT1G52200	AT3G63030	AT3G58120
AT1G56060	AT4G01920	AT3G62700
AT1G56550	AT4G01925	AT4G25780
AT1G58340	AT4G01930	AT4G27430
AT1G60740	AT4G02330	AT4G33110
AT1G62790	AT4G15070	AT4G33120
AT1G63530	AT5G08380	AT5G04530
AT1G64065	AT5G44820	AT5G13930
AT1G70140	AT5G45630	AT5G20670
AT1G71520	AT5G62770	AT5G23860
AT1G76980		AT5G53900
AT2G02350		AT5G58900
AT2G05320		AT5G62350
AT2G14610		AT5G65730
AT2G15480		AT5G66580
AT2G15490
AT2G17120
AT2G17705
AT2G26290
AT2G28940
AT2G32920
AT2G35658
AT2G37750
AT2G45010
AT2G45570
AT3G01420
AT3G07600
AT3G09010
AT3G09520
AT3G10300
AT3G14130
AT3G14430
AT3G19660
AT3G28480
AT3G44830
AT3G49130
AT3G54960
AT3G62780
AT4G00955
AT4G01870
AT4G19370
AT4G19870
AT4G22520
AT4G22530
AT4G29850
AT4G33420
AT4G33910
AT4G34135
AT4G37370
AT4G37530
AT4G39610
AT5G03020
AT5G03160
AT5G18480
AT5G20400
AT5G20480
AT5G23160
AT5G37480
AT5G37740
AT5G39390
AT5G39520
AT5G46950
AT5G46960
AT5G47420
AT5G48290
AT5G50460
AT5G51830
AT5G54000
AT5G54840
AT5G55560
AT5G62480
AT5G64110
AT5G64120
AT5G64401
AT5G66690
