# Supplementary material for: Dual Regulation of Gene Expression Mediated by Extended MAPK Activation and Salicylic Acid Contributes to Robust Innate Immunity in Arabidopsis thaliana
Source: PLoS Genet. 2013 Dec 12;9(12):e1004015. doi: 10.1371/journal.pgen.1004015 (PMC3861249; doi:10.1371/journal.pgen.1004015)
Supplement: Table S2 — Expression levels of the genes in Figure S2. (XLSX) [file pgen.1004015.s013.xlsx]

## Sheet: TableS2
AGI	Annotation	Col_mock	sid2_mock	Col_hrcC	sid2_hrcC	Col_pLAFR	sid2_pLAFR	Col_AvrRpt2	sid2_AvrRpt2
AT1G01010	NAC domain containing protein 1 (NAC001); FUNCTIONS IN: sequence-specific DNA binding transcription factor activity; INVOLVED IN: multicellular organismal development, regulation of transcription; LOCATED IN: cellular_component unknown; EXPRESSED IN: 7 plant structures; EXPRESSED DURING: 4 anthesis, C globular stage, petal differentiation and expansion stage; CONTAINS InterPro DOMAIN/s: No apical…	9.36434	9.64851	9.68594	9.76204	10.8165	10.8462	10.4173	10.423
AT1G01030	NGATHA3 (NGA3); CONTAINS InterPro DOMAIN/s: Transcriptional factor B3 (InterPro:IPR003340); BEST Arabidopsis thaliana protein match is: AP2/B3-like transcriptional factor family protein (TAIR:AT4G01500.1); Has 1380 Blast hits to 1379 proteins in 72 species: Archae - 0; Bacteria - 0; Metazoa - 0; Fungi - 0; Plants - 1380; Viruses - 0; Other Eukaryotes - 0 (source: NCBI BLink).	9.32935	9.63128	9.29572	9.51792	10.0378	11.2304	9.00388	9.00248
AT1G01070	nodulin MtN21-like transporter family protein	10.2807	10.6246	10.2809	10.4159	10.0527	9.6027	10.4273	10.2096
AT1G01080	RNA-binding (RRM/RBD/RNP motifs) family protein; FUNCTIONS IN: RNA binding, nucleotide binding, nucleic acid binding; INVOLVED IN: biological_process unknown; LOCATED IN: chloroplast; EXPRESSED IN: 23 plant structures; EXPRESSED DURING: 13 growth stages; CONTAINS InterPro DOMAIN/s: RNA recognition motif, RNP-1 (InterPro:IPR000504), Nucleotide-binding, alpha-beta plait (InterPro:IPR012677); BEST A…	12.4222	12.2923	12.0264	12.0749	10.9281	11.4345	11.0253	11.159
AT1G01120	Encodes a condensing enzyme KCS1 (3-ketoacyl-CoA synthase 1) which is involved in the critical fatty acid elongation process in wax biosynthesis.	13.8674	13.7355	13.9311	13.7792	13.0001	13.3214	11.5506	11.6082
AT1G01190	member of CYP78A	9.83731	9.78055	9.54351	9.83545	8.37695	8.69905	7.94941	8.02658
AT1G01225	NC domain-containing protein-related; CONTAINS InterPro DOMAIN/s: NC (InterPro:IPR007053); BEST Arabidopsis thaliana protein match is: NC domain-containing protein-related (TAIR:AT4G00905.1); Has 173 Blast hits to 172 proteins in 34 species: Archae - 0; Bacteria - 24; Metazoa - 5; Fungi - 0; Plants - 139; Viruses - 0; Other Eukaryotes - 5 (source: NCBI BLink).	7.08174	6.90907	6.97417	6.61507	6.0583	6.1667	6.022	5.85124
AT1G01250	encodes a member of the DREB subfamily A-4 of ERF/AP2 transcription factor family. The protein contains one AP2 domain. There are 17 members in this subfamily including TINY.	11.2106	11.3839	10.7047	10.8803	9.65819	10.6055	8.97505	9.17065
AT1G01340	member of Cyclic nucleotide gated channel family	10.794	10.843	11.0773	10.9434	12.9121	11.9249	12.6548	12.802
AT1G01390	UDP-Glycosyltransferase superfamily protein; FUNCTIONS IN: UDP-glycosyltransferase activity, transferase activity, transferring glycosyl groups; INVOLVED IN: metabolic process; EXPRESSED IN: 7 plant structures; EXPRESSED DURING: 9 growth stages; CONTAINS InterPro DOMAIN/s: UDP-glucuronosyl/UDP-glucosyltransferase (InterPro:IPR002213); BEST Arabidopsis thaliana protein match is: UDP-glucosyl trans…	12.0327	11.9781	11.5989	11.6776	10.9029	10.783	11.0855	10.9157
AT1G01420	UDP-glucosyl transferase 72B3 (UGT72B3); FUNCTIONS IN: quercetin 3-O-glucosyltransferase activity, UDP-glycosyltransferase activity, transferase activity, transferring glycosyl groups; INVOLVED IN: metabolic process; LOCATED IN: cellular_component unknown; EXPRESSED IN: 11 plant structures; EXPRESSED DURING: LP.04 four leaves visible, petal differentiation and expansion stage; CONTAINS InterPro D…	11.5328	11.6415	11.1006	11.1152	10.9157	10.6751	10.756	10.5658
AT1G01430	Encodes a member of the TBL (TRICHOME BIREFRINGENCE-LIKE) gene family containing a plant-specific DUF231 (domain of unknown function) domain. TBL gene family has 46 members, two of which (TBR/AT5G06700 and TBL3/AT5G01360) have been shown to be involved in the synthesis and deposition of secondary wall cellulose, presumably by influencing the esterification state of pectic polymers. A nomenclature…	12.8114	12.7992	12.8997	12.8892	11.5094	12.1844	12.0042	11.8182
AT1G01480	a member of the 1-aminocyclopropane-1-carboxylate (ACC) synthase (S-adenosyl-L-methionine methylthioadenosine-lyase, EC 4.4.1.14) gene family, isolated from a flower-specific cDNA library.	7.37323	7.7603	8.30283	7.8713	10.8356	10.4697	10.4222	11.0485
AT1G01520	Homeodomain-like superfamily protein; CONTAINS InterPro DOMAIN/s: SANT, DNA-binding (InterPro:IPR001005), Homeodomain-like (InterPro:IPR009057), Myb, DNA-binding (InterPro:IPR014778), Myb-like DNA-binding domain, SHAQKYF class (InterPro:IPR006447), HTH transcriptional regulator, Myb-type, DNA-binding (InterPro:IPR017930); BEST Arabidopsis thaliana protein match is: Homeodomain-like superfamily pr…	9.90316	10.15	9.32803	9.45299	9.24563	9.25629	9.14133	9.08896
AT1G01560	member of MAP Kinase	10.797	10.623	11.0437	10.5744	12.6401	11.3745	12.0492	11.9589
AT1G01580	Encodes the low-iron-inducible ferric chelate reductase responsible for reduction of iron at the root surface. It is likely to be the major Fe(III) chelate reductase in Arabidopsis iron metabolism. Coordinately regulated with IRT1, the major transporter responsible for high-affinity iron uptake from the soil, at both transcriptional and posttranscriptional levels. Steady state mRNA levels are reg…	9.89602	10.1811	9.75512	9.95378	8.86392	9.19072	8.77215	8.72165
AT1G01600	Encodes a member of the CYP86A subfamily of cytochrome p450 genes. Expressed significantly at highest level in mature stems and flowers.	9.99757	9.83404	9.73341	9.60331	9.31294	9.38927	8.49248	8.50447
AT1G01610	Encodes a protein with glycerol-3-phosphate acyltransferase activity. Involved in cutin assembly and is functionally redundant with GPAT8.	13.0956	13.1427	12.845	12.8584	11.9696	12.3233	11.4136	11.4205
AT1G01680	plant U-box 54 (PUB54); FUNCTIONS IN: ubiquitin-protein ligase activity; INVOLVED IN: response to stress, protein ubiquitination; LOCATED IN: ubiquitin ligase complex; CONTAINS InterPro DOMAIN/s: UspA (InterPro:IPR006016), U box domain (InterPro:IPR003613); BEST Arabidopsis thaliana protein match is: RING/U-box superfamily protein (TAIR:AT1G01660.1); Has 2251 Blast hits to 2122 proteins in 140 sp…	8.01217	8.19844	8.1419	8.49737	11.6677	10.7377	11.3333	12.1503
AT1G01860	dimethyladenosine transferase	10.4155	10.2709	10.2485	10.3105	9.19127	9.75307	9.37877	9.50537
AT1G01870	pre-tRNA; tRNA-Val (anticodon: TAC)	7.14142	7.63378	7.07025	7.54448	5.72522	6.10745	7.05438	6.80882
AT1G01900	Encodes AtSBT1.1, a subtilisin-like serine protease. Cleaves the phytosulfokine AtPSK4, a growth promoting peptide.	9.88075	9.91995	9.70105	9.62522	9.75678	10.1271	8.44925	8.51555
AT1G01970	Tetratricopeptide repeat (TPR)-like superfamily protein; CONTAINS InterPro DOMAIN/s: Pentatricopeptide repeat (InterPro:IPR002885); BEST Arabidopsis thaliana protein match is: pentatricopeptide (PPR) repeat-containing protein (TAIR:AT1G19520.1); Has 15559 Blast hits to 6864 proteins in 176 species: Archae - 0; Bacteria - 16; Metazoa - 92; Fungi - 19; Plants - 15148; Viruses - 0; Other Eukaryotes …	12.205	12.1637	11.828	11.9294	10.7247	11.2897	10.9457	10.9473
AT1G02110	Protein of unknown function (DUF630 and DUF632); FUNCTIONS IN: molecular_function unknown; INVOLVED IN: N-terminal protein myristoylation; LOCATED IN: plasma membrane; EXPRESSED IN: 22 plant structures; EXPRESSED DURING: 14 growth stages; CONTAINS InterPro DOMAIN/s: Protein of unknown function DUF630 (InterPro:IPR006868), Protein of unknown function DUF632 (InterPro:IPR006867); BEST Arabidopsis t…	12.4389	12.3804	12.0402	12.054	11.2836	11.6164	10.4746	10.5868
AT1G02170	Encodes a type I metacaspase. Two Arabidopsis metacaspases, AT1G02170 (MC1) and AT4G25110 (MC2) antagonistically control programmed cell death in Arabidopsis. MC1 is a positive regulator of cell death and requires conserved caspase-like putative catalytic residues for its function. MC2 negatively regulates cell death. This function is independent of the putative catalytic residues. A third type I…	12.1629	12.1845	12.453	12.1773	13.1699	12.5	13.0826	12.9648
AT1G02180	ferredoxin-related; FUNCTIONS IN: molecular_function unknown; INVOLVED IN: biological_process unknown; LOCATED IN: endomembrane system; EXPRESSED IN: 23 plant structures; EXPRESSED DURING: 15 growth stages; Has 54 Blast hits to 54 proteins in 11 species: Archae - 0; Bacteria - 0; Metazoa - 0; Fungi - 0; Plants - 54; Viruses - 0; Other Eukaryotes - 0 (source: NCBI BLink).	10.7118	10.5886	10.4143	10.3482	9.20317	10.2182	8.07967	8.54107
AT1G02190	Fatty acid hydroxylase superfamily; FUNCTIONS IN: oxidoreductase activity, iron ion binding, catalytic activity; INVOLVED IN: oxidation reduction, fatty acid biosynthetic process; LOCATED IN: endoplasmic reticulum; EXPRESSED IN: 12 plant structures; EXPRESSED DURING: 6 growth stages; CONTAINS InterPro DOMAIN/s: Fatty acid hydroxylase (InterPro:IPR006694), Uncharacterised protein, Wax2 C-terminal …	9.51299	9.38115	9.16725	9.01422	8.30799	8.42879	7.77029	7.90612
AT1G02205	Expression of the CER1 gene associated with production of stem epicuticular wax and pollen fertility. Biochemical studies showed that cer1 mutants are blocked in the conversion of stem wax C30 aldehydes to C29 alkanes, and they also lack the secondary alcohols and ketones. These suggested the CER1 protein is an aldehyde decarbonylase, but the exact molecular function of this protein remains to be…	13.8215	13.9922	13.5546	13.3985	12.98	13.5254	11.9642	12.1435
AT1G02220	NAC domain containing protein 3 (NAC003); FUNCTIONS IN: sequence-specific DNA binding transcription factor activity; INVOLVED IN: multicellular organismal development, regulation of transcription; LOCATED IN: cellular_component unknown; EXPRESSED IN: 17 plant structures; EXPRESSED DURING: LP.06 six leaves visible, LP.04 four leaves visible, 4 anthesis, 4 leaf senescence stage, petal differentiati…	8.60245	8.95205	9.04288	8.78815	9.96808	9.61952	10.9197	10.9689
AT1G02230	NAC domain containing protein 4 (NAC004); FUNCTIONS IN: sequence-specific DNA binding transcription factor activity; INVOLVED IN: multicellular organismal development, regulation of transcription; LOCATED IN: cellular_component unknown; CONTAINS InterPro DOMAIN/s: No apical meristem (NAM) protein (InterPro:IPR003441); BEST Arabidopsis thaliana protein match is: NAC domain containing protein 5 (TA…	8.23143	7.3236	7.9941	7.3725	8.61277	7.47533	9.31557	8.3747
AT1G02250	NAC domain containing protein 5 (NAC005); FUNCTIONS IN: sequence-specific DNA binding transcription factor activity; INVOLVED IN: multicellular organismal development, regulation of transcription; LOCATED IN: cellular_component unknown; EXPRESSED IN: xylem; CONTAINS InterPro DOMAIN/s: No apical meristem (NAM) protein (InterPro:IPR003441); BEST Arabidopsis thaliana protein match is: NAC domain con…	7.05684	6.3722	6.9773	6.4392	7.5534	6.57144	8.24777	7.15884
AT1G02280	Encodes a GTP-binding GTP-ase. Component of the chloroplast protein import machinery. Required for import of POR B into plastids. Toc33 phosphorylation may not play an important role in vivo.	12.6817	12.6099	12.362	12.3692	11.4605	11.8028	11.371	11.2154
AT1G02310	Glycosyl hydrolase superfamily protein; FUNCTIONS IN: cation binding, hydrolase activity, hydrolyzing O-glycosyl compounds, catalytic activity; INVOLVED IN: carbohydrate metabolic process; LOCATED IN: endomembrane system; EXPRESSED IN: 7 plant structures; EXPRESSED DURING: 4 anthesis, petal differentiation and expansion stage, D bilateral stage; CONTAINS InterPro DOMAIN/s: Glycoside hydrolase, ca…	5.55906	5.74099	6.23636	5.80952	6.36986	5.86486	8.05809	7.66406
AT1G02340	Encodes a light-inducible, nuclear bHLH protein involved in phytochrome signaling. Mutants exhibit a long-hypocotyl phenotype only under far-red light but not under red light and are defective in other phytochrome A-related responses. Mutants also show blue light response defects. HFR1 interacts with COP1, co-localizes to the nuclear specks and is ubiquinated by COP1.	11.6795	11.1598	11.7342	11.3603	9.79971	9.71767	10.4114	9.56077
AT1G02350	protoporphyrinogen oxidase-related; FUNCTIONS IN: molecular_function unknown; INVOLVED IN: siroheme biosynthetic process; Has 0 Blast hits to 0 proteins in 0 species (source: NCBI BLink).	8.71084	8.44394	8.63604	8.3588	7.64517	7.7032	7.94354	7.57947
AT1G02360	Chitinase family protein; FUNCTIONS IN: chitinase activity; INVOLVED IN: carbohydrate metabolic process, cell wall macromolecule catabolic process; LOCATED IN: endomembrane system; EXPRESSED IN: stem, cotyledon, leaf whorl, root; CONTAINS InterPro DOMAIN/s: Glycoside hydrolase, family 19 (InterPro:IPR016283), Glycoside hydrolase, family 19, catalytic (InterPro:IPR000726); BEST Arabidopsis thalian…	9.68216	8.93193	10.2064	9.35106	11.9076	9.13526	11.7148	10.584
AT1G02400	Encodes a gibberellin 2-oxidase that acts on C19 gibberellins but not C20 gibberellins.	8.13261	8.95105	9.09698	9.26761	10.2464	9.27988	9.88965	9.98901
AT1G02440	A member of ARF GTPase family. A thaliana has 21 members of this family, known to be essential for vesicle coating and uncoating and functions in GTP-binding. Gene encoding ADP-ribosylation factor and similar to other ARFs and ARF-like proteins.	7.43922	7.12485	7.52265	7.29572	8.72442	7.42049	8.35195	8.04179
AT1G02450	NIMIN1 modulates PR gene expression according the following model: NPR1 forms a ternary complex with NIMIN1 and TGA factors upon SAR induction that binds to a positive regulatory cis-element of the PR-1 promoter, termed LS7. This leads to PR-1 gene induction. NIMIN1 decreases transcriptional activation, possibly through its EAR motif, which results in fine-tuning of PR-1 gene expression.	9.87158	9.62108	9.95455	9.78848	11.0589	9.89951	10.2555	9.95515
AT1G02460	Pectin lyase-like superfamily protein; FUNCTIONS IN: polygalacturonase activity; INVOLVED IN: carbohydrate metabolic process; EXPRESSED IN: stem, root, stamen, seed; EXPRESSED DURING: 4 anthesis, E expanded cotyledon stage; CONTAINS InterPro DOMAIN/s: Pectin lyase fold/virulence factor (InterPro:IPR011050), Glycoside hydrolase, family 28 (InterPro:IPR000743), Pectin lyase fold (InterPro:IPR012334…	8.62867	8.73044	8.74454	8.65204	10.2128	10.1912	9.78497	9.61464
AT1G02470	Polyketide cyclase/dehydrase and lipid transport superfamily protein; FUNCTIONS IN: molecular_function unknown; INVOLVED IN: biological_process unknown; LOCATED IN: chloroplast; EXPRESSED IN: 10 plant structures; EXPRESSED DURING: 4 anthesis, C globular stage, petal differentiation and expansion stage; CONTAINS InterPro DOMAIN/s: Streptomyces cyclase/dehydrase (InterPro:IPR005031); BEST Arabidops…	7.7267	7.82127	8.4586	8.13254	10.1364	8.72424	10.8425	10.6801
AT1G02520	Encodes an ATP-binding cassette (ABC) transporter. Expressed in the vascular tissue of primary stem.	8.37364	8.74184	8.57004	9.13341	9.05344	9.28694	9.16008	9.92701
AT1G02580	Encodes a putative transcription factor MEDEA (MEA) that negatively regulates seed development in the absence of fertilization. Mutations in this locus result in embryo lethality. MEA is a Polycomb group gene that is imprinted in the endosperm. The maternal allele is expressed and the paternal allele is silent. MEA is controlled by DEMETER (DME), a DNA glycosylase required to activate MEA express…	7.03576	6.9928	7.10583	7.1677	7.37366	7.08736	8.391	8.9889
AT1G02610	RING/FYVE/PHD zinc finger superfamily protein; FUNCTIONS IN: zinc ion binding; CONTAINS InterPro DOMAIN/s: Protein of unknown function DUF3675 (InterPro:IPR022143), Zinc finger, C3HC4 RING-type (InterPro:IPR018957), Zinc finger, RING-CH-type (InterPro:IPR011016); BEST Arabidopsis thaliana protein match is: RING/FYVE/PHD zinc finger superfamily protein (TAIR:AT4G02075.1); Has 1637 Blast hits to 16…	8.9722	8.99783	10.9127	10.973	10.2414	10.2664	10.7206	10.5013
AT1G02660	alpha/beta-Hydrolases superfamily protein; FUNCTIONS IN: triglyceride lipase activity; INVOLVED IN: lipid metabolic process; LOCATED IN: cellular_component unknown; EXPRESSED IN: 24 plant structures; EXPRESSED DURING: 15 growth stages; CONTAINS InterPro DOMAIN/s: Lipase, class 3 (InterPro:IPR002921); BEST Arabidopsis thaliana protein match is: alpha/beta-Hydrolases superfamily protein (TAIR:AT3G6…	9.9786	10.2271	12.0541	12.3804	11.9626	11.9459	12.3159	12.1389
AT1G02720	Encodes a protein with putative galacturonosyltransferase activity.	10.2634	10.2605	9.99585	10.0522	9.20452	9.32229	9.45782	9.38139
AT1G02800	Encodes a protein with similarity to endo-1,4-b-glucanases and is a member of Glycoside Hydrolase Family 9. CEL2 is induced by nemotodes and is expressed in syncitia induced by Heterodera schachtii.May be involved in the development and function of syncitia.	6.95282	6.55933	6.45873	6.25202	5.82759	5.93469	5.92806	5.87216
AT1G02820	Late embryogenesis abundant 3 (LEA3) family protein; FUNCTIONS IN: molecular_function unknown; INVOLVED IN: embryo development, response to stress; EXPRESSED IN: 16 plant structures; EXPRESSED DURING: 8 growth stages; CONTAINS InterPro DOMAIN/s: Late embryogenesis abundant protein, group 3 (InterPro:IPR004926); BEST Arabidopsis thaliana protein match is: senescence-associated gene 21 (TAIR:AT4G02…	12.1704	12.0727	11.1706	10.9534	10.204	9.9111	9.54387	9.2669
AT1G02850	beta glucosidase 11 (BGLU11); FUNCTIONS IN: cation binding, hydrolase activity, hydrolyzing O-glycosyl compounds, catalytic activity; INVOLVED IN: carbohydrate metabolic process; LOCATED IN: endomembrane system; EXPRESSED IN: 24 plant structures; EXPRESSED DURING: 13 growth stages; CONTAINS InterPro DOMAIN/s: Glycoside hydrolase, family 1 (InterPro:IPR001360), Glycoside hydrolase, family 1, activ…	11.0351	11.6606	11.9322	11.996	12.6637	12.5129	12.4176	12.2809
AT1G02920	Encodes glutathione transferase belonging to the phi class of GSTs. Naming convention according to Wagner et al. (2002).	11.7005	12.0576	12.8322	12.7873	14.2412	13.4031	13.9612	14.1734
AT1G02930	Encodes glutathione transferase belonging to the phi class of GSTs. Naming convention according to Wagner et al. (2002).	11.105	11.496	12.1753	12.2052	13.789	12.935	13.6791	13.8517
AT1G02970	Protein kinase that negatively regulates the entry into mitosis.	7.97989	8.21755	7.80442	7.98489	7.38772	6.98599	6.93485	6.97219
AT1G03020	Thioredoxin superfamily protein; FUNCTIONS IN: electron carrier activity, arsenate reductase (glutaredoxin) activity, protein disulfide oxidoreductase activity; INVOLVED IN: cell redox homeostasis; LOCATED IN: cellular_component unknown; EXPRESSED IN: 7 plant structures; EXPRESSED DURING: 6 growth stages; CONTAINS InterPro DOMAIN/s: Glutaredoxin-like, plant II (InterPro:IPR011905), Thioredoxin fo…	9.93886	10.0618	9.50366	9.719	9.92173	9.95206	8.539	8.35386
AT1G03055	unknown protein; BEST Arabidopsis thaliana protein match is: unknown protein (TAIR:AT1G64680.1); Has 143 Blast hits to 143 proteins in 26 species: Archae - 0; Bacteria - 6; Metazoa - 0; Fungi - 0; Plants - 122; Viruses - 0; Other Eukaryotes - 15 (source: NCBI BLink).	10.449	10.6648	10.1454	10.312	9.71167	10.0012	9.17417	9.4888
AT1G03110	Encodes a gene involved in the modification of nucleosides in tRNA. Mutants have no 7-methylguanosine.	10.908	10.9021	10.6566	10.7359	10.0783	10.3354	9.60389	9.76199
AT1G03210	Phenazine biosynthesis PhzC/PhzF protein; FUNCTIONS IN: catalytic activity; INVOLVED IN: biosynthetic process; LOCATED IN: endomembrane system; EXPRESSED IN: 24 plant structures; EXPRESSED DURING: 15 growth stages; CONTAINS InterPro DOMAIN/s: Phenazine biosynthesis PhzC/PhzF protein (InterPro:IPR003719); BEST Arabidopsis thaliana protein match is: Phenazine biosynthesis PhzC/PhzF protein (TAIR:AT…	10.5311	10.3295	10.9742	10.4857	12.1322	10.6365	12.1791	11.6978
AT1G03270	CBS domain-containing protein with a domain of unknown function (DUF21); FUNCTIONS IN: molecular_function unknown; INVOLVED IN: biological_process unknown; LOCATED IN: endomembrane system; EXPRESSED IN: 21 plant structures; EXPRESSED DURING: 14 growth stages; CONTAINS InterPro DOMAIN/s: Protein of unknown function DUF21 (InterPro:IPR002550); BEST Arabidopsis thaliana protein match is: CBS domain-…	9.45102	9.51086	9.24163	9.27736	7.66959	8.16899	7.88046	8.10089
AT1G03290	unknown protein; BEST Arabidopsis thaliana protein match is: unknown protein (TAIR:AT4G02880.2); Has 13587 Blast hits to 10183 proteins in 1114 species: Archae - 257; Bacteria - 2402; Metazoa - 5637; Fungi - 960; Plants - 675; Viruses - 54; Other Eukaryotes - 3602 (source: NCBI BLink).	11.9303	11.7951	12.337	11.906	13.2947	12.2943	13.3378	13.1024
AT1G03300	Member of the plant-specific DUF724 protein family. Arabidopsis has 10 DUF724 proteins. Loss of function mutant has a WT phenotype	10.0953	10.1428	10.9477	11.1653	9.6952	10.0314	10.0532	9.93826
AT1G03310	Encodes a protein with strong similarity to isoamylase (EC:3.2.1.68) however lacks critical residues known to be important for activity. Appears to co localize with ISA1 in the chloroplast isoamylase complex. Mutations in this gene cause the loss of detectable isoamylase activity and the disruption of normal starch structure. It has been postulated that AtISA2 interacts with AtISA1 to form the Is…	11.7127	12.0233	11.7762	12.1984	10.1924	11.5974	10.9926	11.3994
AT1G03340	unknown protein; BEST Arabidopsis thaliana protein match is: unknown protein (TAIR:AT4G02920.1); Has 44 Blast hits to 41 proteins in 13 species: Archae - 0; Bacteria - 1; Metazoa - 0; Fungi - 0; Plants - 43; Viruses - 0; Other Eukaryotes - 0 (source: NCBI BLink).	8.95364	9.33424	9.21291	9.55851	9.39071	9.26874	10.0244	9.80964
AT1G03370	C2 calcium/lipid-binding and GRAM domain containing protein; CONTAINS InterPro DOMAIN/s: C2 membrane targeting protein (InterPro:IPR018029), C2 calcium/lipid-binding domain, CaLB (InterPro:IPR008973), GRAM (InterPro:IPR004182), C2 region (InterPro:IPR020477), C2 calcium-dependent membrane targeting (InterPro:IPR000008); BEST Arabidopsis thaliana protein match is: C2 calcium/lipid-binding and GRAM…	11.1957	11.251	11.4819	11.4556	12.2714	11.4956	12.104	12.0067
AT1G03440	Leucine-rich repeat (LRR) family protein; INVOLVED IN: signal transduction; LOCATED IN: endomembrane system; EXPRESSED IN: 23 plant structures; EXPRESSED DURING: 13 growth stages; CONTAINS InterPro DOMAIN/s: Leucine-rich repeat-containing N-terminal domain, type 2 (InterPro:IPR013210), Leucine-rich repeat (InterPro:IPR001611); BEST Arabidopsis thaliana protein match is: RNI-like superfamily prote…	12.5829	12.5407	12.2847	12.1776	11.7456	11.3541	11.9135	11.5542
AT1G03506	snoRNA; snoRNA	7.96642	7.73435	7.57828	7.36525	6.93378	6.35365	8.02092	7.55335
AT1G03600	PSB27; FUNCTIONS IN: molecular_function unknown; INVOLVED IN: photosystem II repair; LOCATED IN: thylakoid, chloroplast thylakoid membrane, chloroplast thylakoid lumen, chloroplast photosystem II, chloroplast; EXPRESSED IN: 23 plant structures; EXPRESSED DURING: 13 growth stages; Has 273 Blast hits to 273 proteins in 82 species: Archae - 0; Bacteria - 114; Metazoa - 0; Fungi - 0; Plants - 63; Vir…	14.2305	14.1769	14.1496	14.0761	13.336	13.6163	13.1727	13.0219
AT1G03630	Encodes for a protein with protochlorophyllide oxidoreductase activity. The enzyme is NADPH- and light-dependent.	13.7599	13.7324	13.672	13.8655	12.5714	13.1585	12.7493	12.7779
AT1G03660	Ankyrin-repeat containing protein; BEST Arabidopsis thaliana protein match is: ankyrin repeat family protein (TAIR:AT1G03670.1); Has 105 Blast hits to 104 proteins in 3 species: Archae - 0; Bacteria - 0; Metazoa - 0; Fungi - 0; Plants - 105; Viruses - 0; Other Eukaryotes - 0 (source: NCBI BLink).	6.96541	7.11831	7.16634	7.39791	10.3019	7.90661	10.0982	10.9623
AT1G03740	Protein kinase superfamily protein; FUNCTIONS IN: protein serine/threonine kinase activity, protein kinase activity, kinase activity, ATP binding; INVOLVED IN: protein amino acid phosphorylation, N-terminal protein myristoylation; EXPRESSED IN: 24 plant structures; EXPRESSED DURING: 13 growth stages; CONTAINS InterPro DOMAIN/s: Protein kinase, ATP binding site (InterPro:IPR017441), Protein kinase…	11.7079	11.9339	12.1213	12.4837	12.6467	12.5275	12.6886	12.9411
AT1G03850	Encodes glutaredoxin ATGRXS13, required to facilitate Botrytis cinerea infection of Arabidopsis thaliana plants. Sylvain La Camera et al (2011, PMID:21756272) reported a third splice variant in addition to the two annotated in TAIR10.	8.67201	7.85418	10.0931	8.93315	12.6436	9.09938	13.2757	12.0747
AT1G03990	Long-chain fatty alcohol dehydrogenase family protein; FUNCTIONS IN: oxidoreductase activity, oxidoreductase activity, acting on CH-OH group of donors, FAD binding; CONTAINS InterPro DOMAIN/s: Glucose-methanol-choline oxidoreductase, N-terminal (InterPro:IPR000172), Glucose-methanol-choline oxidoreductase, C-terminal (InterPro:IPR007867), Long-chain fatty alcohol dehydrogenase (InterPro:IPR012400…	9.07142	9.16879	9.35775	9.58235	9.69505	10.8269	9.39945	9.14705
AT1G04020	Encodes a protein containing two tandem BRCA1 C-Terminal (BRCT) domains, which function in phosphorylation-dependent protein?protein interactions.Loss of function mutations cause defects in meristem organization due to failure to repress WUS. BARD1 binds to WUS promoter and over expression of BARD reduces the extent of WUS expression.	8.94807	9.33977	8.78081	9.25807	8.06564	8.03264	7.41728	7.78041
AT1G04040	HAD superfamily, subfamily IIIB acid phosphatase ; FUNCTIONS IN: acid phosphatase activity; INVOLVED IN: biological_process unknown; LOCATED IN: cell wall, plasma membrane, vacuole, plant-type cell wall; EXPRESSED IN: 19 plant structures; EXPRESSED DURING: 9 growth stages; CONTAINS InterPro DOMAIN/s: Acid phosphatase (Class B) (InterPro:IPR005519), Vegetative storage protein/acid phosphatase (Int…	12.7078	12.547	12.6517	12.67	10.3368	10.8593	10.6911	10.9096
AT1G04180	YUCCA 9 (YUC9); FUNCTIONS IN: NADP or NADPH binding, oxidoreductase activity, monooxygenase activity, FAD binding, flavin-containing monooxygenase activity; INVOLVED IN: oxidation reduction; EXPRESSED IN: root; CONTAINS InterPro DOMAIN/s: Pyridine nucleotide-disulphide oxidoreductase, class-II (InterPro:IPR000103), FAD-dependent pyridine nucleotide-disulphide oxidoreductase (InterPro:IPR013027), …	8.51568	8.09991	8.10101	7.97965	7.31648	7.37515	7.37421	7.30271
AT1G04240	SHY2/IAA3 regulates multiple auxin responses in roots. It is induced rapidly by IAA, and has been shown to be phosphorylated by oat phytochrome A in vitro.	12.268	12.1465	12.6821	12.5118	10.8984	11.5438	10.5234	10.3376
AT1G04250	Transcription regulator acting as repressor of auxin-inducible gene expression. Auxin-inducible AUX/IAA gene. Short-lived nuclear protein with four conserved domains. Domain III has homology to beta alpha alpha dimerization and DNA binding domains. Involved in auxin signaling. Auxin induces the degradation of the protein in a dosage-dependent manner in a process mediated by AtRac1. Auxin induced …	11.8919	11.9478	11.6539	11.7291	11.2797	11.7532	10.1501	10.1053
AT1G04360	RING/U-box superfamily protein; FUNCTIONS IN: zinc ion binding; EXPRESSED IN: hypocotyl, root; CONTAINS InterPro DOMAIN/s: Zinc finger, RING-type (InterPro:IPR001841), Zinc finger, C3HC4 RING-type (InterPro:IPR018957); BEST Arabidopsis thaliana protein match is: RING/U-box superfamily protein (TAIR:AT5G43420.1); Has 9268 Blast hits to 9239 proteins in 300 species: Archae - 0; Bacteria - 0; Metazo…	9.66557	9.46147	9.34177	9.41	8.13184	7.9136	8.4415	8.44414
AT1G04370	encodes a member of the ERF (ethylene response factor) subfamily B-3 of ERF/AP2 transcription factor family. The protein contains one AP2 domain. There are 18 members in this subfamily including ATERF-1, ATERF-2, AND ATERF-5.	5.92521	6.01534	6.07764	6.13584	7.86611	6.71404	7.43844	7.61998
AT1G04420	NAD(P)-linked oxidoreductase superfamily protein; FUNCTIONS IN: oxidoreductase activity, aldo-keto reductase activity; INVOLVED IN: oxidation reduction; LOCATED IN: chloroplast, chloroplast stroma, chloroplast envelope; EXPRESSED IN: 23 plant structures; EXPRESSED DURING: 13 growth stages; CONTAINS InterPro DOMAIN/s: Aldo/keto reductase (InterPro:IPR001395); BEST Arabidopsis thaliana protein matc…	12.6532	12.7105	12.4444	12.5271	11.5558	12.1224	10.8184	10.8021
AT1G04457	Pseudogene of AT2G33450; 50S ribosomal protein L28, chloroplast (CL28)	12.689	12.5898	12.4759	12.3429	11.6324	11.8571	11.3132	11.2759
AT1G04490	Protein of unknown function (DUF3527); CONTAINS InterPro DOMAIN/s: Protein of unknown function DUF3527 (InterPro:IPR021916); BEST Arabidopsis thaliana protein match is: Protein of unknown function (DUF3527) (TAIR:AT2G33360.2); Has 121 Blast hits to 119 proteins in 11 species: Archae - 0; Bacteria - 0; Metazoa - 0; Fungi - 0; Plants - 121; Viruses - 0; Other Eukaryotes - 0 (source: NCBI BLink).	5.7454	5.76933	5.77747	5.77547	8.30307	7.5596	7.5504	8.57357
AT1G04520	Encodes a plasmodesmal protein that may be involved in the intercellular movement of molecules through the plasmodesmata.	10.8628	10.761	9.8604	9.8165	7.7965	8.3352	7.31947	7.53353
AT1G04550	IAA12/BDL plays a role in auxin-mediated processes of apical-basal patterning in the embryo. bdl mutants lack a primary root meristem	11.4832	11.2221	11.0003	10.7971	10.4635	9.95334	10.6064	10.3181
AT1G04570	Major facilitator superfamily protein; FUNCTIONS IN: transporter activity; INVOLVED IN: transport; LOCATED IN: chloroplast, membrane; CONTAINS InterPro DOMAIN/s: Biopterin transport-related protein BT1 (InterPro:IPR004324), Major facilitator superfamily, general substrate transporter (InterPro:IPR016196); BEST Arabidopsis thaliana protein match is: Major facilitator superfamily protein (TAIR:AT2G…	8.53533	8.59163	7.53613	7.30366	8.22456	7.48669	7.84926	7.58416
AT1G04620	Encodes a 7-hydroxymethyl chlorophyll a reductase, an enzyme of the chlorophyll cycle that converts 7-hydroxymethyl chlorophyll a to chlorophyll a.	11.1077	11.3387	11.0191	11.3311	10.428	11.0377	9.57612	9.86175
AT1G04680	Pectin lyase-like superfamily protein; FUNCTIONS IN: lyase activity, pectate lyase activity; INVOLVED IN: biological_process unknown; LOCATED IN: membrane; EXPRESSED IN: 23 plant structures; EXPRESSED DURING: 13 growth stages; CONTAINS InterPro DOMAIN/s: Pectin lyase fold/virulence factor (InterPro:IPR011050), AmbAllergen (InterPro:IPR018082), Pectate lyase/Amb allergen (InterPro:IPR002022), Pect…	13.1201	13.0659	12.7936	12.7577	11.9048	12.2346	11.3179	11.9591
AT1G04800	glycine-rich protein; FUNCTIONS IN: molecular_function unknown; INVOLVED IN: N-terminal protein myristoylation; LOCATED IN: endomembrane system; EXPRESSED IN: 17 plant structures; EXPRESSED DURING: 12 growth stages; Has 109132 Blast hits to 26905 proteins in 1855 species: Archae - 173; Bacteria - 37969; Metazoa - 32319; Fungi - 6881; Plants - 10265; Viruses - 1569; Other Eukaryotes - 19956 (sourc…	11.9348	11.3324	11.4828	11.2581	10.8619	10.6043	10.1737	10.1869
AT1G04970	lipid-binding serum glycoprotein family protein; FUNCTIONS IN: lipid binding; INVOLVED IN: biological_process unknown; LOCATED IN: plasma membrane, vacuole; EXPRESSED IN: 25 plant structures; EXPRESSED DURING: 15 growth stages; CONTAINS InterPro DOMAIN/s: Bactericidal permeability-increasing protein, alpha/beta domain (InterPro:IPR017943), Lipid-binding serum glycoprotein, N-terminal (InterPro:IP…	11.3502	11.5449	11.7373	11.7093	11.8231	12.0675	12.4527	12.5349
AT1G04980	Encodes a protein disulfide isomerase-like (PDIL) protein, a member of a multigene family within the thioredoxin (TRX) superfamily. Transcript levels for this gene are up-regulated in response to three different chemical inducers of ER stress (dithiothreitol, beta-mercaptoethanol, and tunicamycin). AtIRE1-2 does not appear to be required for this response, but the atbzip60 mutant has a diminished…	8.98629	8.82739	9.73002	9.37909	11.664	9.86522	11.8964	11.6956
AT1G04990	Zinc finger C-x8-C-x5-C-x3-H type family protein; FUNCTIONS IN: zinc ion binding, nucleic acid binding; INVOLVED IN: biological_process unknown; LOCATED IN: cellular_component unknown; EXPRESSED IN: 24 plant structures; EXPRESSED DURING: 15 growth stages; CONTAINS InterPro DOMAIN/s: Zinc finger, CCCH-type (InterPro:IPR000571); BEST Arabidopsis thaliana protein match is: zinc finger nuclease 2 (TA…	10.2567	10.3617	10.5581	10.435	11.3913	10.8048	11.6645	12.1208
AT1G05000	Encodes an atypical dual-speci&#64257;city phosphatase.	8.51562	8.62048	8.86018	8.68595	10.001	8.86075	10.2953	10.3001
AT1G05010	Encodes 1-aminocyclopropane-1-carboxylate oxidase	12.5924	12.6809	13.1606	13.1443	14.2885	13.5504	13.8773	13.8219
AT1G05020	ENTH/ANTH/VHS superfamily protein; FUNCTIONS IN: phospholipid binding, clathrin binding, binding, phosphatidylinositol binding; INVOLVED IN: clathrin coat assembly; LOCATED IN: clathrin coat; EXPRESSED IN: 11 plant structures; EXPRESSED DURING: L mature pollen stage, M germinated pollen stage, 4 anthesis, petal differentiation and expansion stage, LP.08 eight leaves visible; CONTAINS InterPro DOM…	6.87533	7.0811	7.68193	7.67846	10.2268	7.61706	8.10446	7.88573
AT1G05135	pseudogene of unknown protein	10.8977	11.0652	10.6204	10.6441	9.32246	9.42216	8.24599	7.97029
AT1G05190	embryo defective 2394 (emb2394); FUNCTIONS IN: structural constituent of ribosome, rRNA binding; INVOLVED IN: translation, embryo development ending in seed dormancy; LOCATED IN: chloroplast stroma, chloroplast, large ribosomal subunit, membrane, chloroplast envelope; EXPRESSED IN: 24 plant structures; EXPRESSED DURING: 13 growth stages; CONTAINS InterPro DOMAIN/s: Ribosomal protein L6 (InterPro:…	13.7115	13.6374	13.4948	13.4676	12.5927	12.9342	12.449	12.3879
AT1G05200	Encodes a putative glutamate receptor GLR3 with dual localization in plastid and plasma membrane.	12.1515	12.2899	11.8822	12.0072	11.0741	11.8526	11.4948	11.7043
AT1G05300	member of Fe(II) transporter isolog family	8.47879	8.29412	9.00219	8.80572	10.2347	8.99635	10.2839	9.60962
AT1G05340	unknown protein; FUNCTIONS IN: molecular_function unknown; INVOLVED IN: biological_process unknown; LOCATED IN: chloroplast; EXPRESSED IN: 14 plant structures; EXPRESSED DURING: 7 growth stages; BEST Arabidopsis thaliana protein match is: unknown protein (TAIR:AT2G32210.1); Has 189 Blast hits to 189 proteins in 27 species: Archae - 0; Bacteria - 0; Metazoa - 0; Fungi - 21; Plants - 168; Viruses -…	9.37869	9.65633	10.2109	9.66912	10.8097	10.2651	11.3605	11.1351
AT1G05385	Encodes a Psb27 homolog involved in photosystem II biogenesis.	11.0017	11.0689	10.7444	10.7907	9.99758	10.7176	9.67675	9.71705
AT1G05420	ovate family protein 12 (OFP12); CONTAINS InterPro DOMAIN/s: Protein of unknown function DUF623 (InterPro:IPR006458); BEST Arabidopsis thaliana protein match is: ovate family protein 16 (TAIR:AT2G32100.1); Has 358 Blast hits to 358 proteins in 17 species: Archae - 0; Bacteria - 0; Metazoa - 0; Fungi - 0; Plants - 358; Viruses - 0; Other Eukaryotes - 0 (source: NCBI BLink).	9.6923	9.37774	9.47954	9.03377	8.1932	8.52847	8.22457	8.0996
AT1G05470	Encodes an inositol polyphosphate 5' phosphatase (5PTase) that is required for the proper recruitment of cells into developing vascular tissue in leaves and cotyledons. It is most similar to Type I 5PTases that are known to cleave a phosphate from IP3 or IP4. cvp2 mutants have elevated levels of IP3 and are hypersensitive to ABA in seed germination assays.	9.74189	9.85289	9.07136	9.41892	7.63806	8.28056	7.86316	7.99406
AT1G05540	Protein of unknown function (DUF295); FUNCTIONS IN: molecular_function unknown; INVOLVED IN: biological_process unknown; LOCATED IN: mitochondrion; EXPRESSED IN: 21 plant structures; EXPRESSED DURING: 13 growth stages; CONTAINS InterPro DOMAIN/s: Protein of unknown function DUF295 (InterPro:IPR005174); BEST Arabidopsis thaliana protein match is: Protein of unknown function (DUF295) (TAIR:AT1G3016…	10.4237	10.3265	9.47207	9.55804	7.77674	8.34034	7.4503	7.0786
AT1G05550	Protein of unknown function (DUF295); FUNCTIONS IN: molecular_function unknown; INVOLVED IN: biological_process unknown; LOCATED IN: cellular_component unknown; EXPRESSED IN: 6 plant structures; EXPRESSED DURING: 4 anthesis, petal differentiation and expansion stage, E expanded cotyledon stage, D bilateral stage; CONTAINS InterPro DOMAIN/s: Protein of unknown function DUF295 (InterPro:IPR005174);…	7.79098	7.64417	7.46024	7.31624	6.56937	6.89888	6.40434	6.45078
AT1G05570	Encodes a callose synthase 1 catalytic subunit . Member of Glycosyltransferase Family- 48.	11.4882	11.3611	11.7121	11.2381	12.6406	11.7717	13.1861	13.0985
AT1G05575	unknown protein; FUNCTIONS IN: molecular_function unknown; INVOLVED IN: anaerobic respiration; LOCATED IN: endomembrane system; EXPRESSED IN: 17 plant structures; EXPRESSED DURING: 9 growth stages; BEST Arabidopsis thaliana protein match is: unknown protein (TAIR:AT2G31945.1); Has 63 Blast hits to 63 proteins in 10 species: Archae - 0; Bacteria - 0; Metazoa - 0; Fungi - 0; Plants - 63; Viruses - …	7.22954	7.19197	7.82154	7.88047	9.19727	8.5208	8.52244	8.64957
AT1G05620	Encodes a cytosolic inosine nucleoside hydrolase. Transcript levels for this gene are elevated in older leaves suggesting that it may play a role in purine catabolism during senescence.	10.0096	9.96817	10.625	10.394	11.2067	11.8403	11.1682	11.2382
AT1G05630	Encodes an inositol polyphosphate 5-phosphatase with phosphatase activity toward only Ins(1,4,5)P3. Induced in response to ABA and wounding treatments. Expressed in young seedlings and flowers, while no transcripts were detectable in maturated roots, stems, and rosette leaves Modulates the development of cotyledon veins through its regulation of auxin homeostasis. Involved in blue light light?sti…	11.4748	11.5764	11.7165	11.1925	12.5697	11.465	11.891	11.7225
AT1G05690	BTB and TAZ domain protein. Acts redunantly with BT1 and BT2 during female gametophyte development. Acts with BT2 during male gametophyte development.	10.5692	10.7461	10.1456	10.2303	9.55567	10.0256	9.8577	9.70933
AT1G05710	basic helix-loop-helix (bHLH) DNA-binding superfamily protein; FUNCTIONS IN: sequence-specific DNA binding transcription factor activity; INVOLVED IN: response to ethylene stimulus, regulation of transcription; LOCATED IN: nucleus; EXPRESSED IN: 22 plant structures; EXPRESSED DURING: 13 growth stages; CONTAINS InterPro DOMAIN/s: Helix-loop-helix DNA-binding domain (InterPro:IPR001092), Helix-loop…	8.56345	8.45232	9.02942	8.82635	9.66792	8.99039	9.77229	9.77665
AT1G05870	Protein of unknown function (DUF1685); FUNCTIONS IN: molecular_function unknown; INVOLVED IN: N-terminal protein myristoylation; LOCATED IN: cellular_component unknown; CONTAINS InterPro DOMAIN/s: Protein of unknown function DUF1685 (InterPro:IPR012881); BEST Arabidopsis thaliana protein match is: Protein of unknown function (DUF1685) (TAIR:AT2G31560.2); Has 270 Blast hits to 270 proteins in 15 s…	11.091	11.3254	10.6111	10.578	9.35211	9.59768	9.74924	9.64917
AT1G05880	Encodes ARI12 (ARIADNE 12). ARI12 belongs to a family of ?RING between RING fingers' (RBR) domain proteins with E3 ligase activity. Expression of ARI12 is induced by UV-B exposure.	7.48733	7.69837	7.6262	7.7844	9.0816	8.46673	9.36003	10.5737
AT1G06000	encodes a flavonol-7-O-rhamnosyltransferase involved in the formation of rhamnosylated flavonols	12.1703	12.261	12.2593	12.1239	13.0286	13.3152	12.2005	12.4511
AT1G06160	encodes a member of the ERF (ethylene response factor) subfamily B-3 of ERF/AP2 transcription factor family. The protein contains one AP2 domain. There are 18 members in this subfamily including ATERF-1, ATERF-2, AND ATERF-5.	8.85851	9.15004	10.5586	11.172	8.77538	8.89911	10.6256	11.2648
AT1G06180	member of MYB3R- and R2R3- type MYB- encoding genes	7.18374	7.07391	7.64117	7.24637	9.61594	8.28591	9.71991	9.11914
AT1G06240	Protein of unknown function DUF455; CONTAINS InterPro DOMAIN/s: Protein of unknown function DUF455 (InterPro:IPR007402); BEST Arabidopsis thaliana protein match is: Protein of unknown function DUF455 (TAIR:AT5G04520.1); Has 954 Blast hits to 954 proteins in 412 species: Archae - 0; Bacteria - 697; Metazoa - 13; Fungi - 46; Plants - 75; Viruses - 0; Other Eukaryotes - 123 (source: NCBI BLink).	12.484	12.4184	12.2978	12.2495	11.5515	11.6202	11.5339	11.1746
AT1G06350	Fatty acid desaturase family protein; FUNCTIONS IN: oxidoreductase activity, oxidoreductase activity, acting on paired donors, with oxidation of a pair of donors resulting in the reduction of molecular oxygen to two molecules of water; INVOLVED IN: oxidation reduction, lipid metabolic process; CONTAINS InterPro DOMAIN/s: Fatty acid desaturase, type 1, core (InterPro:IPR015876), Fatty acid desatur…	7.56042	7.42055	7.07992	7.42948	6.62325	6.80915	6.52762	6.66632
AT1G06550	ATP-dependent caseinolytic (Clp) protease/crotonase family protein; FUNCTIONS IN: 3-hydroxyisobutyryl-CoA hydrolase activity, catalytic activity; INVOLVED IN: response to karrikin, fatty acid beta-oxidation; LOCATED IN: cellular_component unknown; EXPRESSED IN: 23 plant structures; EXPRESSED DURING: 13 growth stages; CONTAINS InterPro DOMAIN/s: Crotonase, core (InterPro:IPR001753); BEST Arabidops…	10.6303	10.7568	10.134	10.5288	9.22534	10.1179	9.59864	9.9089
AT1G06620	encodes a protein whose sequence is similar to a 2-oxoglutarate-dependent dioxygenase	10.3482	10.3872	11.3133	11.0565	13.1455	12.7006	12.1749	12.0826
AT1G06640	encodes a protein whose sequence is similar to a 2-oxoglutarate-dependent dioxygenase	11.9166	12.1109	12.4916	12.5798	12.8159	13.4064	11.8737	11.8782
AT1G06830	Glutaredoxin family protein; FUNCTIONS IN: electron carrier activity, protein disulfide oxidoreductase activity; INVOLVED IN: cell redox homeostasis; LOCATED IN: endomembrane system; EXPRESSED IN: 19 plant structures; EXPRESSED DURING: 9 growth stages; CONTAINS InterPro DOMAIN/s: Glutaredoxin-like, plant II (InterPro:IPR011905), Thioredoxin fold (InterPro:IPR012335), Glutaredoxin (InterPro:IPR002…	10.1682	10.0289	9.75316	9.90183	9.09053	9.08573	8.82033	9.33516
AT1G06980	unknown protein; FUNCTIONS IN: molecular_function unknown; INVOLVED IN: biological_process unknown; LOCATED IN: endomembrane system; EXPRESSED IN: sepal, male gametophyte, carpel; EXPRESSED DURING: 4 anthesis; BEST Arabidopsis thaliana protein match is: unknown protein (TAIR:AT2G30230.1); Has 159 Blast hits to 159 proteins in 13 species: Archae - 0; Bacteria - 0; Metazoa - 0; Fungi - 0; Plants - …	7.57372	7.43025	7.06695	6.75519	6.55342	6.44529	6.51155	6.58322
AT1G07000	A member of EXO70 gene family, putative exocyst subunits, conserved in land plants. Arabidopsis thaliana contains 23 putative EXO70 genes, which can be classified into eight clusters on the phylogenetic tree.	11.4694	11.1542	12.1556	11.4516	13.7661	12.1705	13.3609	13.1134
AT1G07040	unknown protein; INVOLVED IN: biological_process unknown; LOCATED IN: chloroplast; EXPRESSED IN: 24 plant structures; EXPRESSED DURING: 14 growth stages; BEST Arabidopsis thaliana protein match is: unknown protein (TAIR:AT1G27030.1); Has 540 Blast hits to 538 proteins in 187 species: Archae - 0; Bacteria - 333; Metazoa - 0; Fungi - 0; Plants - 67; Viruses - 0; Other Eukaryotes - 140 (source: NCBI…	10.6678	10.8968	11.1221	11.2639	11.5514	11.9738	12.0183	12.1339
AT1G07110	Encodes the bifunctional enzyme fructose-6-phosphate 2-kinase/fructose-2,6-bisphosphatase.	13.2349	13.4297	12.9628	13.4263	12.0637	12.9282	12.6138	12.9076
AT1G07135	glycine-rich protein; Has 22251 Blast hits to 8348 proteins in 789 species: Archae - 21; Bacteria - 7328; Metazoa - 6126; Fungi - 1280; Plants - 3980; Viruses - 524; Other Eukaryotes - 2992 (source: NCBI BLink).	10.0356	10.805	11.7685	11.7123	12.7202	11.9332	12.1803	12.4705
AT1G07160	Protein phosphatase 2C family protein; FUNCTIONS IN: protein serine/threonine phosphatase activity, catalytic activity; INVOLVED IN: protein amino acid dephosphorylation; LOCATED IN: chloroplast, protein serine/threonine phosphatase complex; EXPRESSED IN: sperm cell; CONTAINS InterPro DOMAIN/s: Protein phosphatase 2C, manganese/magnesium aspartate binding site (InterPro:IPR000222), Protein phosph…	7.37431	7.51481	7.59371	7.47731	8.65594	8.02337	8.12344	8.04311
AT1G07180	Internal NAD(P)H dehydrogenase in mitochondria. The predicted protein sequence has high homology with other designated NAD(P)H DHs from microorganisms; the capacity for matrix NAD(P)H oxidation via the rotenone-insensitive pathway is significantly reduced in the Atndi1 mutant plant line; the in vitro translation product of AtNDI1 is imported into isolated mitochondria and located on the inside of…	13.838	13.8927	13.6567	13.6976	13.2268	13.5145	12.6136	12.7802
AT1G07260	UDP-glucosyl transferase 71C3 (UGT71C3); FUNCTIONS IN: quercetin 3-O-glucosyltransferase activity, UDP-glycosyltransferase activity, transferase activity, transferring glycosyl groups; INVOLVED IN: metabolic process; LOCATED IN: cellular_component unknown; EXPRESSED IN: 7 plant structures; EXPRESSED DURING: F mature embryo stage, petal differentiation and expansion stage, E expanded cotyledon sta…	8.83328	8.87318	9.55765	10.0414	8.89031	9.12508	8.84735	8.71555
AT1G07320	encodes a plastid ribosomal protein L4	13.2251	13.1163	12.8517	12.8735	11.7182	11.959	11.5892	11.3508
AT1G07370	Encodes putative proliferating cell nuclear antigen involved in cell cycle regulation. May be sumoylated.	10.2903	10.2813	10.213	10.3192	9.8648	9.29416	9.25943	9.2448
AT1G07390	receptor like protein 1 (RLP1); CONTAINS InterPro DOMAIN/s: Leucine-rich repeat, typical subtype (InterPro:IPR003591), Leucine-rich repeat-containing N-terminal domain, type 2 (InterPro:IPR013210), Leucine-rich repeat (InterPro:IPR001611); BEST Arabidopsis thaliana protein match is: receptor like protein 15 (TAIR:AT1G74190.1); Has 131801 Blast hits to 32287 proteins in 1280 species: Archae - 68; …	9.42868	9.77465	9.40732	9.74212	8.59638	8.64932	8.69005	9.01418
AT1G07400	HSP20-like chaperones superfamily protein; CONTAINS InterPro DOMAIN/s: Heat shock protein Hsp20 (InterPro:IPR002068), HSP20-like chaperone (InterPro:IPR008978); BEST Arabidopsis thaliana protein match is: HSP20-like chaperones superfamily protein (TAIR:AT1G59860.1); Has 7238 Blast hits to 7237 proteins in 1623 species: Archae - 225; Bacteria - 4290; Metazoa - 129; Fungi - 318; Plants - 1626; Viru…	7.50376	7.99493	7.80399	8.07859	9.37636	8.96606	8.73149	8.83953
AT1G07440	NAD(P)-binding Rossmann-fold superfamily protein; FUNCTIONS IN: oxidoreductase activity, binding, catalytic activity; INVOLVED IN: response to cadmium ion, response to karrikin; LOCATED IN: cellular_component unknown; EXPRESSED IN: 22 plant structures; EXPRESSED DURING: 13 growth stages; CONTAINS InterPro DOMAIN/s: Short-chain dehydrogenase/reductase, conserved site (InterPro:IPR020904), NAD(P)-b…	12.8528	12.9002	12.5951	12.7976	11.6114	12.1697	11.9062	12.0905
AT1G07490	ROTUNDIFOLIA like 3 (RTFL3); FUNCTIONS IN: molecular_function unknown; INVOLVED IN: shoot development; LOCATED IN: chloroplast; CONTAINS InterPro DOMAIN/s: DVL (InterPro:IPR012552); BEST Arabidopsis thaliana protein match is: ROTUNDIFOLIA like 5 (TAIR:AT5G59510.1); Has 4671 Blast hits to 722 proteins in 119 species: Archae - 0; Bacteria - 250; Metazoa - 1223; Fungi - 536; Plants - 223; Viruses - …	8.41824	8.29001	7.87854	7.86194	7.15228	7.37794	7.06704	7.08631
AT1G07500	unknown protein; Has 4 Blast hits to 4 proteins in 3 species: Archae - 0; Bacteria - 0; Metazoa - 0; Fungi - 0; Plants - 4; Viruses - 0; Other Eukaryotes - 0 (source: NCBI BLink).	8.03164	8.08597	7.96571	8.25961	8.87267	9.40011	7.72071	8.18908
AT1G07520	GRAS family transcription factor; CONTAINS InterPro DOMAIN/s: Transcription factor GRAS (InterPro:IPR005202); BEST Arabidopsis thaliana protein match is: GRAS family transcription factor (TAIR:AT2G29065.1); Has 2426 Blast hits to 2385 proteins in 289 species: Archae - 0; Bacteria - 8; Metazoa - 3; Fungi - 0; Plants - 2411; Viruses - 0; Other Eukaryotes - 4 (source: NCBI BLink).	10.6046	10.8276	11.0407	11.1034	11.7349	11.3595	11.5764	11.8634
AT1G07620	ATOBGM; FUNCTIONS IN: magnesium ion binding, GTP binding, GTPase activity; INVOLVED IN: biological_process unknown; LOCATED IN: cellular_component unknown; CONTAINS InterPro DOMAIN/s: GTP-binding protein Obg/CgtA (InterPro:IPR014100); BEST Arabidopsis thaliana protein match is: Protein of unknown function (DUF3741) (TAIR:AT5G02390.1); Has 561 Blast hits to 511 proteins in 87 species: Archae - 0; …	10.2467	10.1282	10.3765	9.66086	11.4124	10.3951	11.4752	11.7132
AT1G07630	Encodes a protein phosphatase 2C like gene, similar to POL. Involved in leaf development. Knockout mutants have abnormally shaped leaves.	11.8187	11.8035	12.0077	11.9073	12.8043	11.9888	12.8849	12.9253
AT1G07720	Encodes KCS3, a member of the 3-ketoacyl-CoA synthase family involved in the biosynthesis of VLCFA (very long chain fatty acids).	12.74	12.8258	12.8412	12.7337	12.1429	12.1859	11.6581	11.7984
AT1G07745	Is a suppressor of SNI1. Encodes a member of the RecA/RAD51 family of DNA recombination and repair proteins. Both RAD51 and SNI1 have a dual role in pathogen-related gene transcription and somatic homologous recombination.	9.55247	9.4712	9.63287	9.67827	9.84893	10.8695	9.39313	9.60653
AT1G07750	RmlC-like cupins superfamily protein; FUNCTIONS IN: copper ion binding, zinc ion binding, nutrient reservoir activity; INVOLVED IN: biological_process unknown; LOCATED IN: cellular_component unknown; EXPRESSED IN: 26 plant structures; EXPRESSED DURING: 14 growth stages; CONTAINS InterPro DOMAIN/s: Cupin, RmlC-type (InterPro:IPR011051), Cupin 1 (InterPro:IPR006045), RmlC-like jelly roll fold (Inte…	12.9817	12.9001	13.1848	12.9807	13.3457	13.9455	12.8957	12.8121
AT1G07780	Encodes phosphoribosylanthranilate isomerase which catalyzes the third step of the tryptophan biosynthetic pathway. Member of gene family.	11.5346	11.5502	12.0173	12.0728	12.3778	13.0181	11.3733	11.7611
AT1G07790	Encodes a histone 2B (H2B) protein.	11.1498	11.0424	10.8625	10.9054	10.3399	10.3306	10.0944	10.0706
AT1G07870	Protein kinase superfamily protein; FUNCTIONS IN: protein serine/threonine kinase activity, protein kinase activity, kinase activity, ATP binding; INVOLVED IN: response to salt stress; EXPRESSED IN: 23 plant structures; EXPRESSED DURING: 13 growth stages; CONTAINS InterPro DOMAIN/s: Protein kinase, ATP binding site (InterPro:IPR017441), Serine/threonine-protein kinase domain (InterPro:IPR002290),…	9.73505	9.92885	10.1914	10.3048	10.3743	10.4531	10.7579	10.8612
AT1G07900	LOB domain-containing protein 1 (LBD1); CONTAINS InterPro DOMAIN/s: Lateral organ boundaries, LOB (InterPro:IPR004883); BEST Arabidopsis thaliana protein match is: LOB domain-containing protein 11 (TAIR:AT2G28500.1); Has 1035 Blast hits to 1030 proteins in 25 species: Archae - 0; Bacteria - 0; Metazoa - 0; Fungi - 0; Plants - 1035; Viruses - 0; Other Eukaryotes - 0 (source: NCBI BLink).	9.41299	9.34599	9.35736	9.22596	10.2326	9.64636	10.5678	10.7873
AT1G08050	Zinc finger (C3HC4-type RING finger) family protein; FUNCTIONS IN: ubiquitin-protein ligase activity, zinc ion binding; LOCATED IN: plasma membrane; EXPRESSED IN: 12 plant structures; EXPRESSED DURING: 4 anthesis, LP.10 ten leaves visible, petal differentiation and expansion stage, LP.08 eight leaves visible; CONTAINS InterPro DOMAIN/s: Zinc finger, RING-type (InterPro:IPR001841), Zinc finger, C3…	11.3903	11.2824	11.9067	11.2837	13.8481	12.5832	13.4897	13.3332
AT1G08130	Encodes the Arabidopsis DNA ligase 1 that provides the major DNA ligase activity in cells and plays a key role in both DNA replication and excision repair pathways. Indispensable for cell viability. AtLIG1 expresses one major and two minor mRNA transcripts differing only in the length of the 5' untranslated leader sequences preceding a common ORF. Translation from the first in-frame start codon p…	10.2081	10.2931	9.91193	10.2466	9.23749	9.88856	9.09889	9.46479
AT1G08280	Glycosyltransferase family 29 (sialyltransferase) family protein; FUNCTIONS IN: sialyltransferase activity; INVOLVED IN: protein amino acid glycosylation; LOCATED IN: endomembrane system, integral to Golgi membrane, membrane; EXPRESSED IN: 20 plant structures; EXPRESSED DURING: 11 growth stages; CONTAINS InterPro DOMAIN/s: Sialyltransferase (InterPro:IPR012163), Glycosyl transferase, family 29 (I…	11.2266	11.1781	10.7682	10.7947	9.9505	10.2537	10.0673	10.1692
AT1G08390	unknown protein; Has 62 Blast hits to 62 proteins in 27 species: Archae - 0; Bacteria - 0; Metazoa - 34; Fungi - 0; Plants - 28; Viruses - 0; Other Eukaryotes - 0 (source: NCBI BLink).	11.4655	11.3873	11.3492	11.3434	10.2193	10.504	9.96118	9.86951
AT1G08450	Encodes one of three Arabidopsis calreticulins. In CRT-deficient mouse fibroblasts, this protein restores ER Ca2+ levels. Non-receptor component required for EFR-mediated immunity. Mutants show de-repressed anthocyanin accumulation in the presence of elf18, and EFR accumulation and signalling.	13.1512	12.962	13.6269	13.2596	14.3443	13.4353	14.4074	14.3924
AT1G08470	Although this enzyme is predicted to encode a strictosidine synthase (SS), it lacks a conserved catalytic glutamate residue found in active SS enzymes and it is not expected to have SS activity.	11.7477	11.7903	11.6112	11.6494	11.0406	11.1491	10.7622	10.7275
AT1G08540	Enodes a subunit of chloroplast RNA polymerase, confers the ability to recognize promoter sequences on the core enzyme. SIG1 is induced by red and blue light.	13.1646	13.1926	12.9821	13.1626	11.9779	12.6258	12.3904	12.4232
AT1G08550	Violaxanthin deepoxidase involved in xanthophyll cycle.Two major consequences of the npq1 mutation are the absence of zeaxanthin formation in strong light and the partial inhibition of the quenching of singlet excited chlorophylls in the photosystem II light-harvesting complex	12.0377	12.1098	12.0958	12.389	10.8936	11.4071	11.558	11.4506
AT1G08610	Pentatricopeptide repeat (PPR) superfamily protein; CONTAINS InterPro DOMAIN/s: Pentatricopeptide repeat (InterPro:IPR002885); BEST Arabidopsis thaliana protein match is: Pentatricopeptide repeat (PPR-like) superfamily protein (TAIR:AT1G09900.1); Has 46651 Blast hits to 12655 proteins in 271 species: Archae - 5; Bacteria - 25; Metazoa - 357; Fungi - 448; Plants - 44319; Viruses - 0; Other Eukaryo…	9.92659	10.0571	9.54759	9.71649	8.24542	9.10046	8.64459	8.72286
AT1G08630	Encodes a threonine aldolase, involved in threonine degradation to glycine. Primarily expressed in seeds and seedlings.	8.669	8.62373	8.8243	8.88396	8.95236	9.0022	9.4778	9.74036
AT1G08840	embryo defective 2411 (emb2411); FUNCTIONS IN: ATP-dependent DNA helicase activity, DNA binding, ATP binding; INVOLVED IN: DNA replication, embryo development ending in seed dormancy; LOCATED IN: chloroplast; EXPRESSED IN: 22 plant structures; EXPRESSED DURING: 13 growth stages; CONTAINS InterPro DOMAIN/s: DNA helicase, UvrD/REP type (InterPro:IPR000212), DNA replication factor Dna2 (InterPro:IPR…	8.805	9.04816	8.53016	9.067	7.69776	8.1282	7.60256	7.90186
AT1G08860	Encodes a copine-like protein, which is a member of a newly identified class of calcium-dependent, phospholipid binding proteins that are present in a wide range of organisms. Overexpression of this gene suppresses bon1-1 phenotypes. Double mutant analyses with bon1-1 suggest that BON1 and BON3 have overlapping functions in maintaining cellular homeostasis and inhibiting cell death.	7.99968	8.07118	8.05815	7.92958	8.57642	8.58865	8.98018	9.70815
AT1G08920	Encodes ESL1, a transporter for monosaccharides.	10.9919	11.4222	11.9661	12.1852	12.3017	12.8527	12.2857	12.4995
AT1G08930	encodes a putative sucrose transporter whose gene expression is induced by dehydration and cold.	12.8608	12.8862	13.4624	13.4824	14.2612	13.7432	14.3405	14.4248
AT1G08940	Phosphoglycerate mutase family protein; FUNCTIONS IN: catalytic activity; INVOLVED IN: metabolic process; LOCATED IN: cellular_component unknown; EXPRESSED IN: 22 plant structures; EXPRESSED DURING: 13 growth stages; CONTAINS InterPro DOMAIN/s: Histidine phosphatase superfamily, clade-1 (InterPro:IPR013078), Phosphoglycerate/bisphosphoglycerate mutase, active site (InterPro:IPR001345); BEST Arabi…	9.45123	9.39897	9.7529	9.5217	11.2679	10.1848	11.3142	11.4409
AT1G09080	BIP3; FUNCTIONS IN: ATP binding; INVOLVED IN: protein folding, response to heat, pollen tube growth; LOCATED IN: endoplasmic reticulum lumen; EXPRESSED IN: 10 plant structures; EXPRESSED DURING: 10 growth stages; CONTAINS InterPro DOMAIN/s: Heat shock protein 70, conserved site (InterPro:IPR018181), Heat shock protein Hsp70 (InterPro:IPR001023), Heat shock protein 70 (InterPro:IPR013126); BEST Ar…	9.64601	9.13731	9.99424	9.75671	11.7471	10.6616	12.1771	12.6239
AT1G09195	FUNCTIONS IN: molecular_function unknown; INVOLVED IN: biological_process unknown; CONTAINS InterPro DOMAIN/s: Metal-dependent phosphohydrolase, HD subdomain (InterPro:IPR006674), Ppx/GppA phosphatase (InterPro:IPR003695).	7.4725	7.50357	7.8054	7.9031	8.49193	8.0114	8.64737	8.45803
AT1G09310	Protein of unknown function, DUF538; INVOLVED IN: biological_process unknown; LOCATED IN: apoplast; EXPRESSED IN: 22 plant structures; EXPRESSED DURING: 14 growth stages; CONTAINS InterPro DOMAIN/s: Protein of unknown function DUF538 (InterPro:IPR007493); BEST Arabidopsis thaliana protein match is: Protein of unknown function, DUF538 (TAIR:AT1G56580.1); Has 409 Blast hits to 409 proteins in 33 sp…	13.9523	13.9737	13.7888	13.6324	12.4108	13.2187	11.8683	12.1166
AT1G09350	Predicted to encode a galactinol synthase	8.94996	8.94206	8.00439	8.01256	7.02466	7.01899	6.65569	6.54059
AT1G09390	GDSL-like Lipase/Acylhydrolase superfamily protein; FUNCTIONS IN: hydrolase activity, acting on ester bonds, carboxylesterase activity; INVOLVED IN: glycerol biosynthetic process, lipid metabolic process; LOCATED IN: chloroplast stroma; EXPRESSED IN: 22 plant structures; EXPRESSED DURING: 13 growth stages; CONTAINS InterPro DOMAIN/s: Lipase, GDSL (InterPro:IPR001087); BEST Arabidopsis thaliana pr…	12.3134	12.1901	12.4414	12.2613	11.0485	10.8398	11.6399	11.4712
AT1G09420	Encodes a protein similar to glucose-6-phosphate dehydrogenase but, based on amino acid differences in the active site and lack of activity, does not encode a functional G6PDH. The amino acid sequence for the consensus sequence of the G6PDH active site (DHYLGKE) differs in three places in this protein. gc exon splice site at 20574 is based on protein alignment, and is not confirmed experimentally.	7.54585	7.60229	7.96772	8.29329	8.48769	8.76119	9.24829	8.99669
AT1G09421	Potential natural antisense gene, locus overlaps with AT1G09420	7.32918	7.27108	7.95792	8.20848	7.64618	8.78028	7.08632	7.59785
AT1G09430	Encodes subunit A of the heteromeric enzyme ATP citrate lyase (ACL). In animals, ACL is encoded by a single gene; ACL in Arabidopsis is composed of two polypeptides, ACLA (encoded by 3 genes) and ACLB (encoded by 2 genes). The holoenzyme has an A(4)B(4)stoichiometry. Expression of both ACLA and ACLB but not of either of the subunits alone results in ACL activity.	12.154	12.1109	12.5547	12.4758	12.9778	12.4926	13.2205	13.1252
AT1G09440	Protein kinase superfamily protein; FUNCTIONS IN: protein serine/threonine kinase activity, protein kinase activity, kinase activity, ATP binding; INVOLVED IN: protein amino acid phosphorylation; LOCATED IN: endomembrane system; EXPRESSED IN: 11 plant structures; EXPRESSED DURING: 6 growth stages; CONTAINS InterPro DOMAIN/s: Protein kinase, ATP binding site (InterPro:IPR017441), Serine/threonine-…	11.3807	11.4585	11.3322	11.5471	9.96925	10.8677	9.85995	10.2861
AT1G09500	similar to Eucalyptus gunnii alcohol dehydrogenase of unknown physiological function (GI:1143445), Vigna unguiculata (gi:1854445), NOT a cinnamyl-alcohol dehydrogenase	7.98811	8.43761	10.315	9.71134	11.0032	10.6027	12.2198	12.2428
AT1G09560	germin-like protein (GLP5)	13.0147	13.0378	13.3286	12.8928	14.3392	13.4923	14.4135	14.5111
AT1G09680	Pentatricopeptide repeat (PPR) superfamily protein; CONTAINS InterPro DOMAIN/s: Pentatricopeptide repeat (InterPro:IPR002885); BEST Arabidopsis thaliana protein match is: Tetratricopeptide repeat (TPR)-like superfamily protein (TAIR:AT5G39710.1); Has 56278 Blast hits to 14858 proteins in 304 species: Archae - 3; Bacteria - 59; Metazoa - 821; Fungi - 925; Plants - 52616; Viruses - 0; Other Eukaryo…	9.83486	9.7143	10.2843	9.87476	11.0179	9.7811	11.0196	10.3496
AT1G09740	Adenine nucleotide alpha hydrolases-like superfamily protein; FUNCTIONS IN: molecular_function unknown; INVOLVED IN: response to stress; LOCATED IN: cellular_component unknown; EXPRESSED IN: 13 plant structures; EXPRESSED DURING: 7 growth stages; CONTAINS InterPro DOMAIN/s: UspA (InterPro:IPR006016), Rossmann-like alpha/beta/alpha sandwich fold (InterPro:IPR014729), Universal stress protein A (In…	10.814	10.7883	11.2937	11.2118	11.5706	10.9382	12.1377	11.9771
AT1G09750	Eukaryotic aspartyl protease family protein; FUNCTIONS IN: aspartic-type endopeptidase activity; INVOLVED IN: proteolysis; LOCATED IN: apoplast, cell wall, plant-type cell wall; EXPRESSED IN: 22 plant structures; EXPRESSED DURING: 14 growth stages; CONTAINS InterPro DOMAIN/s: Peptidase aspartic (InterPro:IPR021109), Peptidase aspartic, catalytic (InterPro:IPR009007), Peptidase A1 (InterPro:IPR001…	12.6586	12.3777	12.0338	12.0997	9.55738	10.0036	9.94505	9.65315
AT1G09795	ATP phosphoribosyl transferase, catalyses first step of histidine biosynthesis	11.5837	11.5716	11.4519	11.539	10.9085	11.231	10.443	10.5735
AT1G09800	Pseudouridine synthase family protein; FUNCTIONS IN: pseudouridine synthase activity; INVOLVED IN: pseudouridine synthesis, RNA modification; LOCATED IN: cellular_component unknown; EXPRESSED IN: 14 plant structures; EXPRESSED DURING: 7 growth stages; CONTAINS InterPro DOMAIN/s: Pseudouridine synthase, catalytic domain (InterPro:IPR020103), Pseudouridine synthase I, TruA, N-terminal (InterPro:IPR…	8.95788	9.05532	8.67805	8.88722	7.54308	8.06412	7.66882	7.86612
AT1G09900	Pentatricopeptide repeat (PPR-like) superfamily protein; FUNCTIONS IN: molecular_function unknown; INVOLVED IN: biological_process unknown; LOCATED IN: membrane; EXPRESSED IN: 22 plant structures; EXPRESSED DURING: 13 growth stages; CONTAINS InterPro DOMAIN/s: Pentatricopeptide repeat (InterPro:IPR002885); BEST Arabidopsis thaliana protein match is: Pentatricopeptide repeat (PPR-like) superfamily…	11.4856	11.3886	11.2078	11.1138	10.0801	10.2576	10.7103	10.4981
AT1G09932	Phosphoglycerate mutase family protein; CONTAINS InterPro DOMAIN/s: Histidine phosphatase superfamily, clade-1 (InterPro:IPR013078); BEST Arabidopsis thaliana protein match is: Phosphoglycerate mutase family protein (TAIR:AT2G17280.2); Has 552 Blast hits to 552 proteins in 105 species: Archae - 0; Bacteria - 9; Metazoa - 0; Fungi - 272; Plants - 167; Viruses - 0; Other Eukaryotes - 104 (source: N…	9.37593	9.3802	9.78386	9.81556	11.7	11.1831	11.6312	12.4407
AT1G09935	Phosphoglycerate mutase family protein; FUNCTIONS IN: catalytic activity; INVOLVED IN: metabolic process; LOCATED IN: cellular_component unknown; CONTAINS InterPro DOMAIN/s: Histidine phosphatase superfamily, clade-1 (InterPro:IPR013078), Phosphoglycerate/bisphosphoglycerate mutase, active site (InterPro:IPR001345); BEST Arabidopsis thaliana protein match is: Phosphoglycerate mutase family protei…	6.23555	6.34995	6.27282	6.39225	8.09768	7.56042	7.34905	8.43128
AT1G09970	RLK7 belongs to a leucine-rich repeat class of receptor-likekinase (LRR-RLKs). It is involved in the control of germination speed and the tolerance to oxidant stress.	12.4479	12.8665	13.1168	13.3154	14.1103	14.0173	14.0602	14.2154
AT1G10040	alpha/beta-Hydrolases superfamily protein; CONTAINS InterPro DOMAIN/s: Protein of unknown function DUF676, hydrolase-like (InterPro:IPR007751); BEST Arabidopsis thaliana protein match is: alpha/beta-Hydrolases superfamily protein (TAIR:AT4G25770.1); Has 823 Blast hits to 815 proteins in 221 species: Archae - 0; Bacteria - 56; Metazoa - 168; Fungi - 260; Plants - 184; Viruses - 0; Other Eukaryotes…	6.87233	6.8195	6.95063	7.07237	8.07273	7.37243	7.8318	8.3474
AT1G10050	Encodes a putative glycosyl hydrolase family 10 protein (xylanase).	10.9066	11.066	11.1989	11.246	11.9173	11.5076	11.7106	11.8559
AT1G10060	encodes a mitochondrial branched-chain amino acid aminotransferase. Complements the yeast leu/iso-leu/val auxotrophy mutant.	9.84763	9.74513	9.52133	9.5166	9.024	9.1055	8.61273	8.5672
AT1G10070	Encodes a chloroplast branched-chain amino acid aminotransferase. Complements the yeast leu/iso-leu/val auxotrophy mutant.	8.73128	8.98931	9.89757	10.0405	11.2485	10.8819	11.7939	12.0577
AT1G10140	Uncharacterised conserved protein UCP031279; FUNCTIONS IN: molecular_function unknown; INVOLVED IN: biological_process unknown; LOCATED IN: plasma membrane; EXPRESSED IN: 23 plant structures; EXPRESSED DURING: 13 growth stages; CONTAINS InterPro DOMAIN/s: Uncharacterised conserved protein UCP031279 (InterPro:IPR016972); BEST Arabidopsis thaliana protein match is: Uncharacterised conserved protein…	8.39095	8.68602	9.30202	8.92125	10.6886	10.6106	10.7126	10.8205
AT1G10340	Ankyrin repeat family protein; CONTAINS InterPro DOMAIN/s: Ankyrin repeat-containing domain (InterPro:IPR020683), Ankyrin repeat (InterPro:IPR002110); BEST Arabidopsis thaliana protein match is: Ankyrin repeat family protein (TAIR:AT2G24600.4); Has 23228 Blast hits to 12811 proteins in 577 species: Archae - 31; Bacteria - 1612; Metazoa - 12827; Fungi - 1604; Plants - 2793; Viruses - 138; Other Eu…	11.1699	10.7884	11.8753	11.2483	13.2897	12.3823	13.2966	13.4357
AT1G10360	Encodes glutathione transferase belonging to the tau class of GSTs. Naming convention according to Wagner et al. (2002).	12.7452	12.6245	12.7356	12.5937	11.7801	12.3657	11.147	11.286
AT1G10370	Encodes GSTU17 (Glutathione S-Transferase U17). Functions as a negative component of stress-mediated signal transduction pathways in drought and salt stress responses.	13.7478	13.7712	13.441	13.4264	12.7439	13.3635	12.3352	12.5895
AT1G10380	Putative membrane lipoprotein; FUNCTIONS IN: molecular_function unknown; INVOLVED IN: biological_process unknown; LOCATED IN: endomembrane system; EXPRESSED IN: 19 plant structures; EXPRESSED DURING: 10 growth stages; BEST Arabidopsis thaliana protein match is: unknown protein (TAIR:AT3G17350.1); Has 280 Blast hits to 279 proteins in 14 species: Archae - 0; Bacteria - 0; Metazoa - 0; Fungi - 0; P…	12.0461	12.0172	11.8074	11.7388	10.6526	10.821	10.3376	10.3571
AT1G10410	Protein of unknown function (DUF1336); INVOLVED IN: N-terminal protein myristoylation; LOCATED IN: chloroplast; EXPRESSED IN: 24 plant structures; EXPRESSED DURING: 15 growth stages; CONTAINS InterPro DOMAIN/s: Protein of unknown function DUF1336 (InterPro:IPR009769); BEST Arabidopsis thaliana protein match is: Protein of unknown function (DUF1336) (TAIR:AT1G59650.1); Has 292 Blast hits to 292 pr…	10.6552	10.9945	11.1305	10.6792	12.3111	12.2653	12.3883	12.5835
AT1G10460	germin-like protein (GLP7)	8.62042	8.42658	8.19572	8.12518	7.32472	7.42922	7.33985	7.42072
AT1G10470	Encodes a two-component response regulator. Acts redundantly with ARR3 in the control of circadian period in a cytokinin-independent manner.	13.4856	13.4294	13.229	13.0537	12.7896	12.344	13.2928	12.8449
AT1G10522	Encodes PRIN2 (plastid redox insensitive 2). PRIN2 mutants are impaired in PEP (plastid-encoded RNA polymerase) activity and high light-dependent plastid redox signalling to the nucleus.	11.7817	11.5214	11.5829	11.4838	10.5884	10.7725	10.5204	10.3435
AT1G10530	unknown protein; FUNCTIONS IN: molecular_function unknown; INVOLVED IN: N-terminal protein myristoylation; BEST Arabidopsis thaliana protein match is: unknown protein (TAIR:AT1G60010.1); Has 143 Blast hits to 143 proteins in 14 species: Archae - 0; Bacteria - 0; Metazoa - 0; Fungi - 0; Plants - 143; Viruses - 0; Other Eukaryotes - 0 (source: NCBI BLink).	8.14626	8.07826	7.81726	8.07103	8.27719	9.55363	7.73586	7.71863
AT1G10540	nucleobase-ascorbate transporter 8 (NAT8); FUNCTIONS IN: transmembrane transporter activity; INVOLVED IN: transport, transmembrane transport; LOCATED IN: membrane; EXPRESSED IN: 12 plant structures; EXPRESSED DURING: 7 growth stages; CONTAINS InterPro DOMAIN/s: Xanthine/uracil/vitamin C permease (InterPro:IPR006043); BEST Arabidopsis thaliana protein match is: nucleobase-ascorbate transporter 7 (…	7.37596	7.30646	7.6799	7.48843	7.938	7.78816	9.05856	8.89713
AT1G10550	Encodes a membrane-localized protein that is predicted to function during cell wall modification.Overexpression of XTH33 results in abnormal cell morphology. It's expression is under epigenetic control by ATX1.	9.59251	9.30508	12.0572	11.7278	10.5239	11.0346	9.74977	9.56751
AT1G10560	Encodes a protein containing a UND, a U-box, and an ARM domain. This protein has E3 ubiquitin ligase activity based on in vitro assays.	8.37415	8.57515	8.75622	8.81458	9.85828	10.5942	8.87475	8.18348
AT1G10585	basic helix-loop-helix (bHLH) DNA-binding superfamily protein; FUNCTIONS IN: sequence-specific DNA binding transcription factor activity; INVOLVED IN: regulation of transcription; LOCATED IN: nucleus; EXPRESSED IN: 7 plant structures; EXPRESSED DURING: LP.06 six leaves visible, 4 anthesis, LP.10 ten leaves visible, petal differentiation and expansion stage, LP.08 eight leaves visible; CONTAINS In…	8.1842	9.32327	8.84224	8.75677	9.9325	9.566	9.88537	10.2253
AT1G10586	basic helix-loop-helix (bHLH) DNA-binding superfamily protein; FUNCTIONS IN: transcription regulator activity; INVOLVED IN: regulation of transcription; LOCATED IN: nucleus; CONTAINS InterPro DOMAIN/s: Helix-loop-helix DNA-binding domain (InterPro:IPR001092), Helix-loop-helix DNA-binding (InterPro:IPR011598); BEST Arabidopsis thaliana protein match is: basic helix-loop-helix (bHLH) DNA-binding su…	7.75221	8.70948	8.20885	8.09605	9.22398	8.83461	9.24705	9.49768
AT1G10640	Pectin lyase-like superfamily protein; FUNCTIONS IN: polygalacturonase activity; INVOLVED IN: carbohydrate metabolic process; LOCATED IN: cellular_component unknown; EXPRESSED IN: 18 plant structures; EXPRESSED DURING: 11 growth stages; CONTAINS InterPro DOMAIN/s: Pectin lyase fold/virulence factor (InterPro:IPR011050), Parallel beta-helix repeat (InterPro:IPR006626), Glycoside hydrolase, family …	9.86092	9.35025	8.27439	8.37252	7.12322	7.34915	7.17289	7.20755
AT1G10657	Plant protein 1589 of unknown function; FUNCTIONS IN: molecular_function unknown; INVOLVED IN: biological_process unknown; LOCATED IN: cellular_component unknown; CONTAINS InterPro DOMAIN/s: Conserved hypothetical protein CHP01589, plant (InterPro:IPR006476); BEST Arabidopsis thaliana protein match is: Plant protein 1589 of unknown function (TAIR:AT3G55240.1); Has 115 Blast hits to 115 proteins i…	10.2805	10.5715	9.9497	10.0485	7.5464	8.3961	6.70386	7.0681
AT1G10680	P-glycoprotein 10 (PGP10); FUNCTIONS IN: ATPase activity, coupled to transmembrane movement of substances; INVOLVED IN: transport, transmembrane transport; LOCATED IN: mitochondrion; EXPRESSED IN: sperm cell, male gametophyte; EXPRESSED DURING: L mature pollen stage, M germinated pollen stage; CONTAINS InterPro DOMAIN/s: ATPase, AAA+ type, core (InterPro:IPR003593), ABC transporter-like (InterPro…	9.83525	9.89971	9.61938	9.47371	8.08301	8.89741	8.11328	7.99455
AT1G10682	other RNA	10.7294	10.7218	10.5865	10.5949	9.95755	9.60181	10.3343	9.95151
AT1G10700	Encodes a P-independent phosphoribosyl pyrophosphate (PRPP) synthase.	11.8397	11.9139	12.0772	12.0753	12.4078	13.0609	12.2605	12.593
AT1G10750	Protein of Unknown Function (DUF239); INVOLVED IN: N-terminal protein myristoylation; EXPRESSED IN: 13 plant structures; EXPRESSED DURING: 6 growth stages; CONTAINS InterPro DOMAIN/s: Protein of unknown function DUF239, plant (InterPro:IPR004314); BEST Arabidopsis thaliana protein match is: Protein of Unknown Function (DUF239) (TAIR:AT1G23340.2); Has 789 Blast hits to 744 proteins in 31 species: …	8.42562	8.40605	8.46479	8.40785	7.59349	8.21595	7.14742	7.15422
AT1G10850	Leucine-rich repeat protein kinase family protein; FUNCTIONS IN: protein serine/threonine kinase activity, protein kinase activity, ATP binding; INVOLVED IN: transmembrane receptor protein tyrosine kinase signaling pathway, protein amino acid phosphorylation; LOCATED IN: endomembrane system; EXPRESSED IN: 22 plant structures; EXPRESSED DURING: 13 growth stages; CONTAINS InterPro DOMAIN/s: Protein…	11.1387	11.1189	10.4719	10.4579	9.04922	9.73028	8.83405	8.86475
AT1G10910	Pentatricopeptide repeat (PPR) superfamily protein; CONTAINS InterPro DOMAIN/s: Pentatricopeptide repeat (InterPro:IPR002885); BEST Arabidopsis thaliana protein match is: plastid transcriptionally active 2 (TAIR:AT1G74850.1); Has 41177 Blast hits to 13618 proteins in 293 species: Archae - 1; Bacteria - 42; Metazoa - 324; Fungi - 460; Plants - 39061; Viruses - 0; Other Eukaryotes - 1289 (source: N…	11.3325	11.4995	11.0648	11.459	9.82067	10.5279	10.3097	10.4245
AT1G11050	Protein kinase superfamily protein; FUNCTIONS IN: kinase activity; INVOLVED IN: protein amino acid phosphorylation; LOCATED IN: endomembrane system; EXPRESSED IN: 18 plant structures; EXPRESSED DURING: 10 growth stages; CONTAINS InterPro DOMAIN/s: Protein kinase, ATP binding site (InterPro:IPR017441), Protein kinase, catalytic domain (InterPro:IPR000719), Serine/threonine-protein kinase-like doma…	10.7622	10.9505	11.3508	11.6497	11.8867	12.1381	11.6232	12.0157
AT1G11055	Encodes a defensin-like (DEFL) family protein.	10.3009	10.3955	10.628	10.765	11.1173	11.5411	11.0446	11.4394
AT1G11130	Encodes a receptor-like kinase protein with a predicted extracellular domain of six leucine-rich repeats and an intracellular serine-threonine kinase domain expressed throughout the developing root. Regulates expression of GLABRA2, CAPRICE, WEREWOLF, and ENHANCER OF GLABRA3. Required for floral organ shape, the development of the outer integument of ovules, and stem development. Regulates cell sh…	11.0374	10.9604	10.4431	10.4836	8.91651	9.27991	8.77495	8.90915
AT1G11200	Protein of unknown function (DUF300); INVOLVED IN: biological_process unknown; LOCATED IN: endomembrane system; EXPRESSED IN: 23 plant structures; EXPRESSED DURING: 14 growth stages; CONTAINS InterPro DOMAIN/s: Protein of unknown function DUF300 (InterPro:IPR005178); BEST Arabidopsis thaliana protein match is: Protein of unknown function (DUF300) (TAIR:AT4G21570.1); Has 839 Blast hits to 837 prot…	10.9735	10.8238	11.2188	10.8919	12.0042	10.743	11.8606	11.4609
AT1G11210	Protein of unknown function (DUF761); FUNCTIONS IN: molecular_function unknown; INVOLVED IN: response to oxidative stress; LOCATED IN: endomembrane system; EXPRESSED IN: 10 plant structures; EXPRESSED DURING: LP.06 six leaves visible, LP.04 four leaves visible, 4 anthesis, petal differentiation and expansion stage; CONTAINS InterPro DOMAIN/s: Protein of unknown function DUF761, plant (InterPro:IP…	8.80066	8.633	8.6153	8.4092	8.20533	7.5297	8.38996	8.10676
AT1G11260	Encodes a H+/hexose cotransporter.	13.7268	13.2619	14.7867	14.5631	15.0881	14.6467	15.1305	14.8641
AT1G11265	transposable element gene; copia-like retrotransposon family, has a 3.4e-253 P-value blast match to gb|AAO73529.1| gag-pol polyprotein (Glycine max) (SIRE1) (Ty1_Copia-family)	7.44233	8.06583	8.32003	8.75227	9.0661	9.5599	8.85057	9.58597
AT1G11290	Pentatricopeptide Repeat Protein containing the DYW motif. Required for editing of multiple plastid transcripts. Endonuclease activity.	10.6715	10.6853	10.5099	10.6502	9.1093	9.3524	9.49873	9.59976
AT1G11300	protein serine/threonine kinases;protein kinases;ATP binding;sugar binding;kinases;carbohydrate binding; FUNCTIONS IN: in 6 functions; INVOLVED IN: protein amino acid phosphorylation, recognition of pollen; LOCATED IN: endomembrane system; EXPRESSED IN: 12 plant structures; EXPRESSED DURING: 6 growth stages; CONTAINS InterPro DOMAIN/s: Curculin-like (mannose-binding) lectin (InterPro:IPR001480), …	9.99915	9.78018	10.3188	9.71358	11.0892	9.69998	11.0844	10.7053
AT1G11310	A member of a large family of seven-transmembrane domain proteins specific to plants, homologs of the barley mildew resistance locus o (MLO) protein. The Arabidopsis genome contains 15 genes encoding MLO proteins, with localization in plasma membrane. Phylogenetic analysis revealed four clades of closely-related AtMLO genes. ATMLO2 belongs to the clade IV, with AtMLO3, AtMLO6 and AtMLO12. The gen…	12.4326	12.3875	12.7567	12.6282	13.4654	12.485	13.5129	13.2753
AT1G11330	S-locus lectin protein kinase family protein; FUNCTIONS IN: in 6 functions; INVOLVED IN: protein amino acid phosphorylation, recognition of pollen; LOCATED IN: plasma membrane; EXPRESSED IN: 21 plant structures; EXPRESSED DURING: 13 growth stages; CONTAINS InterPro DOMAIN/s: Curculin-like (mannose-binding) lectin (InterPro:IPR001480), Apple-like (InterPro:IPR003609), PAN-2 domain (InterPro:IPR013…	12.1453	11.7252	12.5064	11.6253	13.7479	12.0414	13.3414	12.6556
AT1G11410	S-locus lectin protein kinase family protein; FUNCTIONS IN: in 6 functions; INVOLVED IN: protein amino acid phosphorylation, recognition of pollen; LOCATED IN: endomembrane system; EXPRESSED IN: 21 plant structures; EXPRESSED DURING: 13 growth stages; CONTAINS InterPro DOMAIN/s: Curculin-like (mannose-binding) lectin (InterPro:IPR001480), Apple-like (InterPro:IPR003609), PAN-2 domain (InterPro:IP…	11.6585	11.994	11.2952	11.7315	10.5351	11.5203	10.4521	10.7069
AT1G11545	xyloglucan endotransglucosylase/hydrolase 8 (XTH8); FUNCTIONS IN: hydrolase activity, acting on glycosyl bonds, xyloglucan:xyloglucosyl transferase activity, hydrolase activity, hydrolyzing O-glycosyl compounds; INVOLVED IN: carbohydrate metabolic process, cellular glucan metabolic process; LOCATED IN: endomembrane system, cell wall, apoplast; EXPRESSED IN: 21 plant structures; EXPRESSED DURING: …	9.14795	8.99705	8.82718	8.74072	7.64005	8.26622	7.23702	7.44112
AT1G11610	putative cytochrome P450	9.69579	10.1199	10.5387	10.3917	11.9678	11.7182	11.8579	12.0791
AT1G11670	MATE efflux family protein; FUNCTIONS IN: antiporter activity, drug transmembrane transporter activity, transporter activity; INVOLVED IN: drug transmembrane transport, N-terminal protein myristoylation, transmembrane transport; LOCATED IN: membrane; EXPRESSED IN: 22 plant structures; EXPRESSED DURING: 13 growth stages; CONTAINS InterPro DOMAIN/s: Multi antimicrobial extrusion protein MatE (Inter…	11.1617	11.0686	10.9329	11.017	10.604	10.3303	9.7814	9.68384
AT1G11700	Protein of unknown function, DUF584; FUNCTIONS IN: molecular_function unknown; INVOLVED IN: biological_process unknown; LOCATED IN: chloroplast; EXPRESSED IN: 21 plant structures; EXPRESSED DURING: 11 growth stages; CONTAINS InterPro DOMAIN/s: Protein of unknown function DUF584 (InterPro:IPR007608); BEST Arabidopsis thaliana protein match is: Protein of unknown function, DUF584 (TAIR:AT1G61930.1)…	11.5589	11.6276	10.4691	10.4865	9.5762	9.5595	10.4087	10.4838
AT1G11803	pseudogene, auxin responsive protein, blastp match of 74% identity and 1.2e-15 P-value to GP|3043536|dbj|BAA25434.1||AB000708 SAUR {Raphanus sativus}	9.40752	9.14606	8.67253	8.59726	7.70632	7.84612	7.68912	7.59376
AT1G11820	O-Glycosyl hydrolases family 17 protein; FUNCTIONS IN: cation binding, hydrolase activity, hydrolyzing O-glycosyl compounds, catalytic activity; INVOLVED IN: carbohydrate metabolic process; LOCATED IN: endomembrane system; CONTAINS InterPro DOMAIN/s: X8 (InterPro:IPR012946), Glycoside hydrolase, family 17 (InterPro:IPR000490), Glycoside hydrolase, catalytic core (InterPro:IPR017853), Glycoside hy…	12.4984	12.4731	12.0641	12.0598	10.9183	11.3881	10.7472	10.6922
AT1G11850	unknown protein; FUNCTIONS IN: molecular_function unknown; INVOLVED IN: biological_process unknown; LOCATED IN: endomembrane system; EXPRESSED IN: 19 plant structures; EXPRESSED DURING: 12 growth stages; Has 84259 Blast hits to 16502 proteins in 1194 species: Archae - 107; Bacteria - 41190; Metazoa - 21798; Fungi - 3523; Plants - 7569; Viruses - 886; Other Eukaryotes - 9186 (source: NCBI BLink).	9.922	9.26773	8.6522	8.39666	7.9738	8.6396	7.50053	7.3177
AT1G11860	Glycine cleavage T-protein family; FUNCTIONS IN: aminomethyltransferase activity; INVOLVED IN: response to cadmium ion; LOCATED IN: in 6 components; EXPRESSED IN: 26 plant structures; EXPRESSED DURING: 15 growth stages; CONTAINS InterPro DOMAIN/s: Glycine cleavage system T protein (InterPro:IPR006223), Glycine cleavage T-protein, N-terminal (InterPro:IPR006222), Glycine cleavage T-protein, C-term…	14.0021	14.0227	13.8448	13.6524	13.1307	13.4931	12.8725	12.7844
AT1G12060	A member of Arabidopsis BAG (Bcl-2-associated athanogene) proteins, plant homologs of mammalian regulators of apoptosis. Plant BAG proteins are multi-functional and remarkably similar to their animal counterparts, as they regulate apoptotic-like processes ranging from pathogen attack, to abiotic stress, to plant development.	11.177	11.1306	10.7256	10.6253	9.78544	10.2264	9.66864	9.69047
AT1G12090	extensin-like protein (ELP)	14.214	14.1877	14.1514	14.2345	11.8471	13.1739	10.7289	11.1723
AT1G12210	RFL1 has high sequence similarity to the adjacent disease resistance (R) gene RPS5.	8.3618	8.3378	8.55517	8.0327	9.0909	8.22173	9.61147	9.50253
AT1G12244	Polynucleotidyl transferase, ribonuclease H-like superfamily protein; FUNCTIONS IN: hydrolase activity, acting on ester bonds, nucleic acid binding; INVOLVED IN: DNA repair, nucleobase, nucleoside, nucleotide and nucleic acid metabolic process, DNA recombination, response to DNA damage stimulus; LOCATED IN: endomembrane system, cytoplasm; CONTAINS InterPro DOMAIN/s: Resolvase, RNase H-like fold (…	10.3794	10.2315	9.81729	9.81743	8.20316	8.87656	8.13326	8.27699
AT1G12290	Disease resistance protein (CC-NBS-LRR class) family; FUNCTIONS IN: ATP binding; INVOLVED IN: N-terminal protein myristoylation, defense response; EXPRESSED IN: stem, inflorescence meristem, root, stamen; EXPRESSED DURING: 4 anthesis; CONTAINS InterPro DOMAIN/s: NB-ARC (InterPro:IPR002182), Disease resistance protein (InterPro:IPR000767); BEST Arabidopsis thaliana protein match is: Disease resist…	8.78366	8.59579	9.54839	9.27662	11.4546	9.71963	11.7997	11.6081
AT1G12300	Tetratricopeptide repeat (TPR)-like superfamily protein; INVOLVED IN: biological_process unknown; LOCATED IN: mitochondrion; CONTAINS InterPro DOMAIN/s: Pentatricopeptide repeat (InterPro:IPR002885); BEST Arabidopsis thaliana protein match is: Pentatricopeptide repeat (PPR) superfamily protein (TAIR:AT1G12775.1); Has 69404 Blast hits to 15469 proteins in 318 species: Archae - 6; Bacteria - 74; Me…	9.02004	9.22114	8.97258	9.29634	7.79454	8.48421	8.74827	8.75447
AT1G12320	Protein of unknown function (DUF1442); CONTAINS InterPro DOMAIN/s: Protein of unknown function DUF1442 (InterPro:IPR009902); BEST Arabidopsis thaliana protein match is: Protein of unknown function (DUF1442) (TAIR:AT1G62840.1); Has 98 Blast hits to 98 proteins in 12 species: Archae - 0; Bacteria - 0; Metazoa - 0; Fungi - 0; Plants - 98; Viruses - 0; Other Eukaryotes - 0 (source: NCBI BLink).	7.94454	8.10137	8.06507	8.06854	8.9567	8.4088	8.75394	8.68364
AT1G12330	unknown protein; INVOLVED IN: biological_process unknown; LOCATED IN: chloroplast; EXPRESSED IN: 21 plant structures; EXPRESSED DURING: 12 growth stages; BEST Arabidopsis thaliana protein match is: unknown protein (TAIR:AT5G12900.1); Has 249 Blast hits to 249 proteins in 27 species: Archae - 0; Bacteria - 0; Metazoa - 7; Fungi - 14; Plants - 217; Viruses - 0; Other Eukaryotes - 11 (source: NCBI B…	11.6474	11.686	11.0577	11.0774	9.85582	10.5812	9.78336	9.65959
AT1G12360	encodes a Sec1 protein and expressed throughout the plant. physically interacts with Syntaxin1 and is required for cytokinesis.	11.4898	11.6383	11.7486	12.0648	12.2711	12.3806	12.421	12.7179
AT1G12370	encodes an amino acid sequence with significant homology to the recently characterized type II photolyases. The uvr2-1 mutant is unable to remove CPDs in vivo, and plant extracts lack detectable photolyase activity , is sensitive to UV-B and is an allele	10.4308	10.383	10.0669	9.89739	9.59009	9.59719	8.57162	8.55459
AT1G12380	unknown protein; BEST Arabidopsis thaliana protein match is: unknown protein (TAIR:AT1G62870.1); Has 173 Blast hits to 170 proteins in 34 species: Archae - 0; Bacteria - 4; Metazoa - 25; Fungi - 8; Plants - 123; Viruses - 7; Other Eukaryotes - 6 (source: NCBI BLink).	9.86556	9.81339	9.82842	9.61216	10.4354	10.8387	9.26262	8.99109
AT1G12420	ACT domain repeat 8 (ACR8); CONTAINS InterPro DOMAIN/s: Amino acid-binding ACT (InterPro:IPR002912); BEST Arabidopsis thaliana protein match is: ACT domain repeat 7 (TAIR:AT4G22780.1); Has 2013 Blast hits to 1422 proteins in 371 species: Archae - 0; Bacteria - 1118; Metazoa - 0; Fungi - 0; Plants - 487; Viruses - 0; Other Eukaryotes - 408 (source: NCBI BLink).	8.92967	8.95293	9.25077	9.29663	10.3675	10.0515	10.1292	10.4002
AT1G12460	Leucine-rich repeat protein kinase family protein; FUNCTIONS IN: protein serine/threonine kinase activity, kinase activity, ATP binding; INVOLVED IN: transmembrane receptor protein tyrosine kinase signaling pathway, protein amino acid phosphorylation; LOCATED IN: plasma membrane; EXPRESSED IN: 9 plant structures; EXPRESSED DURING: 6 growth stages; CONTAINS InterPro DOMAIN/s: Protein kinase, catal…	10.2445	10.2745	10.2115	9.94185	8.55822	8.77365	7.66889	7.41909
AT1G12500	Nucleotide-sugar transporter family protein; FUNCTIONS IN: organic anion transmembrane transporter activity; LOCATED IN: membrane; EXPRESSED IN: 22 plant structures; EXPRESSED DURING: 13 growth stages; CONTAINS InterPro DOMAIN/s: Protein of unknown function DUF6, transmembrane (InterPro:IPR000620), Protein of unknown function DUF250 (InterPro:IPR004853); BEST Arabidopsis thaliana protein match is…	12.8388	12.7024	12.6496	12.528	11.2636	11.7223	10.8911	10.9017
AT1G12610	Encodes a member of the DREB subfamily A-1 of ERF/AP2 transcription factor family (DDF1). The protein contains one AP2 domain. There are six members in this subfamily, including CBF1, CBF2, and CBF3. Overexpression of this gene results in delayed flowering and dwarfism, reduction of gibberellic acid biosynthesis, and increased tolerance to high levels of salt. This gene is expressed in all tissue…	7.39007	7.35434	8.04177	8.41767	7.9994	7.5316	7.80467	7.63727
AT1G12750	RHOMBOID-like protein 6 (RBL6); FUNCTIONS IN: serine-type endopeptidase activity; INVOLVED IN: biological_process unknown; LOCATED IN: integral to membrane; EXPRESSED IN: 23 plant structures; EXPRESSED DURING: 15 growth stages; CONTAINS InterPro DOMAIN/s: Peptidase S54, rhomboid (InterPro:IPR002610); BEST Arabidopsis thaliana protein match is: RHOMBOID-like 2 (TAIR:AT1G63120.1); Has 6272 Blast hi…	9.5849	9.5849	9.19557	9.40984	8.79067	8.94777	8.10884	8.2973
AT1G12780	Encodes a UDP-glucose epimerase that catalyzes the interconversion of the sugar nucleotides UDP-glucose UDP-galactose via a UDP-4-keto-hexose intermediate. Responsive to stress.	11.3207	11.4126	12.3671	12.285	11.957	12.3797	12.8452	12.7125
AT1G12800	Nucleic acid-binding, OB-fold-like protein; FUNCTIONS IN: RNA binding; LOCATED IN: chloroplast; EXPRESSED IN: 22 plant structures; EXPRESSED DURING: 13 growth stages; CONTAINS InterPro DOMAIN/s: Nucleic acid-binding, OB-fold-like (InterPro:IPR016027), Nucleic acid-binding, OB-fold (InterPro:IPR012340), Ribosomal protein S1, RNA-binding domain (InterPro:IPR003029); BEST Arabidopsis thaliana protei…	12.4654	12.5743	12.3577	12.6741	11.2904	12.1309	11.5313	11.6714
AT1G12845	unknown protein; FUNCTIONS IN: molecular_function unknown; INVOLVED IN: biological_process unknown; LOCATED IN: endomembrane system; EXPRESSED IN: 22 plant structures; EXPRESSED DURING: 13 growth stages; Has 8 Blast hits to 8 proteins in 4 species: Archae - 0; Bacteria - 0; Metazoa - 0; Fungi - 0; Plants - 8; Viruses - 0; Other Eukaryotes - 0 (source: NCBI BLink).	9.37033	9.3082	9.20946	9.3071	8.02776	8.83643	7.63963	7.887
AT1G12860	Encodes ICE2 (Inducer of CBF Expression 2), a transcription factor of the bHLH family that participates in the response to deep freezing through the cold acclimation-dependent pathway. Overexpression of ICE2 results in increased tolerance to deep freezing stress after cold acclimation.	11.0285	10.9142	10.8371	10.7906	9.77382	10.132	9.71495	9.73359
AT1G12900	glyceraldehyde 3-phosphate dehydrogenase A subunit 2 (GAPA-2); FUNCTIONS IN: NAD or NADH binding, glyceraldehyde-3-phosphate dehydrogenase activity; INVOLVED IN: oxidation reduction, glycolysis, glucose metabolic process; LOCATED IN: apoplast, chloroplast stroma, chloroplast, membrane, chloroplast envelope; EXPRESSED IN: 24 plant structures; EXPRESSED DURING: 14 growth stages; CONTAINS InterPro D…	14.0639	14.0993	13.9318	13.975	13.0307	13.3779	12.6886	12.6156
AT1G12940	member of High affinity nitrate transporter family	7.48453	7.06533	7.36447	7.05073	8.57497	6.96613	8.2164	6.96723
AT1G13000	Protein of unknown function (DUF707); CONTAINS InterPro DOMAIN/s: Protein of unknown function DUF707 (InterPro:IPR007877); BEST Arabidopsis thaliana protein match is: Protein of unknown function (DUF707) (TAIR:AT3G26440.2); Has 334 Blast hits to 332 proteins in 29 species: Archae - 0; Bacteria - 19; Metazoa - 0; Fungi - 0; Plants - 306; Viruses - 0; Other Eukaryotes - 9 (source: NCBI BLink).	11.0804	11.0476	11.5872	11.3428	12.093	11.5196	12.2494	12.1889
AT1G13170	OSBP(oxysterol binding protein)-related protein 1D (ORP1D); FUNCTIONS IN: oxysterol binding; INVOLVED IN: steroid metabolic process; EXPRESSED IN: 22 plant structures; EXPRESSED DURING: 13 growth stages; CONTAINS InterPro DOMAIN/s: Pleckstrin homology-type (InterPro:IPR011993), Pleckstrin homology (InterPro:IPR001849), Oxysterol-binding protein (InterPro:IPR000648); BEST Arabidopsis thaliana prot…	9.75896	9.96133	9.77589	9.98183	8.80273	9.18229	8.89886	8.91173
AT1G13180	Mutant has defect in trichome cell expansion and actin organization resulting in a distorted trichome phenotype.	10.0674	9.98264	10.5391	9.9824	11.2145	10.3943	11.1051	11.0542
AT1G13210	autoinhibited Ca2+/ATPase II (ACA.l); FUNCTIONS IN: calmodulin binding, ATPase activity, coupled to transmembrane movement of ions, phosphorylative mechanism; INVOLVED IN: phospholipid transport, ATP biosynthetic process; LOCATED IN: plasma membrane; EXPRESSED IN: 23 plant structures; EXPRESSED DURING: 12 growth stages; CONTAINS InterPro DOMAIN/s: ATPase, P-type, phospholipid-translocating, flipp…	11.5862	11.6653	12.6525	12.6901	13.6821	13.5944	13.7649	13.9019
AT1G13250	Encodes a protein with putative galacturonosyltransferase activity.	11.0828	11.136	10.9358	10.8835	10.1178	10.9333	9.40822	9.94282
AT1G13260	Encodes an AP2/B3 domain transcription factor which is upregulated in response to low temperature. It contains a B3 DNA binding domain. It has circadian regulation and may function as a negative growth regulator.	11.3654	11.1211	12.1793	12.0591	12.4903	11.784	12.2365	11.9598
AT1G13280	Encodes allene oxide cyclase. One of four genes in Arabidopsis that encode this enzyme, which catalyzes an essential step in jasmonic acid biosynthesis. Gene expression is reduced during senescence, a process that involves jasmonic acid signalling pathway.	10.745	10.8632	10.9972	10.912	11.2741	12.076	9.97543	9.97333
AT1G13310	Endosomal targeting BRO1-like domain-containing protein; CONTAINS InterPro DOMAIN/s: BRO1 (InterPro:IPR004328); Has 30201 Blast hits to 17322 proteins in 780 species: Archae - 12; Bacteria - 1396; Metazoa - 17338; Fungi - 3422; Plants - 5037; Viruses - 0; Other Eukaryotes - 2996 (source: NCBI BLink).	6.8911	6.81424	7.10267	6.98967	8.4856	8.04947	8.69324	9.7616
AT1G13340	Regulator of Vps4 activity in the MVB pathway protein; CONTAINS InterPro DOMAIN/s: Protein of unknown function DUF292, eukaryotic (InterPro:IPR005061); BEST Arabidopsis thaliana protein match is: Regulator of Vps4 activity in the MVB pathway protein (TAIR:AT1G34220.2); Has 628 Blast hits to 628 proteins in 152 species: Archae - 0; Bacteria - 0; Metazoa - 164; Fungi - 130; Plants - 284; Viruses - …	10.0701	10.5801	10.8809	10.7405	13.267	12.6766	13.2203	13.7327
AT1G13380	Protein of unknown function (DUF1218); FUNCTIONS IN: molecular_function unknown; INVOLVED IN: biological_process unknown; LOCATED IN: endomembrane system; EXPRESSED IN: 22 plant structures; EXPRESSED DURING: 13 growth stages; CONTAINS InterPro DOMAIN/s: Protein of unknown function DUF1218 (InterPro:IPR009606); BEST Arabidopsis thaliana protein match is: Protein of unknown function (DUF1218) (TAIR…	11.6427	11.4759	11.5601	11.4504	10.7848	11.1342	10.5559	10.5996
AT1G13390	unknown protein; BEST Arabidopsis thaliana protein match is: unknown protein (TAIR:AT1G68490.1); Has 114 Blast hits to 114 proteins in 18 species: Archae - 0; Bacteria - 0; Metazoa - 0; Fungi - 0; Plants - 114; Viruses - 0; Other Eukaryotes - 0 (source: NCBI BLink).	10.3437	10.4048	10.6375	10.804	11.3076	11.45	11.134	11.287
AT1G13470	Protein of unknown function (DUF1262); CONTAINS InterPro DOMAIN/s: Protein of unknown function DUF1262 (InterPro:IPR010683); BEST Arabidopsis thaliana protein match is: Protein of unknown function (DUF1262) (TAIR:AT1G13520.1); Has 101 Blast hits to 94 proteins in 9 species: Archae - 0; Bacteria - 0; Metazoa - 0; Fungi - 0; Plants - 101; Viruses - 0; Other Eukaryotes - 0 (source: NCBI BLink).	11.794	10.7671	12.4131	10.8056	13.9225	12.1494	13.6466	13.1821
AT1G13520	Protein of unknown function (DUF1262); CONTAINS InterPro DOMAIN/s: Protein of unknown function DUF1262 (InterPro:IPR010683); BEST Arabidopsis thaliana protein match is: Protein of unknown function (DUF1262) (TAIR:AT1G13480.1); Has 107 Blast hits to 100 proteins in 12 species: Archae - 0; Bacteria - 6; Metazoa - 0; Fungi - 0; Plants - 101; Viruses - 0; Other Eukaryotes - 0 (source: NCBI BLink).	7.74084	7.50634	7.82954	7.52381	8.75191	7.97351	9.34261	9.15144
AT1G13540	Protein of unknown function (DUF1262); CONTAINS InterPro DOMAIN/s: Protein of unknown function DUF1262 (InterPro:IPR010683); BEST Arabidopsis thaliana protein match is: Protein of unknown function (DUF1262) (TAIR:AT1G13510.1); Has 101 Blast hits to 94 proteins in 9 species: Archae - 0; Bacteria - 0; Metazoa - 0; Fungi - 0; Plants - 101; Viruses - 0; Other Eukaryotes - 0 (source: NCBI BLink).	7.17472	7.05169	7.19666	7.13046	8.48692	7.39526	7.86526	7.83913
AT1G13550	Protein of unknown function (DUF1262); CONTAINS InterPro DOMAIN/s: Protein of unknown function DUF1262 (InterPro:IPR010683); BEST Arabidopsis thaliana protein match is: Protein of unknown function (DUF1262) (TAIR:AT1G13480.1); Has 101 Blast hits to 94 proteins in 9 species: Archae - 0; Bacteria - 0; Metazoa - 0; Fungi - 0; Plants - 101; Viruses - 0; Other Eukaryotes - 0 (source: NCBI BLink).	7.29958	6.89951	7.42205	7.05238	9.41831	7.51945	8.69501	8.02401
AT1G13609	Encodes a defensin-like (DEFL) family protein.	10.0752	9.83324	9.25094	9.22067	8.3898	8.26264	8.10277	8.2005
AT1G13650	BEST Arabidopsis thaliana protein match is: 18S pre-ribosomal assembly protein gar2-related (TAIR:AT2G03810.4); Has 3688 Blast hits to 1629 proteins in 255 species: Archae - 22; Bacteria - 222; Metazoa - 684; Fungi - 292; Plants - 62; Viruses - 14; Other Eukaryotes - 2392 (source: NCBI BLink).	12.9715	13.0763	12.7229	12.8246	9.27609	10.8316	9.52266	9.62192
AT1G13700	6-phosphogluconolactonase 1 (PGL1); FUNCTIONS IN: 6-phosphogluconolactonase activity, catalytic activity; INVOLVED IN: pentose-phosphate shunt, carbohydrate metabolic process; LOCATED IN: cellular_component unknown; EXPRESSED IN: 11 plant structures; EXPRESSED DURING: LP.06 six leaves visible, LP.04 four leaves visible, 4 anthesis, petal differentiation and expansion stage; CONTAINS InterPro DOMA…	10.2433	9.92966	11.5963	11.067	10.9998	10.1136	11.8299	11.2219
AT1G13730	Nuclear transport factor 2 (NTF2) family protein with RNA binding (RRM-RBD-RNP motifs) domain; FUNCTIONS IN: RNA binding, nucleotide binding, nucleic acid binding; INVOLVED IN: transport, nucleocytoplasmic transport; LOCATED IN: intracellular; EXPRESSED IN: 17 plant structures; EXPRESSED DURING: 9 growth stages; CONTAINS InterPro DOMAIN/s: Nuclear transport factor 2 (InterPro:IPR002075), RNA reco…	11.8364	11.9374	11.3049	11.3473	10.4472	10.6916	10.3515	10.2844
AT1G13750	Purple acid phosphatases superfamily protein; FUNCTIONS IN: hydrolase activity, protein serine/threonine phosphatase activity, metal ion binding, acid phosphatase activity; INVOLVED IN: biological_process unknown; LOCATED IN: endomembrane system; EXPRESSED IN: 21 plant structures; EXPRESSED DURING: 13 growth stages; CONTAINS InterPro DOMAIN/s: Purple acid phosphatase, N-terminal (InterPro:IPR0159…	11.0554	10.5324	11.5217	10.903	12.3076	10.9342	12.3505	11.7925
AT1G13820	alpha/beta-Hydrolases superfamily protein; FUNCTIONS IN: hydrolase activity, catalytic activity; CONTAINS InterPro DOMAIN/s: Epoxide hydrolase-like (InterPro:IPR000639), Alpha/beta hydrolase fold-1 (InterPro:IPR000073); BEST Arabidopsis thaliana protein match is: alpha/beta-Hydrolases superfamily protein (TAIR:AT5G39220.1); Has 7432 Blast hits to 7419 proteins in 1219 species: Archae - 99; Bacter…	12.6846	12.6244	12.6276	12.592	12.0947	12.3803	11.553	11.4586
AT1G13830	Carbohydrate-binding X8 domain superfamily protein; FUNCTIONS IN: molecular_function unknown; INVOLVED IN: biological_process unknown; LOCATED IN: endomembrane system; EXPRESSED IN: 8 plant structures; EXPRESSED DURING: 4 anthesis, petal differentiation and expansion stage; CONTAINS InterPro DOMAIN/s: X8 (InterPro:IPR012946); BEST Arabidopsis thaliana protein match is: Carbohydrate-binding X8 dom…	7.89527	7.41757	8.58937	7.83017	10.7178	8.47	10.9916	10.5027
AT1G13970	Protein of unknown function (DUF1336); FUNCTIONS IN: molecular_function unknown; INVOLVED IN: N-terminal protein myristoylation; EXPRESSED IN: 20 plant structures; EXPRESSED DURING: 10 growth stages; CONTAINS InterPro DOMAIN/s: Protein of unknown function DUF1336 (InterPro:IPR009769); BEST Arabidopsis thaliana protein match is: Protein of unknown function (DUF1336) (TAIR:AT3G29180.2); Has 292 Bla…	6.97699	7.11763	7.05692	7.41236	7.34809	7.57129	8.01839	8.12763
AT1G13990	unknown protein; FUNCTIONS IN: molecular_function unknown; INVOLVED IN: biological_process unknown; LOCATED IN: chloroplast; EXPRESSED IN: 23 plant structures; EXPRESSED DURING: 13 growth stages; CONTAINS InterPro DOMAIN/s: Protein of unknown function DUF3110 (InterPro:IPR021503); Has 4 Blast hits to 4 proteins in 1 species: Archae - 0; Bacteria - 0; Metazoa - 0; Fungi - 0; Plants - 4; Viruses - …	11.6399	11.92	12.532	12.4924	13.6352	13.5042	13.536	13.6255
AT1G14010	emp24/gp25L/p24 family/GOLD family protein; FUNCTIONS IN: protein transmembrane transporter activity; INVOLVED IN: intracellular protein transport, transport; LOCATED IN: endoplasmic reticulum, membrane; EXPRESSED IN: guard cell, callus; CONTAINS InterPro DOMAIN/s: GOLD (InterPro:IPR009038), emp24/gp25L/p24 (InterPro:IPR000348); BEST Arabidopsis thaliana protein match is: emp24/gp25L/p24 family/G…	9.61874	9.57434	10.1392	9.75698	11.1277	9.87387	11.3182	10.9763
AT1G14030	Encodes a lysine methyltransferase whose main soluble physiological substrates are chloroplastic fructose 1,6-bisphosphate aldolases, FBA1, FBA2, and FBA3. Lysines near the C-terminal end of the target proteins are trimethylated.	12.7485	12.698	12.4368	12.6603	10.524	11.4624	11.4069	11.4614
AT1G14070	member of Xyloglucan fucosyltransferase family	8.2494	8.57134	9.0859	9.1355	9.84154	9.41334	10.387	10.6811
AT1G14080	member of Xyloglucan fucosyltransferase family	8.63124	8.53908	8.65631	8.65048	9.21974	8.84431	10.011	9.61261
AT1G14120	2-oxoglutarate (2OG) and Fe(II)-dependent oxygenase superfamily protein; FUNCTIONS IN: oxidoreductase activity, acting on paired donors, with incorporation or reduction of molecular oxygen, 2-oxoglutarate as one donor, and incorporation of one atom each of oxygen into both donors, oxidoreductase activity; INVOLVED IN: biological_process unknown; LOCATED IN: cellular_component unknown; EXPRESSED I…	6.40756	6.49313	7.19	7.58703	8.4547	10.4068	6.75383	7.3498
AT1G14130	2-oxoglutarate (2OG) and Fe(II)-dependent oxygenase superfamily protein; FUNCTIONS IN: oxidoreductase activity, acting on paired donors, with incorporation or reduction of molecular oxygen, 2-oxoglutarate as one donor, and incorporation of one atom each of oxygen into both donors, oxidoreductase activity; INVOLVED IN: biological_process unknown; LOCATED IN: nucleus; EXPRESSED IN: 23 plant structu…	9.18503	9.24713	9.85273	9.85693	10.8711	11.8306	10.1476	10.4877
AT1G14150	Encodes a subunit of the NAD(P)H dehydrogenase complex located in the chloroplast thylakoid lumen.	12.6315	12.6114	12.2368	12.323	10.8116	11.3493	10.7628	10.7951
AT1G14170	RNA-binding KH domain-containing protein; FUNCTIONS IN: RNA binding, nucleic acid binding; INVOLVED IN: biological_process unknown; LOCATED IN: cellular_component unknown; CONTAINS InterPro DOMAIN/s: K Homology, type 1, subgroup (InterPro:IPR018111), K Homology (InterPro:IPR004087), K Homology, type 1 (InterPro:IPR004088); BEST Arabidopsis thaliana protein match is: RNA-binding KH domain-containi…	8.58405	8.50719	8.93732	8.90689	10.2529	9.52795	10.0625	9.73935
AT1G14180	RING/U-box superfamily protein; FUNCTIONS IN: zinc ion binding; INVOLVED IN: biological_process unknown; EXPRESSED IN: 10 plant structures; EXPRESSED DURING: 6 growth stages; CONTAINS InterPro DOMAIN/s: Zinc finger, RING-type (InterPro:IPR001841); BEST Arabidopsis thaliana protein match is: RING/U-box superfamily protein (TAIR:AT5G18260.1); Has 165 Blast hits to 164 proteins in 18 species: Archae…	9.36333	9.2271	9.24027	9.16463	8.241	8.282	8.02093	7.86283
AT1G14250	GDA1/CD39 nucleoside phosphatase family protein; FUNCTIONS IN: hydrolase activity; INVOLVED IN: biological_process unknown; LOCATED IN: vacuole; EXPRESSED IN: male gametophyte, cultured cell, pollen tube; EXPRESSED DURING: L mature pollen stage, M germinated pollen stage; CONTAINS InterPro DOMAIN/s: Nucleoside phosphatase GDA1/CD39 (InterPro:IPR000407); BEST Arabidopsis thaliana protein match is:…	11.642	12.4881	13.0938	13.0195	13.0973	13.3839	11.0928	11.3522
AT1G14260	RING/FYVE/PHD zinc finger superfamily protein; CONTAINS InterPro DOMAIN/s: Protein of unknown function DUF3675 (InterPro:IPR022143), Zinc finger, C3HC4 RING-type (InterPro:IPR018957), Zinc finger, RING-CH-type (InterPro:IPR011016); BEST Arabidopsis thaliana protein match is: RING/FYVE/PHD zinc finger superfamily protein (TAIR:AT2G02960.3); Has 1793 Blast hits to 1789 proteins in 214 species: Arch…	8.71803	8.48003	8.77836	8.44643	9.82806	8.6724	9.0871	8.9271
AT1G14270	CAAX amino terminal protease family protein; INVOLVED IN: proteolysis; LOCATED IN: membrane; EXPRESSED IN: 24 plant structures; EXPRESSED DURING: 15 growth stages; CONTAINS InterPro DOMAIN/s: Abortive infection protein (InterPro:IPR003675); BEST Arabidopsis thaliana protein match is: CAAX amino terminal protease family protein (TAIR:AT5G60750.1); Has 3763 Blast hits to 3760 proteins in 994 specie…	13.2547	13.1448	13.119	13.0748	12.1012	12.3084	12.2059	11.974
AT1G14280	Encodes phytochrome kinase substrate 2. PKS proteins are critical for hypocotyl phototropism. Forms a complex with Phot1, Phot2 and NPH3.	12.7101	12.9492	13.0393	13.3096	11.4217	12.2014	11.1927	11.0395
AT1G14330	Galactose oxidase/kelch repeat superfamily protein; CONTAINS InterPro DOMAIN/s: Galactose oxidase/kelch, beta-propeller (InterPro:IPR011043), Kelch repeat type 1 (InterPro:IPR006652), Kelch related (InterPro:IPR013089), Kelch-type beta propeller (InterPro:IPR015915); BEST Arabidopsis thaliana protein match is: Galactose oxidase/kelch repeat superfamily protein (TAIR:AT2G02870.3); Has 8067 Blast h…	11.8889	11.7834	12.6294	12.2881	13.179	12.5618	13.1257	12.8721
AT1G14345	NAD(P)-linked oxidoreductase superfamily protein; FUNCTIONS IN: oxidoreductase activity; INVOLVED IN: oxidation reduction; LOCATED IN: chloroplast thylakoid membrane, chloroplast, membrane; EXPRESSED IN: 21 plant structures; EXPRESSED DURING: 13 growth stages; CONTAINS InterPro DOMAIN/s: Aldo/keto reductase (InterPro:IPR001395); Has 297 Blast hits to 297 proteins in 86 species: Archae - 0; Bacter…	13.1844	13.1282	13.0675	12.9496	11.9222	12.474	11.7576	11.4957
AT1G14350	Encodes a putative MYB transcription factor involved in stomata development, loss of FLP activity results in a failure of guard mother cells (GMCs) to adopt the guard cell fate, thus they continue to divide resulting in abnormal stomata consisting of clusters of numerous guard cell-like cells. This phenotype is enhanced in double mutants with MYB88.	7.18805	7.47568	6.89511	7.20745	5.93171	6.23261	6.34418	6.39181
AT1G14360	UDP-galactose transporter 3 (UTR3); FUNCTIONS IN: pyrimidine nucleotide sugar transmembrane transporter activity; INVOLVED IN: transmembrane transport; LOCATED IN: endomembrane system; EXPRESSED IN: 24 plant structures; EXPRESSED DURING: 15 growth stages; CONTAINS InterPro DOMAIN/s: UAA transporter (InterPro:IPR013657); BEST Arabidopsis thaliana protein match is: UDP-galactose transporter 1 (TAIR…	12.3671	12.2623	12.7725	12.4728	13.668	12.7867	13.6903	13.6169
AT1G14370	Encodes protein kinase APK2a. Protein is N-myristoylated.	10.764	10.842	11.3047	11.2587	12.0948	11.6676	12.1619	12.3223
AT1G14380	IQ-domain 28 (IQD28); FUNCTIONS IN: calmodulin binding; INVOLVED IN: biological_process unknown; LOCATED IN: plasma membrane; EXPRESSED IN: 22 plant structures; EXPRESSED DURING: 13 growth stages; CONTAINS InterPro DOMAIN/s: IQ calmodulin-binding region (InterPro:IPR000048); BEST Arabidopsis thaliana protein match is: IQ-domain 29 (TAIR:AT2G02790.1); Has 6802 Blast hits to 5296 proteins in 468 sp…	11.1937	11.3328	11.1915	11.5838	9.86917	10.4693	11.0295	11.1519
AT1G14390	Leucine-rich repeat protein kinase family protein; FUNCTIONS IN: protein serine/threonine kinase activity, protein kinase activity, ATP binding; INVOLVED IN: transmembrane receptor protein tyrosine kinase signaling pathway, protein amino acid phosphorylation; LOCATED IN: endomembrane system; EXPRESSED IN: inflorescence meristem, root, flower; EXPRESSED DURING: petal differentiation and expansion …	7.9235	8.01883	7.7808	8.03533	7.1634	7.6131	6.98196	7.008
AT1G14480	Ankyrin repeat family protein; CONTAINS InterPro DOMAIN/s: Ankyrin repeat-containing domain (InterPro:IPR020683), Ankyrin repeat (InterPro:IPR002110); BEST Arabidopsis thaliana protein match is: Ankyrin repeat family protein (TAIR:AT1G14500.1); Has 8895 Blast hits to 5065 proteins in 313 species: Archae - 10; Bacteria - 564; Metazoa - 4493; Fungi - 246; Plants - 1339; Viruses - 29; Other Eukaryot…	8.05866	8.28606	8.66633	8.7456	9.48883	9.51746	8.7921	9.61936
AT1G14520	Encodes MIOX1. Belongs to myo-inositol oxygenase gene family.	8.09447	8.21337	9.05503	9.13933	9.33263	10.0655	9.16867	9.12627
AT1G14540	Peroxidase superfamily protein; FUNCTIONS IN: peroxidase activity, heme binding; INVOLVED IN: response to oxidative stress, oxidation reduction; LOCATED IN: endomembrane system; EXPRESSED IN: leaf apex, sepal, root, stamen; EXPRESSED DURING: 4 anthesis; CONTAINS InterPro DOMAIN/s: Haem peroxidase (InterPro:IPR010255), Plant peroxidase (InterPro:IPR000823), Peroxidases heam-ligand binding site (In…	7.42523	7.69837	7.85607	7.8206	10.4703	8.57437	9.5124	9.80917
AT1G14600	Homeodomain-like superfamily protein; CONTAINS InterPro DOMAIN/s: Myb, DNA-binding (InterPro:IPR014778), Homeodomain-like (InterPro:IPR009057), Homeodomain-related (InterPro:IPR012287), HTH transcriptional regulator, Myb-type, DNA-binding (InterPro:IPR017930), Myb-like DNA-binding domain, SHAQKYF class (InterPro:IPR006447); BEST Arabidopsis thaliana protein match is: Homeodomain-like superfamily …	10.4911	10.5206	10.1913	10.0996	9.24928	9.22612	9.46715	9.82792
AT1G14700	purple acid phosphatase 3 (PAP3); FUNCTIONS IN: protein serine/threonine phosphatase activity, acid phosphatase activity; LOCATED IN: vacuole; EXPRESSED IN: 22 plant structures; EXPRESSED DURING: 12 growth stages; CONTAINS InterPro DOMAIN/s: Metallophosphoesterase (InterPro:IPR004843); BEST Arabidopsis thaliana protein match is: purple acid phosphatase 8 (TAIR:AT2G01890.1); Has 1143 Blast hits to…	11.8377	11.8833	11.6777	11.6662	9.05702	9.77495	9.39372	9.41095
AT1G14840	Encodes a microtubule associated protein (MAP70-4). Expressed in all tissues.	10.8554	11.1376	10.3353	11.1207	8.62553	9.9542	9.16053	9.74976
AT1G14870	PCR2 encodes a membrane protein involved in zinc transport and detoxification.	11.9868	11.2301	12.5635	11.2214	13.5528	11.5979	13.6136	13.0244
AT1G14880	PLANT CADMIUM RESISTANCE 1 (PCR1); FUNCTIONS IN: molecular_function unknown; INVOLVED IN: biological_process unknown; LOCATED IN: vacuole; CONTAINS InterPro DOMAIN/s: Protein of unknown function Cys-rich (InterPro:IPR006461); BEST Arabidopsis thaliana protein match is: PLANT CADMIUM RESISTANCE 2 (TAIR:AT1G14870.1); Has 778 Blast hits to 777 proteins in 111 species: Archae - 0; Bacteria - 0; Metaz…	13.7085	12.7427	14.2373	12.7633	15.5206	12.5709	15.5736	14.3056
AT1G15000	serine carboxypeptidase-like 50 (scpl50); FUNCTIONS IN: serine-type carboxypeptidase activity; INVOLVED IN: proteolysis; LOCATED IN: vacuole; EXPRESSED IN: 22 plant structures; EXPRESSED DURING: 13 growth stages; CONTAINS InterPro DOMAIN/s: Peptidase S10, serine carboxypeptidase (InterPro:IPR001563), Peptidase S10, serine carboxypeptidase, active site (InterPro:IPR018202); BEST Arabidopsis thalia…	12.1434	11.9136	11.76	11.9138	11.0892	11.8984	10.5186	10.4442
AT1G15010	unknown protein; BEST Arabidopsis thaliana protein match is: unknown protein (TAIR:AT2G01300.1); Has 71 Blast hits to 71 proteins in 13 species: Archae - 0; Bacteria - 2; Metazoa - 0; Fungi - 0; Plants - 69; Viruses - 0; Other Eukaryotes - 0 (source: NCBI BLink).	7.47698	8.81171	9.48284	9.51981	10.2604	9.99398	9.77311	10.2704
AT1G15080	Encodes phosphatidic acid phosphatase. Involved in ABA signaling. Functions as a negative regulator upstream of ABI4. Expressed during germination and seed development. Expressed overall in young seedlings, in roots, hypocotyls, and vascular cells of cotyledons and leaves of 10 day-old seedlings, in flower filaments and stem elongation zones. Not expressed in anthers, pollen nor petals.	7.03963	7.0179	6.8163	6.97587	5.7196	6.1523	5.77867	5.80503
AT1G15110	PSS1 encodes a base-exchange-type Phosphatidylserine (PS) synthase. Mutant analysis revealed its role in pollen maturation.	10.6047	10.7238	10.9487	10.9817	11.8312	11.8506	11.7378	11.8328
AT1G15125	S-adenosyl-L-methionine-dependent methyltransferases superfamily protein; FUNCTIONS IN: S-adenosylmethionine-dependent methyltransferase activity, methyltransferase activity; INVOLVED IN: biological_process unknown; LOCATED IN: cellular_component unknown; CONTAINS InterPro DOMAIN/s: SAM dependent carboxyl methyltransferase (InterPro:IPR005299); BEST Arabidopsis thaliana protein match is: S-adenos…	7.95627	7.73574	8.31881	8.74468	8.13381	8.13487	8.36651	8.86561
AT1G15150	MATE efflux family protein; FUNCTIONS IN: antiporter activity, drug transmembrane transporter activity, transporter activity; INVOLVED IN: drug transmembrane transport, transmembrane transport; LOCATED IN: membrane; CONTAINS InterPro DOMAIN/s: MATE family transporter related protein (InterPro:IPR015521), Multi antimicrobial extrusion protein MatE (InterPro:IPR002528); BEST Arabidopsis thaliana pr…	10.9205	11.0597	10.7248	10.7965	9.84943	10.5893	9.6739	9.8242
AT1G15160	MATE efflux family protein; FUNCTIONS IN: antiporter activity, drug transmembrane transporter activity, transporter activity; INVOLVED IN: drug transmembrane transport, transmembrane transport; LOCATED IN: membrane; CONTAINS InterPro DOMAIN/s: MATE family transporter related protein (InterPro:IPR015521), Multi antimicrobial extrusion protein MatE (InterPro:IPR002528); BEST Arabidopsis thaliana pr…	10.8057	10.7712	10.673	10.6285	10.039	10.4723	9.7076	10.0188
AT1G15165	RING/FYVE/PHD zinc finger superfamily protein; FUNCTIONS IN: ubiquitin-protein ligase activity; INVOLVED IN: protein ubiquitination; LOCATED IN: ubiquitin ligase complex; CONTAINS InterPro DOMAIN/s: U box domain (InterPro:IPR003613); BEST Arabidopsis thaliana protein match is: ARM repeat superfamily protein (TAIR:AT1G67530.2); Has 427 Blast hits to 408 proteins in 25 species: Archae - 0; Bacteria…	9.6665	9.77547	9.12207	9.57753	8.33607	8.94753	8.5293	8.50573
AT1G15180	MATE efflux family protein; FUNCTIONS IN: antiporter activity, drug transmembrane transporter activity, transporter activity; INVOLVED IN: drug transmembrane transport, transmembrane transport; LOCATED IN: membrane; EXPRESSED IN: 21 plant structures; EXPRESSED DURING: 13 growth stages; CONTAINS InterPro DOMAIN/s: MATE family transporter related protein (InterPro:IPR015521), Multi antimicrobial ex…	12.1927	12.1709	12.062	12.0468	11.1826	11.7048	10.5121	10.8983
AT1G15260	unknown protein; BEST Arabidopsis thaliana protein match is: unknown protein (TAIR:AT3G16070.1); Has 28 Blast hits to 28 proteins in 7 species: Archae - 0; Bacteria - 0; Metazoa - 0; Fungi - 0; Plants - 28; Viruses - 0; Other Eukaryotes - 0 (source: NCBI BLink).	12.1659	12.3362	11.5657	11.7941	9.29315	10.1492	9.94541	9.84691
AT1G15290	Tetratricopeptide repeat (TPR)-like superfamily protein; FUNCTIONS IN: binding; INVOLVED IN: biological_process unknown; LOCATED IN: cellular_component unknown; EXPRESSED IN: 24 plant structures; EXPRESSED DURING: 13 growth stages; CONTAINS InterPro DOMAIN/s: Tetratricopeptide-like helical (InterPro:IPR011990), Tetratricopeptide repeat-containing (InterPro:IPR013026), Tetratricopeptide repeat (In…	13.2451	13.4699	12.9375	13.359	12.0086	13.2951	11.6556	11.8023
AT1G15410	aspartate-glutamate racemase family; FUNCTIONS IN: racemase and epimerase activity, acting on amino acids and derivatives; INVOLVED IN: metabolic process, cellular amino acid metabolic process; LOCATED IN: chloroplast; EXPRESSED IN: 22 plant structures; EXPRESSED DURING: 13 growth stages; CONTAINS InterPro DOMAIN/s: Asp/Glu/hydantoin racemase (InterPro:IPR015942), Aspartate racemase (InterPro:IPR…	12.7802	12.8066	12.4011	12.6281	10.2043	11.5576	10.2516	10.507
AT1G15510	Encodes a pentatricopeptide repeat protein required for chloroplast transcript accD RNA editing and early chloroplast biogenesis.	9.83706	10.2514	9.5357	9.97476	8.2528	9.47493	8.77673	9.0835
AT1G15520	ABC transporter family involved in ABA transport and resistance to lead. Localizes to plasma membrane. Upregulated by lead. Expressed in leaves, flowers, stomata and roots.	9.09176	10.2282	10.0066	10.4105	13.1983	12.1431	13.2588	13.6038
AT1G15550	Involved in later steps of the gibberellic acid biosynthetic pathway. Activated by AGAMOUS in a cal-1, ap1-1 background. Deletion of 208 bp from -1016 to -809 (&#916;-808) resulted in loss of GA-negative feedback (this sequence, which contains a 43-bp sequence GNFEI, was shown to be sufficient for GA-negative feedback).	12.0013	11.963	11.6506	11.6993	9.55465	9.17575	11.8683	10.8559
AT1G15580	auxin induced protein	7.47356	7.32866	7.1566	6.97616	6.5599	6.86926	6.45176	6.3464
AT1G15670	Galactose oxidase/kelch repeat superfamily protein; CONTAINS InterPro DOMAIN/s: Galactose oxidase/kelch, beta-propeller (InterPro:IPR011043), Kelch repeat type 1 (InterPro:IPR006652), Kelch related (InterPro:IPR013089), Kelch-type beta propeller (InterPro:IPR015915); BEST Arabidopsis thaliana protein match is: Galactose oxidase/kelch repeat superfamily protein (TAIR:AT1G80440.1); Has 1241 Blast h…	10.9194	10.7252	12.3185	11.7911	13.9373	13.9382	13.4981	13.6057
AT1G15730	Cobalamin biosynthesis CobW-like protein; CONTAINS InterPro DOMAIN/s: Cobalamin (vitamin B12) biosynthesis CobW-like (InterPro:IPR003495), Cobalamin (vitamin B12) biosynthesis CobW-like, C-terminal (InterPro:IPR011629); BEST Arabidopsis thaliana protein match is: plastid transcriptionally active 17 (TAIR:AT1G80480.1); Has 16369 Blast hits to 11834 proteins in 1861 species: Archae - 128; Bacteria …	12.1471	12.0941	11.9085	11.9723	11.0891	11.1652	11.2865	11.1774
AT1G15760	Sterile alpha motif (SAM) domain-containing protein; CONTAINS InterPro DOMAIN/s: Sterile alpha motif homology (InterPro:IPR010993), Sterile alpha motif, type 2 (InterPro:IPR011510); BEST Arabidopsis thaliana protein match is: Sterile alpha motif (SAM) domain-containing protein (TAIR:AT1G80520.1); Has 64 Blast hits to 64 proteins in 13 species: Archae - 0; Bacteria - 0; Metazoa - 0; Fungi - 0; Pla…	7.99043	7.9394	7.23577	7.42473	7.03777	6.82153	6.90793	6.92573
AT1G15790	unknown protein; BEST Arabidopsis thaliana protein match is: unknown protein (TAIR:AT1G15780.1); Has 170 Blast hits to 94 proteins in 14 species: Archae - 0; Bacteria - 0; Metazoa - 0; Fungi - 0; Plants - 170; Viruses - 0; Other Eukaryotes - 0 (source: NCBI BLink).	9.76964	9.2783	10.4704	9.52784	12.0692	10.3364	12.1736	11.776
AT1G15800	unknown protein; BEST Arabidopsis thaliana protein match is: unknown protein (TAIR:AT1G80610.1); Has 56 Blast hits to 52 proteins in 9 species: Archae - 0; Bacteria - 0; Metazoa - 0; Fungi - 0; Plants - 56; Viruses - 0; Other Eukaryotes - 0 (source: NCBI BLink).	8.11993	7.96326	8.46676	8.23346	9.50513	8.8355	9.13803	9.21233
AT1G15825	hydroxyproline-rich glycoprotein family protein; Has 11879 Blast hits to 5508 proteins in 628 species: Archae - 56; Bacteria - 1752; Metazoa - 3397; Fungi - 734; Plants - 3913; Viruses - 567; Other Eukaryotes - 1460 (source: NCBI BLink).	9.08515	8.98542	8.91815	8.90695	7.92309	8.17549	7.74895	7.74169
AT1G15830	unknown protein; Has 165982 Blast hits to 57214 proteins in 2459 species: Archae - 263; Bacteria - 44622; Metazoa - 55751; Fungi - 10656; Plants - 17613; Viruses - 2527; Other Eukaryotes - 34550 (source: NCBI BLink).	11.8626	11.8113	11.7334	11.7226	10.1869	10.7541	9.83874	9.73627
AT1G15890	Disease resistance protein (CC-NBS-LRR class) family; FUNCTIONS IN: ATP binding; INVOLVED IN: N-terminal protein myristoylation, apoptosis, defense response; LOCATED IN: cellular_component unknown; EXPRESSED IN: 8 plant structures; EXPRESSED DURING: 6 growth stages; CONTAINS InterPro DOMAIN/s: NB-ARC (InterPro:IPR002182), Leucine-rich repeat (InterPro:IPR001611), Disease resistance protein (Inter…	8.74769	8.91489	9.28196	9.50596	9.41323	8.86393	10.2254	10.5343
AT1G15980	encodes a novel subunit of the chloroplast NAD(P)H dehydrogenase complex, involved in cyclic electron flow around photosystem I to produce ATP.	13.7365	13.7768	13.624	13.7169	12.5018	13.0936	12.4957	12.5864
AT1G16040	FUNCTIONS IN: molecular_function unknown; INVOLVED IN: GPI anchor biosynthetic process; LOCATED IN: integral to membrane, endoplasmic reticulum membrane; EXPRESSED IN: 24 plant structures; EXPRESSED DURING: 13 growth stages; CONTAINS InterPro DOMAIN/s: GPI biosynthesis protein Pig-F (InterPro:IPR009580); Has 280 Blast hits to 280 proteins in 133 species: Archae - 0; Bacteria - 0; Metazoa - 113; F…	9.55681	9.64051	9.78411	9.80371	10.2472	9.76975	10.5785	10.5098
AT1G16080	unknown protein; LOCATED IN: apoplast, chloroplast stroma, chloroplast, chloroplast envelope; EXPRESSED IN: 23 plant structures; EXPRESSED DURING: 14 growth stages; Has 81 Blast hits to 81 proteins in 28 species: Archae - 0; Bacteria - 2; Metazoa - 0; Fungi - 0; Plants - 62; Viruses - 0; Other Eukaryotes - 17 (source: NCBI BLink).	13.5086	13.4534	13.3065	13.3769	12.4742	12.8502	12.3003	12.1822
AT1G16110	WAK-like kinase	9.50239	9.16149	10.0641	9.72349	10.5691	9.98229	10.4864	10.5636
AT1G16130	wall-associated kinase like	8.89016	9.04126	9.97406	10.3603	10.2678	9.58049	10.6314	10.7586
AT1G16340	Encodes a protein with putative 3-deoxy-D-manno-octulosonic acid 8-phosphate synthetase activity. This gene share a very high sequence homology with its homologue AtkdsA1 (AT1G79500).	10.576	10.5372	10.4776	10.3097	9.05422	9.50328	9.56992	9.73445
AT1G16350	Aldolase-type TIM barrel family protein; FUNCTIONS IN: IMP dehydrogenase activity, oxidoreductase activity, catalytic activity; INVOLVED IN: oxidation reduction, GMP biosynthetic process, metabolic process; LOCATED IN: cellular_component unknown; EXPRESSED IN: 24 plant structures; EXPRESSED DURING: 13 growth stages; CONTAINS InterPro DOMAIN/s: IMP dehydrogenase (InterPro:IPR005990), IMP dehydroge…	12.4261	12.4121	12.0297	12.1307	11.0144	11.6905	11.5254	11.7177
AT1G16360	LEM3 (ligand-effect modulator 3) family protein / CDC50 family protein; INVOLVED IN: biological_process unknown; LOCATED IN: membrane; EXPRESSED IN: 8 plant structures; EXPRESSED DURING: L mature pollen stage, M germinated pollen stage, 4 anthesis, petal differentiation and expansion stage; CONTAINS InterPro DOMAIN/s: Protein of unknown function DUF284, transmembrane eukaryotic (InterPro:IPR00504…	7.56924	7.27561	7.72044	7.21954	8.63987	7.52514	8.97864	8.41591
AT1G16370	organic cation/carnitine transporter 6 (OCT6); FUNCTIONS IN: carbohydrate transmembrane transporter activity, sugar:hydrogen symporter activity; INVOLVED IN: transport, transmembrane transport; LOCATED IN: integral to membrane, membrane; EXPRESSED IN: 11 plant structures; EXPRESSED DURING: LP.06 six leaves visible, 4 anthesis, petal differentiation and expansion stage; CONTAINS InterPro DOMAIN/s:…	6.8023	7.35394	7.9777	8.08127	8.9854	8.87244	7.36634	7.0302
AT1G16390	organic cation/carnitine transporter 3 (3-Oct); FUNCTIONS IN: carbohydrate transmembrane transporter activity, sugar:hydrogen symporter activity; INVOLVED IN: transport, transmembrane transport; LOCATED IN: integral to membrane, membrane; EXPRESSED IN: 9 plant structures; EXPRESSED DURING: 6 growth stages; CONTAINS InterPro DOMAIN/s: Major facilitator superfamily (InterPro:IPR020846), General sub…	10.0451	10.0795	9.9377	9.96824	9.324	9.45394	9.105	8.86327
AT1G16420	Encodes a metacaspase (cysteine-type endopeptidase) that is involved in promoting programmed cell death in response to hydrogen peroxide (H2O2), UV light, and methyl viologen (MV). Transcript levels rise in response to UV-C, H2O2, and MV. In vitro assays demonstrate that this enzyme has a preference for cleaving after an arginine residue, and it has a pH optimum of 8.0.	6.78074	6.73787	7.23631	7.23664	10.6971	8.82661	9.36254	9.79917
AT1G16445	S-adenosyl-L-methionine-dependent methyltransferases superfamily protein; INVOLVED IN: biological_process unknown; LOCATED IN: chloroplast; CONTAINS InterPro DOMAIN/s: Putative rRNA methylase (InterPro:IPR010719); Has 1208 Blast hits to 1208 proteins in 621 species: Archae - 2; Bacteria - 1139; Metazoa - 0; Fungi - 0; Plants - 33; Viruses - 0; Other Eukaryotes - 34 (source: NCBI BLink).	10.0514	9.84539	9.91606	9.70533	8.82219	8.79099	8.62026	8.62656
AT1G16510	SAUR-like auxin-responsive protein family ; CONTAINS InterPro DOMAIN/s: Auxin responsive SAUR protein (InterPro:IPR003676); BEST Arabidopsis thaliana protein match is: SAUR-like auxin-responsive protein family (TAIR:AT3G12830.1); Has 1122 Blast hits to 1120 proteins in 25 species: Archae - 0; Bacteria - 0; Metazoa - 0; Fungi - 0; Plants - 1121; Viruses - 0; Other Eukaryotes - 1 (source: NCBI BLin…	9.43448	9.31854	9.52138	9.41517	10.391	10.1584	10.4266	10.4741
AT1G16515	unknown protein; Has 35333 Blast hits to 34131 proteins in 2444 species: Archae - 798; Bacteria - 22429; Metazoa - 974; Fungi - 991; Plants - 531; Viruses - 0; Other Eukaryotes - 9610 (source: NCBI BLink).	8.04723	8.2701	6.35493	6.35717	5.81407	5.93537	5.70993	5.6474
AT1G16540	Encodes molybdenum cofactor sulfurase. Involved in Moco biosynthesis. Involved in the conversion of ABA-aldehyde to ABA, the last step of abscisic acid (ABA) biosynthesis. <i>sir</i> loss-of-function mutants are resistant to sirtinol, a modulator of auxin signaling.N terminal domain is similar to bacterial NifS suggesting a common mechanism for sulphur mobilization and transfer. Also involved in …	8.30036	8.81123	8.58996	9.14726	9.40892	9.68802	9.66546	10.1929
AT1G16670	Protein kinase superfamily protein; FUNCTIONS IN: protein serine/threonine kinase activity, protein kinase activity, kinase activity, ATP binding; INVOLVED IN: protein amino acid phosphorylation; LOCATED IN: cellular_component unknown; EXPRESSED IN: 23 plant structures; EXPRESSED DURING: 13 growth stages; CONTAINS InterPro DOMAIN/s: Protein kinase, ATP binding site (InterPro:IPR017441), Protein k…	11.1281	10.9102	11.25	10.8534	12.5687	11.5301	12.2057	12.1102
AT1G16730	unknown protein 6 (UP6); Has 17 Blast hits to 17 proteins in 7 species: Archae - 0; Bacteria - 0; Metazoa - 0; Fungi - 0; Plants - 15; Viruses - 0; Other Eukaryotes - 2 (source: NCBI BLink).	11.0931	11.2927	10.5896	10.6032	9.92592	10.2767	10.0547	9.94792
AT1G16750	Protein of unknown function, DUF547; CONTAINS InterPro DOMAIN/s: Protein of unknown function DUF547 (InterPro:IPR006869); BEST Arabidopsis thaliana protein match is: Protein of unknown function, DUF547 (TAIR:AT3G13000.2); Has 699 Blast hits to 674 proteins in 105 species: Archae - 2; Bacteria - 80; Metazoa - 34; Fungi - 2; Plants - 533; Viruses - 0; Other Eukaryotes - 48 (source: NCBI BLink).	11.2322	11.3935	10.8371	10.9612	10.2235	10.4733	9.99319	9.85676
AT1G16920	small GTP-binding protein (Rab11)similar to YPT3/RAB11 proteins in yeast and mammals, respectively. YPT3/RAB11 is involved in intracellular protein trafficking.	11.754	11.6404	11.4868	11.3083	10.7248	10.7164	10.1412	10.1336
AT1G17020	Encodes a novel member of the Fe(II)/ascorbate oxidase gene family; senescence-related gene.	7.75488	7.68848	7.85137	7.68701	8.60911	8.09657	9.55658	9.28911
AT1G17050	Encodes a protein with solanesyl diphosphate synthase activity.	12.9145	13.1133	12.6079	12.728	12.0962	12.479	11.9477	11.8593
AT1G17060	Encodes a protein with similarity to other cytochrome P450's and is a homolog of BAS1. Over expression causes a dwarf phenotype resembling brassinolide resistant mutants. Double mutant analysis of sob7/bas1 loss of function mutants suggests these genes have redundant functions in light responsiveness. SOB7 may function in metabolizing brassinolides. Expressed in leaf, root, stem and silique but e…	8.67003	8.53049	9.91592	9.82259	10.0846	9.61249	9.60416	9.46749
AT1G17080	Ribosomal protein L18ae family; BEST Arabidopsis thaliana protein match is: Ribosomal protein L18ae family (TAIR:AT1G53560.1); Has 119 Blast hits to 119 proteins in 14 species: Archae - 0; Bacteria - 0; Metazoa - 0; Fungi - 0; Plants - 119; Viruses - 0; Other Eukaryotes - 0 (source: NCBI BLink).	11.214	11.191	11.5019	11.3568	12.1303	11.4963	12.3024	12.0068
AT1G17100	SOUL heme-binding family protein; FUNCTIONS IN: binding; INVOLVED IN: biological_process unknown; LOCATED IN: plasma membrane, vacuole; EXPRESSED IN: 24 plant structures; EXPRESSED DURING: 14 growth stages; CONTAINS InterPro DOMAIN/s: SOUL haem-binding protein (InterPro:IPR006917); BEST Arabidopsis thaliana protein match is: SOUL heme-binding family protein (TAIR:AT1G78450.1); Has 1318 Blast hits…	13.283	13.2739	12.8658	12.8691	11.9836	12.3158	12.3289	12.2982
AT1G17140	Encodes a ROP/RAC effector, designated interactor of constitutive active ROPs 1 (ICR1), that interacts with GTP-bound ROPs. ICR1 is a scaffold mediating formation of protein complexes that are required for cell polarity. ICR1 is comprised of coiled-coil domains and forms complexes with itself and the exocyst vesicle-tethering complex subunit SEC3.	11.3358	11.1771	10.9576	11.0631	9.93248	10.7409	9.42668	9.56255
AT1G17147	VQ motif-containing protein; FUNCTIONS IN: molecular_function unknown; INVOLVED IN: biological_process unknown; LOCATED IN: cellular_component unknown; CONTAINS InterPro DOMAIN/s: VQ (InterPro:IPR008889); BEST Arabidopsis thaliana protein match is: VQ motif-containing protein (TAIR:AT1G78410.1); Has 30201 Blast hits to 17322 proteins in 780 species: Archae - 12; Bacteria - 1396; Metazoa - 17338; …	7.80662	7.69162	8.13455	8.03322	10.3168	8.87735	9.88515	10.2916
AT1G17170	Encodes glutathione transferase belonging to the tau class of GSTs. Naming convention according to Wagner et al. (2002).	9.50751	9.99708	9.99564	9.99447	10.847	10.6999	10.8933	10.8967
AT1G17200	Uncharacterised protein family (UPF0497); CONTAINS InterPro DOMAIN/s: Uncharacterised protein family UPF0497, trans-membrane plant (InterPro:IPR006702), Uncharacterised protein family UPF0497, trans-membrane plant subgroup (InterPro:IPR006459); BEST Arabidopsis thaliana protein match is: Uncharacterised protein family (UPF0497) (TAIR:AT3G14380.1); Has 681 Blast hits to 681 proteins in 21 species:…	10.8321	10.7349	10.5831	10.299	9.27486	9.92132	8.74812	8.43383
AT1G17360	BEST Arabidopsis thaliana protein match is: COP1-interacting protein-related (TAIR:AT1G72410.1); Has 9949 Blast hits to 7480 proteins in 576 species: Archae - 12; Bacteria - 1007; Metazoa - 3636; Fungi - 982; Plants - 444; Viruses - 50; Other Eukaryotes - 3818 (source: NCBI BLink).	9.5174	9.72807	9.1915	9.99013	8.2499	9.78767	9.10927	9.99987
AT1G17380	jasmonate-zim-domain protein 5 (JAZ5); CONTAINS InterPro DOMAIN/s: Tify (InterPro:IPR010399), CCT domain-like (InterPro:IPR018467); BEST Arabidopsis thaliana protein match is: jasmonate-zim-domain protein 6 (TAIR:AT1G72450.1); Has 301 Blast hits to 296 proteins in 28 species: Archae - 0; Bacteria - 0; Metazoa - 0; Fungi - 0; Plants - 301; Viruses - 0; Other Eukaryotes - 0 (source: NCBI BLink).	9.6555	10.409	11.1574	11.5229	12.3913	13.0499	11.4974	11.7387
AT1G17420	LOX3 encode a Lipoxygenase. Lipoxygenases (LOXs) catalyze the oxygenation of fatty acids (FAs).	10.3339	11.0573	11.2331	11.6215	12.3914	12.9295	11.793	12.1495
AT1G17430	alpha/beta-Hydrolases superfamily protein; FUNCTIONS IN: hydrolase activity; INVOLVED IN: biological_process unknown; LOCATED IN: endomembrane system; EXPRESSED IN: 24 plant structures; EXPRESSED DURING: 13 growth stages; CONTAINS InterPro DOMAIN/s: Alpha/beta hydrolase fold-1 (InterPro:IPR000073); BEST Arabidopsis thaliana protein match is: alpha/beta-Hydrolases superfamily protein (TAIR:AT1G726…	10.5992	10.3641	11.4388	10.8825	12.0055	11.0113	11.7826	11.1918
AT1G17450	B-block binding subunit of TFIIIC; FUNCTIONS IN: molecular_function unknown; CONTAINS InterPro DOMAIN/s: B-block binding subunit of TFIIIC (InterPro:IPR007309); BEST Arabidopsis thaliana protein match is: B-block binding subunit of TFIIIC (TAIR:AT1G59453.1).	9.09624	9.41418	9.50168	9.93251	10.2717	10.1412	10.6879	10.8341
AT1G17460	Arabidopsis thaliana myb family transcription factor (At1g17460)	7.3476	7.24483	7.3849	7.42413	7.85093	7.62073	8.37203	8.59046
AT1G17500	ATPase E1-E2 type family protein / haloacid dehalogenase-like hydrolase family protein; FUNCTIONS IN: ATPase activity, coupled to transmembrane movement of ions, phosphorylative mechanism; INVOLVED IN: metabolic process, ATP biosynthetic process, phospholipid transport; LOCATED IN: integral to membrane, membrane; EXPRESSED IN: 23 plant structures; EXPRESSED DURING: 13 growth stages; CONTAINS Inte…	9.7633	10.1321	10.3721	10.6514	11.9824	11.4668	11.7794	11.9753
AT1G17600	Disease resistance protein (TIR-NBS-LRR class) family; FUNCTIONS IN: transmembrane receptor activity, ATP binding; INVOLVED IN: signal transduction, defense response, apoptosis, innate immune response; LOCATED IN: intrinsic to membrane; EXPRESSED IN: leaf whorl, leaf; EXPRESSED DURING: LP.10 ten leaves visible; CONTAINS InterPro DOMAIN/s: NB-ARC (InterPro:IPR002182), Toll-Interleukin receptor (In…	9.80842	9.62159	9.95839	9.75469	11.5899	10.341	11.1727	10.9303
AT1G17610	Disease resistance protein (TIR-NBS class); FUNCTIONS IN: transmembrane receptor activity, ATP binding; INVOLVED IN: signal transduction, apoptosis, defense response, innate immune response; LOCATED IN: intrinsic to membrane, endomembrane system; EXPRESSED IN: 12 plant structures; EXPRESSED DURING: 9 growth stages; CONTAINS InterPro DOMAIN/s: NB-ARC (InterPro:IPR002182), Disease resistance protei…	10.3324	9.96356	10.6447	10.1756	11.9264	10.2831	11.5075	11.1357
AT1G17615	Disease resistance protein (TIR-NBS class); FUNCTIONS IN: transmembrane receptor activity, ATP binding; INVOLVED IN: signal transduction, defense response, apoptosis, innate immune response; LOCATED IN: intrinsic to membrane; CONTAINS InterPro DOMAIN/s: NB-ARC (InterPro:IPR002182), Toll-Interleukin receptor (InterPro:IPR000157); BEST Arabidopsis thaliana protein match is: Disease resistance prote…	7.06147	7.0114	7.1796	7.00963	8.3641	7.70533	8.07507	9.0428
AT1G17620	Late embryogenesis abundant (LEA) hydroxyproline-rich glycoprotein family; FUNCTIONS IN: molecular_function unknown; INVOLVED IN: biological_process unknown; LOCATED IN: plasma membrane; EXPRESSED IN: 23 plant structures; EXPRESSED DURING: 13 growth stages; CONTAINS InterPro DOMAIN/s: Late embryogenesis abundant protein, group 2 (InterPro:IPR004864); BEST Arabidopsis thaliana protein match is: un…	12.7767	12.7677	13.7081	13.4948	13.8082	13.9954	13.2388	13.2373
AT1G17650	Glyoxylate reductase located in chloroplasts.	12.9936	12.9855	12.6661	12.7872	11.4954	12.1543	9.81307	10.0584
AT1G17700	prenylated RAB acceptor 1.F1 (PRA1.F1); CONTAINS InterPro DOMAIN/s: Prenylated rab acceptor PRA1 (InterPro:IPR004895); BEST Arabidopsis thaliana protein match is: PRA1 (Prenylated rab acceptor) family protein (TAIR:AT1G55190.1); Has 501 Blast hits to 501 proteins in 103 species: Archae - 0; Bacteria - 0; Metazoa - 111; Fungi - 27; Plants - 322; Viruses - 0; Other Eukaryotes - 41 (source: NCBI BLi…	8.03752	7.71442	7.76009	7.69942	7.24082	7.19275	6.94095	7.01392
AT1G17744	unknown protein; FUNCTIONS IN: molecular_function unknown; INVOLVED IN: biological_process unknown; LOCATED IN: cellular_component unknown; EXPRESSED IN: stem; Has 30201 Blast hits to 17322 proteins in 780 species: Archae - 12; Bacteria - 1396; Metazoa - 17338; Fungi - 3422; Plants - 5037; Viruses - 0; Other Eukaryotes - 2996 (source: NCBI BLink).	5.60406	5.66502	5.69116	5.76192	7.69029	6.38333	7.53862	7.68539
AT1G17745	encodes a 3-Phosphoglycerate dehydrogenase	12.5286	12.826	13.2862	13.3354	14.2858	14.0304	14.3428	14.3996
AT1G17750	Encodes PEPR2, a plasma membrane leucine-rich repeat receptor kinase functioning as a receptor for the Pep1 and Pep2 peptides. Pep1 and Pep2 are amino acids that induce the transcription of defense-related genes.	9.18273	9.77357	9.6149	10.1845	11.1419	11.4578	9.7339	10.5955
AT1G17830	Protein of unknown function (DUF789); CONTAINS InterPro DOMAIN/s: Protein of unknown function DUF789 (InterPro:IPR008507); BEST Arabidopsis thaliana protein match is: Protein of unknown function (DUF789) (TAIR:AT1G73210.1); Has 265 Blast hits to 257 proteins in 18 species: Archae - 0; Bacteria - 0; Metazoa - 0; Fungi - 0; Plants - 263; Viruses - 0; Other Eukaryotes - 2 (source: NCBI BLink).	7.62316	7.76443	7.82	7.67663	8.3324	8.89076	8.32026	9.25586
AT1G17840	Encodes a plasma membrane-localized ATP-binding cassette transporter, that is required for cutin transport to the extracellular matrix.	13.2787	13.3538	13.129	13.1614	12.1664	12.7176	11.8152	12.0592
AT1G17850	Rhodanese/Cell cycle control phosphatase superfamily protein; FUNCTIONS IN: molecular_function unknown; INVOLVED IN: biological_process unknown; LOCATED IN: chloroplast; EXPRESSED IN: 22 plant structures; EXPRESSED DURING: 13 growth stages; CONTAINS InterPro DOMAIN/s: Rhodanese-like (InterPro:IPR001763); BEST Arabidopsis thaliana protein match is: Rhodanese/Cell cycle control phosphatase superfam…	11.3175	11.2854	11.1128	11.3455	8.91397	9.99083	9.9198	10.2107
AT1G17860	Kunitz family trypsin and protease inhibitor protein; FUNCTIONS IN: endopeptidase inhibitor activity; INVOLVED IN: biological_process unknown; LOCATED IN: apoplast, cell wall; EXPRESSED IN: 17 plant structures; EXPRESSED DURING: 13 growth stages; CONTAINS InterPro DOMAIN/s: Proteinase inhibitor I3, Kunitz legume (InterPro:IPR002160), Kunitz inhibitor ST1-like (InterPro:IPR011065); BEST Arabidopsi…	9.31974	9.24251	9.69657	9.41831	10.1001	9.41704	10.5047	10.6143
AT1G17870	S2P-like putative metalloprotease, also contain transmembrane helices near their C-termini and many of them, five of seven, contain a conserved zinc-binding motif HEXXH. Homolog of EGY1. Each of the EGY1 and EGY-like proteins share two additional highly conserved motifs, the previously reported NPDG motif (aa 442?454 in EGY1, Rudner et al., 1999) and a newly defined GNLR motif (aa 171?179 in EGY1…	11.3464	11.7749	10.8322	11.065	9.86963	9.88837	9.5427	9.76893
AT1G17900	transposable element gene; similar to unknown protein [Arabidopsis thaliana] (TAIR:AT5G27590.1); similar to hypothetical protein PF10_0266 [Plasmodium falciparum 3D7] (GB:NP_700739.1)	5.69884	5.72531	5.98114	6.12804	6.80224	7.87798	6.13387	6.17858
AT1G18040	cyclin-dependent kinase D1;3 (CDKD1;3); CONTAINS InterPro DOMAIN/s: Protein kinase, ATP binding site (InterPro:IPR017441), Protein kinase, catalytic domain (InterPro:IPR000719), Serine/threonine-protein kinase domain (InterPro:IPR002290), Serine/threonine-protein kinase-like domain (InterPro:IPR017442), Protein kinase-like domain (InterPro:IPR011009), Serine/threonine-protein kinase, active site …	10.6841	10.7098	10.4071	10.5437	10.1736	10.449	9.6699	9.8378
AT1G18060	unknown protein; INVOLVED IN: biological_process unknown; LOCATED IN: chloroplast; EXPRESSED IN: 22 plant structures; EXPRESSED DURING: 13 growth stages; Has 74 Blast hits to 74 proteins in 29 species: Archae - 0; Bacteria - 19; Metazoa - 0; Fungi - 0; Plants - 49; Viruses - 0; Other Eukaryotes - 6 (source: NCBI BLink).	13.1419	13.0798	12.8325	12.8951	11.9447	12.4867	11.5872	11.4835
AT1G18090	5'-3' exonuclease family protein; FUNCTIONS IN: DNA binding, catalytic activity, nuclease activity; INVOLVED IN: DNA repair; LOCATED IN: cellular_component unknown; EXPRESSED IN: 22 plant structures; EXPRESSED DURING: 14 growth stages; CONTAINS InterPro DOMAIN/s: XPG conserved site (InterPro:IPR019974), XPG N-terminal (InterPro:IPR006085), DNA repair protein (XPGC)/yeast Rad (InterPro:IPR006084),…	7.91938	7.98708	7.46068	7.78238	6.90305	7.25845	6.96138	7.07958
AT1G18170	FKBP-like peptidyl-prolyl cis-trans isomerase family protein; FUNCTIONS IN: FK506 binding, peptidyl-prolyl cis-trans isomerase activity; INVOLVED IN: protein folding; LOCATED IN: chloroplast thylakoid membrane, chloroplast; EXPRESSED IN: 21 plant structures; EXPRESSED DURING: 13 growth stages; CONTAINS InterPro DOMAIN/s: Peptidyl-prolyl cis-trans isomerase, FKBP-type (InterPro:IPR001179); BEST Ar…	12.1161	11.9429	11.9316	11.7508	11.2337	11.3342	10.988	10.8399
AT1G18260	Encodes an Arabidopsis homolog of the yeast Hrd3/mammlian Sel1L protein. Involved in ERAD (Endoplasmic reticulum-associated degradation).	11.1603	11.194	11.3716	11.3229	12.097	11.3925	12.4036	12.0531
AT1G18265	Protein of unknown function, DUF593; CONTAINS InterPro DOMAIN/s: Protein of unknown function DUF593 (InterPro:IPR007656); BEST Arabidopsis thaliana protein match is: Protein of unknown function, DUF593 (TAIR:AT5G16720.1); Has 35333 Blast hits to 34131 proteins in 2444 species: Archae - 798; Bacteria - 22429; Metazoa - 974; Fungi - 991; Plants - 531; Viruses - 0; Other Eukaryotes - 9610 (source: N…	8.21975	7.61785	8.15928	7.55001	6.13358	6.45455	6.29278	5.94151
AT1G18270	ketose-bisphosphate aldolase class-II family protein; FUNCTIONS IN: in 8 functions; INVOLVED IN: oxidation reduction, pentose-phosphate shunt, valine metabolic process, glycolysis, metabolic process; EXPRESSED IN: 23 plant structures; EXPRESSED DURING: 13 growth stages; CONTAINS InterPro DOMAIN/s: Aldolase-type TIM barrel (InterPro:IPR013785), 6-phosphogluconate dehydrogenase, NAD-binding (InterP…	11.4988	11.7434	11.8414	12.2889	11.8875	12.4876	12.5379	12.7543
AT1G18300	nudix hydrolase homolog 4 (NUDT4); FUNCTIONS IN: hydrolase activity; LOCATED IN: cytosol; EXPRESSED IN: stem, root, leaf; CONTAINS InterPro DOMAIN/s: NUDIX hydrolase domain-like (InterPro:IPR015797), NUDIX hydrolase, conserved site (InterPro:IPR020084), NUDIX hydrolase domain (InterPro:IPR000086); BEST Arabidopsis thaliana protein match is: nudix hydrolase homolog 21 (TAIR:AT1G73540.1); Has 1264 …	8.59361	8.56537	9.21031	8.24614	10.4456	9.13208	9.58018	9.53407
AT1G18330	EARLY-PHYTOCHROME-RESPONSIVE1	11.2873	11.4631	11.067	11.0961	9.95376	10.7257	10.4273	10.0174
AT1G18350	MAP kinase kinase7. Member of plant mitogen-activated protein kinase kinase group D. Negative regulator of polar auxin transport. Overexpression leads to activation of basal and systemic acquired resistance.	8.06394	8.10681	8.57424	8.58981	9.28941	8.79984	8.94644	8.91761
AT1G18360	alpha/beta-Hydrolases superfamily protein; FUNCTIONS IN: hydrolase activity; LOCATED IN: chloroplast; EXPRESSED IN: 22 plant structures; EXPRESSED DURING: 13 growth stages; BEST Arabidopsis thaliana protein match is: alpha/beta-Hydrolases superfamily protein (TAIR:AT1G73480.1); Has 6456 Blast hits to 6448 proteins in 1759 species: Archae - 38; Bacteria - 4736; Metazoa - 147; Fungi - 149; Plants -…	12.534	12.7792	12.1345	12.3519	10.6609	10.8876	10.3348	10.5989
AT1G18382	Potential natural antisense gene, locus overlaps with AT1G18380	9.23059	9.34959	9.91799	9.81139	12.0903	10.4855	11.6488	11.6834
AT1G18390	Protein kinase superfamily protein; FUNCTIONS IN: protein serine/threonine kinase activity, protein kinase activity, kinase activity, ATP binding; INVOLVED IN: protein amino acid phosphorylation; EXPRESSED IN: 22 plant structures; EXPRESSED DURING: 13 growth stages; CONTAINS InterPro DOMAIN/s: Protein kinase, ATP binding site (InterPro:IPR017441), Protein kinase, catalytic domain (InterPro:IPR000…	9.19853	9.53713	9.92343	9.93053	12.2127	10.501	11.9452	11.7966
AT1G18400	BR enhanced expression 1 (BEE1); FUNCTIONS IN: sequence-specific DNA binding transcription factor activity; INVOLVED IN: regulation of transcription; LOCATED IN: nucleus; EXPRESSED IN: 22 plant structures; EXPRESSED DURING: 13 growth stages; CONTAINS InterPro DOMAIN/s: Helix-loop-helix DNA-binding domain (InterPro:IPR001092), Helix-loop-helix DNA-binding (InterPro:IPR011598); BEST Arabidopsis tha…	7.40434	7.33367	7.71327	7.14867	6.3925	6.47707	6.36534	6.13144
AT1G18485	Pentatricopeptide repeat (PPR) superfamily protein; CONTAINS InterPro DOMAIN/s: Pentatricopeptide repeat (InterPro:IPR002885); BEST Arabidopsis thaliana protein match is: Tetratricopeptide repeat (TPR)-like superfamily protein (TAIR:AT3G57430.1); Has 47794 Blast hits to 13382 proteins in 245 species: Archae - 0; Bacteria - 5; Metazoa - 44; Fungi - 66; Plants - 47218; Viruses - 0; Other Eukaryotes…	9.56612	9.72282	9.48335	9.67522	8.07088	8.65105	8.00758	8.00758
AT1G18570	Encodes a member of the R2R3-MYB transcription family. Involved in indole glucosinolate biosynthesis.	11.6543	11.5946	12.468	12.5209	13.8353	12.9211	13.3903	13.7529
AT1G18610	Galactose oxidase/kelch repeat superfamily protein; CONTAINS InterPro DOMAIN/s: Galactose oxidase/kelch, beta-propeller (InterPro:IPR011043), Kelch repeat type 1 (InterPro:IPR006652), Kelch repeat type 2 (InterPro:IPR011498), Kelch-type beta propeller (InterPro:IPR015915); BEST Arabidopsis thaliana protein match is: Galactose oxidase/kelch repeat superfamily protein (TAIR:AT1G74150.1); Has 30201 …	9.9086	9.95424	9.47244	9.23927	8.82774	9.09114	9.15287	9.2486
AT1G18620	unknown protein; FUNCTIONS IN: molecular_function unknown; INVOLVED IN: biological_process unknown; LOCATED IN: cellular_component unknown; EXPRESSED IN: 22 plant structures; EXPRESSED DURING: 13 growth stages; BEST Arabidopsis thaliana protein match is: unknown protein (TAIR:AT1G74160.1); Has 1906 Blast hits to 1265 proteins in 203 species: Archae - 0; Bacteria - 130; Metazoa - 671; Fungi - 139;…	11.3205	11.5258	11.3672	11.976	8.63309	10.1509	9.52229	9.68439
AT1G18650	Encodes a member of the X8-GPI family of proteins. It localizes to the plasmodesmata and is predicted to bind callose.	10.979	10.6664	10.5299	10.4663	8.9783	9.15867	8.9695	8.88667
AT1G18730	likely a subunit of the chloroplast NAD(P)H dehydrogenase complex, involved in PSI cyclic electron transport. Located on the thylakoid membrane. Mutant has impaired NAD(P)H dehydrogenase activity.	12.6071	12.522	12.3851	12.473	11.3014	11.7117	10.8859	10.9461
AT1G18810	phytochrome kinase substrate-related; BEST Arabidopsis thaliana protein match is: phytochrome kinase substrate 1 (TAIR:AT2G02950.1); Has 458 Blast hits to 394 proteins in 45 species: Archae - 0; Bacteria - 2; Metazoa - 60; Fungi - 9; Plants - 109; Viruses - 2; Other Eukaryotes - 276 (source: NCBI BLink).	12.0427	12.2067	11.7006	11.969	10.5455	10.6175	10.7477	10.9594
AT1G18860	member of WRKY Transcription Factor; Group II-b	6.79863	6.84093	7.03399	6.90649	7.34253	6.72326	8.05879	7.64089
AT1G18870	Encodes a protein with isochorismate synthase activity involved in phylloquinone biosynthesis. Mutant studies of this gene's function suggest that its function is redundant with that of ICS1 (AT1G7410).	9.2504	9.24096	9.0239	8.62296	8.9589	8.93236	8.67843	7.7971
AT1G18890	encodes a calcium-dependent protein kinase whose gene expression is induced by dehydration and high salt. Kinase activity could not be detected in vitro.	11.2571	11.265	11.5901	11.3971	12.5593	11.564	12.5438	12.562
AT1G18940	Nodulin-like / Major Facilitator Superfamily protein; INVOLVED IN: transmembrane transport; LOCATED IN: endomembrane system; EXPRESSED IN: sperm cell, male gametophyte; EXPRESSED DURING: L mature pollen stage, M germinated pollen stage; CONTAINS InterPro DOMAIN/s: Nodulin-like (InterPro:IPR010658), Major facilitator superfamily MFS-1 (InterPro:IPR011701), Major facilitator superfamily, general su…	8.40649	8.51339	8.54029	7.87319	9.60322	7.77249	9.37072	8.56612
AT1G19020	unknown protein; BEST Arabidopsis thaliana protein match is: unknown protein (TAIR:AT3G48180.1); Has 88 Blast hits to 88 proteins in 15 species: Archae - 0; Bacteria - 0; Metazoa - 0; Fungi - 0; Plants - 88; Viruses - 0; Other Eukaryotes - 0 (source: NCBI BLink).	7.30057	7.92727	8.31004	8.35947	10.5311	9.22887	9.92234	10.2759
AT1G19050	Encodes a member of the Arabidopsis response regulator (ARR) family, most closely related to ARR15. A two-component response regulator protein containing a phosphate accepting domain in the receiver domain but lacking a DNA binding domain in the output domain. Involved in response to cytokinin and meristem stem cell maintenance. Arr7 protein is stabilized by cytokinin.	11.6852	11.616	11.2796	11.3799	10.2148	10.3105	10.5039	10.0593
AT1G19140	FUNCTIONS IN: molecular_function unknown; INVOLVED IN: ubiquinone biosynthetic process; LOCATED IN: mitochondrion; EXPRESSED IN: 24 plant structures; EXPRESSED DURING: 15 growth stages; CONTAINS InterPro DOMAIN/s: COQ9 (InterPro:IPR013718), Ubiquinone biosynthesis protein COQ9 (InterPro:IPR012762); Has 35333 Blast hits to 34131 proteins in 2444 species: Archae - 798; Bacteria - 22429; Metazoa - 9…	12.163	12.2201	11.788	11.9214	11.0381	11.3581	11.1364	11.371
AT1G19150	PSI type II chlorophyll a/b-binding protein (Lhca2*1) mRNA,	14.2493	14.2308	14.0638	14.0387	12.4364	13.1712	12.132	12.3075
AT1G19180	JAZ1 is a nuclear-localized protein involved in jasmonate signaling. JAZ1 transcript levels rise in response to a jasmonate stimulus. JAZ1 can interact with the COI1 F-box subunit of an SCF E3 ubiquitin ligase in a yeast-two-hybrid assay only in the presence of jasmonate-isoleucine (JA-ILE) or coronatine. Application of jasmonate methyl ester to Arabidopsis roots reduces the levels of a JAZ1:GUS …	11.3299	12.1329	12.4698	12.8221	13.4026	13.8747	12.7324	13.3864
AT1G19250	FMO1 is required for full expression of TIR-NB-LRR?conditioned resistance to avirulent pathogens and for basal resistance to invasive virulent pathogens. Functions in an EDS1-regulated but SA-independent mechanism that promotes resistance and cell death at pathogen infection sites.	9.40147	9.1134	10.1089	9.95854	13.6049	13.0854	13.7085	13.8367
AT1G19270	DA1 (DA1); CONTAINS InterPro DOMAIN/s: Zinc finger, LIM-type (InterPro:IPR001781), Ubiquitin interacting motif (InterPro:IPR003903), Protein of unknown function DUF3633 (InterPro:IPR022087); BEST Arabidopsis thaliana protein match is: LIM domain-containing protein (TAIR:AT4G36860.1); Has 3538 Blast hits to 2617 proteins in 167 species: Archae - 0; Bacteria - 18; Metazoa - 3009; Fungi - 63; Plants…	11.1627	11.2377	11.7596	11.6876	12.8622	12.3817	12.596	12.7899
AT1G19300	The PARVUS/GLZ1 gene encodes a putative family 8 glycosyl transferase that contributes to xylan biosynthesis. Its gene expression shows good co-variance with the IRX3 gene involved in secondary cell wall synthesis. PARVUS/GLZ1 is predicted to have galacturonosyltransferase activity and may be involved in the formation of the complex oligosaccharide sequence present at the reducing end of xylan. P…	10.5648	10.8233	10.9997	10.9751	12.4718	12.2711	11.996	12.0697
AT1G19310	RING/U-box superfamily protein; FUNCTIONS IN: zinc ion binding; EXPRESSED IN: 24 plant structures; EXPRESSED DURING: 15 growth stages; CONTAINS InterPro DOMAIN/s: Zinc finger, RING-type, conserved site (InterPro:IPR017907), Zinc finger, RING-type (InterPro:IPR001841), Zinc finger, C3HC4 RING-type (InterPro:IPR018957); BEST Arabidopsis thaliana protein match is: RING/U-box superfamily protein (TAI…	11.0669	11.2336	11.5333	11.4742	11.8501	11.4846	12.0805	12.1274
AT1G19330	unknown protein; FUNCTIONS IN: molecular_function unknown; INVOLVED IN: biological_process unknown; LOCATED IN: cellular_component unknown; EXPRESSED IN: 22 plant structures; EXPRESSED DURING: 13 growth stages; BEST Arabidopsis thaliana protein match is: unknown protein (TAIR:AT1G75060.1).	10.5882	10.5795	10.5755	10.5021	10.0512	9.4806	10.2195	10.3147
AT1G19340	Methyltransferase MT-A70 family protein; FUNCTIONS IN: S-adenosylmethionine-dependent methyltransferase activity, methyltransferase activity, nucleic acid binding; INVOLVED IN: methylation, nucleobase, nucleoside, nucleotide and nucleic acid metabolic process; LOCATED IN: cellular_component unknown; EXPRESSED IN: 9 plant structures; EXPRESSED DURING: 4 anthesis, petal differentiation and expansio…	9.42119	9.46426	9.05866	9.03296	8.00643	7.96456	8.61506	8.97909
AT1G19380	Protein of unknown function (DUF1195); CONTAINS InterPro DOMAIN/s: Protein of unknown function DUF1195 (InterPro:IPR010608); BEST Arabidopsis thaliana protein match is: Protein of unknown function (DUF1195) (TAIR:AT4G36660.1); Has 67 Blast hits to 67 proteins in 15 species: Archae - 0; Bacteria - 0; Metazoa - 0; Fungi - 0; Plants - 67; Viruses - 0; Other Eukaryotes - 0 (source: NCBI BLink).	10.4657	10.4744	11.4797	11.3753	12.1129	11.3419	11.7863	11.8791
AT1G19490	Basic-leucine zipper (bZIP) transcription factor family protein; FUNCTIONS IN: DNA binding, sequence-specific DNA binding transcription factor activity; INVOLVED IN: regulation of transcription, DNA-dependent; LOCATED IN: chloroplast; CONTAINS InterPro DOMAIN/s: Basic-leucine zipper (bZIP) transcription factor (InterPro:IPR004827), bZIP transcription factor, bZIP-1 (InterPro:IPR011616); BEST Arab…	10.2176	10.2046	9.56773	9.47237	9.57423	8.68187	9.4725	9.2519
AT1G19640	Encodes a S-adenosyl-L-methionine:jasmonic acid carboxyl methyltransferase that catalyzes the formation of methyljasmonate from jasmonic acid. Its expression is induced in response to wounding or methyljasmonate treatment.	11.42	12.1176	12.3619	12.3916	13.0736	13.5345	11.5296	12.1199
AT1G19680	RING/U-box superfamily protein; FUNCTIONS IN: zinc ion binding; INVOLVED IN: N-terminal protein myristoylation; EXPRESSED IN: 24 plant structures; EXPRESSED DURING: 15 growth stages; CONTAINS InterPro DOMAIN/s: Zinc finger, RING-type (InterPro:IPR001841); BEST Arabidopsis thaliana protein match is: RING/U-box superfamily protein (TAIR:AT1G75400.1); Has 470 Blast hits to 325 proteins in 82 species…	11.8757	11.8889	12.3284	12.3561	13.08	13.5985	12.0728	12.1717
AT1G19690	NAD(P)-binding Rossmann-fold superfamily protein; FUNCTIONS IN: coenzyme binding, binding, catalytic activity; INVOLVED IN: cellular metabolic process, metabolic process; LOCATED IN: chloroplast; EXPRESSED IN: 21 plant structures; EXPRESSED DURING: 13 growth stages; CONTAINS InterPro DOMAIN/s: NAD-dependent epimerase/dehydratase (InterPro:IPR001509), NAD(P)-binding domain (InterPro:IPR016040); Ha…	10.2469	10.1885	10.23	10.0295	9.64726	9.67559	9.34763	9.12482
AT1G19940	glycosyl hydrolase 9B5 (GH9B5); FUNCTIONS IN: hydrolase activity, hydrolyzing O-glycosyl compounds, catalytic activity; INVOLVED IN: carbohydrate metabolic process; LOCATED IN: endomembrane system; EXPRESSED IN: 18 plant structures; EXPRESSED DURING: 11 growth stages; CONTAINS InterPro DOMAIN/s: Six-hairpin glycosidase (InterPro:IPR012341), Glycoside hydrolase, family 9, active site (InterPro:IPR…	9.21218	9.34968	9.17338	9.20168	7.78325	8.25875	7.42041	7.68118
AT1G19950	HVA22-like protein H (ATHVA22H) (HVA22H); CONTAINS InterPro DOMAIN/s: TB2/DP1/HVA22 related protein (InterPro:IPR004345); BEST Arabidopsis thaliana protein match is: Abscisic acid-responsive (TB2/DP1, HVA22) family protein (TAIR:AT5G42560.1); Has 10528 Blast hits to 8347 proteins in 778 species: Archae - 22; Bacteria - 1518; Metazoa - 4092; Fungi - 1457; Plants - 1639; Viruses - 302; Other Eukary…	10.4249	10.3105	10.1516	10.0742	8.81599	9.22149	8.31349	8.34035
AT1G19960	BEST Arabidopsis thaliana protein match is: transmembrane receptors (TAIR:AT2G32140.1); Has 41 Blast hits to 41 proteins in 17 species: Archae - 0; Bacteria - 2; Metazoa - 23; Fungi - 0; Plants - 11; Viruses - 0; Other Eukaryotes - 5 (source: NCBI BLink).	11.7013	11.2476	11.6484	10.6071	11.6395	10.0774	10.9611	10.3849
AT1G20010	beta tubulin	12.6762	12.5523	12.4917	12.4634	11.2631	11.5306	11.5198	11.3579
AT1G20030	Pathogenesis-related thaumatin superfamily protein; CONTAINS InterPro DOMAIN/s: Thaumatin, conserved site (InterPro:IPR017949), Thaumatin, pathogenesis-related (InterPro:IPR001938); BEST Arabidopsis thaliana protein match is: Pathogenesis-related thaumatin superfamily protein (TAIR:AT1G75800.1); Has 35333 Blast hits to 34131 proteins in 2444 species: Archae - 798; Bacteria - 22429; Metazoa - 974;…	9.88496	9.99253	10.658	10.6202	10.4728	12.2253	9.74372	9.76206
AT1G20160	ATSBT5.2; FUNCTIONS IN: identical protein binding, serine-type endopeptidase activity; INVOLVED IN: proteolysis, negative regulation of catalytic activity; LOCATED IN: apoplast; EXPRESSED IN: 24 plant structures; EXPRESSED DURING: 12 growth stages; CONTAINS InterPro DOMAIN/s: Protease-associated PA (InterPro:IPR003137), Proteinase inhibitor, propeptide (InterPro:IPR009020), Peptidase S8/S53, subt…	10.9617	11.294	11.1126	11.7546	11.7131	12.6201	11.7237	11.9866
AT1G20190	member of Alpha-Expansin Gene Family. Naming convention from the Expansin Working Group (Kende et al, 2004. Plant Mol Bio)	13.2128	13.0428	12.1297	11.7629	8.77997	8.49217	10.3653	9.39627
AT1G20470	SAUR-like auxin-responsive protein family ; CONTAINS InterPro DOMAIN/s: Auxin responsive SAUR protein (InterPro:IPR003676); BEST Arabidopsis thaliana protein match is: SAUR-like auxin-responsive protein family (TAIR:AT1G76190.1); Has 1315 Blast hits to 1299 proteins in 26 species: Archae - 0; Bacteria - 0; Metazoa - 0; Fungi - 0; Plants - 1314; Viruses - 0; Other Eukaryotes - 1 (source: NCBI BLin…	9.9798	9.58184	8.65834	8.58234	7.38334	7.47397	7.41384	7.35484
AT1G20510	OPC-8:0 CoA ligase1 (OPCL1); FUNCTIONS IN: 4-coumarate-CoA ligase activity; INVOLVED IN: phenylpropanoid metabolic process, jasmonic acid biosynthetic process, response to wounding; LOCATED IN: peroxisome; EXPRESSED IN: 22 plant structures; EXPRESSED DURING: 13 growth stages; CONTAINS InterPro DOMAIN/s: AMP-binding, conserved site (InterPro:IPR020845), AMP-dependent synthetase/ligase (InterPro:IP…	12.8656	13.0639	13.3732	13.5761	13.8536	14.0642	13.4995	13.6912
AT1G20520	Arabidopsis protein of unknown function (DUF241); CONTAINS InterPro DOMAIN/s: Protein of unknown function DUF241, plant (InterPro:IPR004320); BEST Arabidopsis thaliana protein match is: Arabidopsis protein of unknown function (DUF241) (TAIR:AT1G76210.1); Has 416 Blast hits to 408 proteins in 12 species: Archae - 0; Bacteria - 0; Metazoa - 0; Fungi - 0; Plants - 416; Viruses - 0; Other Eukaryotes …	8.34145	8.76088	8.87158	9.23998	8.65925	9.77258	7.81568	8.33901
AT1G20630	Catalyzes the reduction of hydrogen peroxide using heme group as cofactor. Protects cells from toxicity by H2O2.	12.1977	12.1691	12.6467	12.6122	12.7439	12.8022	13.3321	13.289
AT1G20640	Plant regulator RWP-RK family protein; CONTAINS InterPro DOMAIN/s: Octicosapeptide/Phox/Bem1p (InterPro:IPR000270), Plant regulator RWP-RK (InterPro:IPR003035); BEST Arabidopsis thaliana protein match is: Plant regulator RWP-RK family protein (TAIR:AT1G76350.1); Has 665 Blast hits to 585 proteins in 44 species: Archae - 0; Bacteria - 2; Metazoa - 2; Fungi - 2; Plants - 595; Viruses - 0; Other Euk…	11.4699	11.7593	11.3819	11.4508	10.442	11.187	10.9488	11.2101
AT1G20650	Protein kinase superfamily protein; FUNCTIONS IN: protein serine/threonine kinase activity, protein kinase activity, ATP binding; INVOLVED IN: protein amino acid phosphorylation; LOCATED IN: cellular_component unknown; EXPRESSED IN: 22 plant structures; EXPRESSED DURING: 13 growth stages; CONTAINS InterPro DOMAIN/s: Protein kinase, ATP binding site (InterPro:IPR017441), Protein kinase, catalytic …	12.3629	12.4674	12.3517	12.4241	10.7203	11.5498	10.9789	10.5534
AT1G20780	Encodes a protein containing a U-box and an ARM domain. Homozygous mutant seedlings have a seedling lethal phenotype with widespread cell death lesions throughout the cotyledons and roots.	11.9884	11.7833	12.2722	12.0516	13.3463	12.483	13.1134	12.9756
AT1G20810	FKBP-like peptidyl-prolyl cis-trans isomerase family protein; FUNCTIONS IN: FK506 binding, peptidyl-prolyl cis-trans isomerase activity; INVOLVED IN: protein folding; LOCATED IN: thylakoid lumen, chloroplast thylakoid lumen, chloroplast; EXPRESSED IN: 21 plant structures; EXPRESSED DURING: 13 growth stages; CONTAINS InterPro DOMAIN/s: Peptidyl-prolyl cis-trans isomerase, FKBP-type (InterPro:IPR00…	12.7794	12.7141	12.6126	12.6185	11.5783	11.8918	11.6276	11.6199
AT1G20816	unknown protein; BEST Arabidopsis thaliana protein match is: unknown protein (TAIR:AT1G76405.2); Has 52 Blast hits to 52 proteins in 19 species: Archae - 0; Bacteria - 0; Metazoa - 0; Fungi - 0; Plants - 50; Viruses - 0; Other Eukaryotes - 2 (source: NCBI BLink).	10.0366	9.91302	9.75165	9.76788	9.23108	9.36722	8.93768	9.15338
AT1G20823	RING/U-box superfamily protein; FUNCTIONS IN: zinc ion binding; INVOLVED IN: response to chitin; EXPRESSED IN: 22 plant structures; EXPRESSED DURING: 13 growth stages; CONTAINS InterPro DOMAIN/s: Zinc finger, RING-type (InterPro:IPR001841), Zinc finger, C3HC4 RING-type (InterPro:IPR018957); BEST Arabidopsis thaliana protein match is: RING/U-box superfamily protein (TAIR:AT1G76410.1); Has 9063 Bla…	11.0058	10.971	10.7214	10.8832	9.87042	10.4941	9.41802	10.0391
AT1G20950	Phosphofructokinase family protein; FUNCTIONS IN: diphosphate-fructose-6-phosphate 1-phosphotransferase activity; INVOLVED IN: response to fructose stimulus, response to sucrose stimulus, photosynthesis, response to glucose stimulus; LOCATED IN: pyrophosphate-dependent phosphofructokinase complex, alpha-subunit complex; EXPRESSED IN: 23 plant structures; EXPRESSED DURING: 13 growth stages; CONTAI…	12.5786	12.6812	12.297	12.3691	11.7981	11.5145	11.6133	11.5971
AT1G20970	FUNCTIONS IN: molecular_function unknown; INVOLVED IN: biological_process unknown; LOCATED IN: plasma membrane, vacuole; EXPRESSED IN: guard cell, cultured cell; BEST Arabidopsis thaliana protein match is: proton pump interactor 1 (TAIR:AT4G27500.1); Has 30201 Blast hits to 17322 proteins in 780 species: Archae - 12; Bacteria - 1396; Metazoa - 17338; Fungi - 3422; Plants - 5037; Viruses - 0; Othe…	10.6393	10.979	11.1132	11.7238	11.3505	12.5303	11.5674	12.1303
AT1G21100	O-methyltransferase family protein; FUNCTIONS IN: methyltransferase activity, O-methyltransferase activity, protein dimerization activity; LOCATED IN: cytosol; EXPRESSED IN: stem, cotyledon, hypocotyl, root, leaf; EXPRESSED DURING: LP.04 four leaves visible; CONTAINS InterPro DOMAIN/s: Winged helix-turn-helix transcription repressor DNA-binding (InterPro:IPR011991), Plant methyltransferase dimeri…	12.1655	12.1996	12.7049	12.8603	13.257	13.251	12.7815	13.3568
AT1G21110	O-methyltransferase family protein; FUNCTIONS IN: methyltransferase activity, O-methyltransferase activity, protein dimerization activity; LOCATED IN: cytosol; CONTAINS InterPro DOMAIN/s: Winged helix-turn-helix transcription repressor DNA-binding (InterPro:IPR011991), Plant methyltransferase dimerisation (InterPro:IPR012967), O-methyltransferase, family 2 (InterPro:IPR001077), O-methyltransferas…	11.9794	11.9937	12.5236	12.6455	12.9278	12.4758	12.5474	13.0064
AT1G21120	O-methyltransferase family protein; FUNCTIONS IN: methyltransferase activity, O-methyltransferase activity, protein dimerization activity; LOCATED IN: cytosol; EXPRESSED IN: 9 plant structures; EXPRESSED DURING: LP.04 four leaves visible, LP.10 ten leaves visible, LP.08 eight leaves visible; CONTAINS InterPro DOMAIN/s: Winged helix-turn-helix transcription repressor DNA-binding (InterPro:IPR01199…	12.1496	12.2572	12.5038	12.2701	13.2644	12.9023	12.5619	12.9154
AT1G21130	O-methyltransferase family protein; FUNCTIONS IN: methyltransferase activity, protein dimerization activity, O-methyltransferase activity; LOCATED IN: cytosol; EXPRESSED IN: 15 plant structures; EXPRESSED DURING: 9 growth stages; CONTAINS InterPro DOMAIN/s: Winged helix-turn-helix transcription repressor DNA-binding (InterPro:IPR011991), Plant methyltransferase dimerisation (InterPro:IPR012967), …	12.9901	13.0315	13.4328	13.5492	13.722	13.4538	13.4824	14.0344
AT1G21140	The gene encodes nodulin-like1 whose transcript abundance was repressed under conditions of Fe-deficient growth.	10.4131	10.3598	10.2105	9.82585	9.49145	8.98135	9.60305	9.35928
AT1G21210	cell wall-associated ser/thr kinase involved in cell elongation and lateral root development	7.21162	7.13236	7.31466	7.30326	7.69446	7.51999	7.81629	8.23516
AT1G21240	encodes a wall-associated kinase	12.4148	12.2101	12.5953	12.1124	13.4952	12.9573	13.7051	14.0026
AT1G21310	Encodes extensin 3.	12.425	12.3965	13.2845	13.0943	14.2763	14.016	14.8017	15.066
AT1G21350	Thioredoxin superfamily protein; FUNCTIONS IN: oxidoreductase activity, antioxidant activity; INVOLVED IN: cell redox homeostasis; LOCATED IN: chloroplast; EXPRESSED IN: 22 plant structures; EXPRESSED DURING: 13 growth stages; CONTAINS InterPro DOMAIN/s: Thioredoxin fold (InterPro:IPR012335), Alkyl hydroperoxide reductase/ Thiol specific antioxidant/ Mal allergen (InterPro:IPR000866), Thioredoxin…	12.111	12.0577	11.9477	12.0448	11.1027	11.3797	10.8895	10.7935
AT1G21370	unknown protein; CONTAINS InterPro DOMAIN/s: Protein of unknown function DUF218 (InterPro:IPR003848); Has 160 Blast hits to 160 proteins in 86 species: Archae - 0; Bacteria - 0; Metazoa - 0; Fungi - 102; Plants - 44; Viruses - 0; Other Eukaryotes - 14 (source: NCBI BLink).	10.2927	10.2737	10.7634	10.5121	11.9493	11.0937	11.7405	11.6937
AT1G21390	embryo defective 2170 (emb2170); BEST Arabidopsis thaliana protein match is: unknown protein (TAIR:AT1G76980.2); Has 51 Blast hits to 51 proteins in 18 species: Archae - 0; Bacteria - 0; Metazoa - 1; Fungi - 0; Plants - 42; Viruses - 0; Other Eukaryotes - 8 (source: NCBI BLink).	8.04692	7.71896	8.08809	7.67699	9.62676	8.11656	10.0766	10.1232
AT1G21460	Nodulin MtN3 family protein; INVOLVED IN: biological_process unknown; LOCATED IN: endomembrane system, integral to membrane, membrane; EXPRESSED IN: 24 plant structures; EXPRESSED DURING: 14 growth stages; CONTAINS InterPro DOMAIN/s: MtN3/saliva-related transmembrane protein, conserved region (InterPro:IPR018169), RAG1-activating protein 1 homologue (InterPro:IPR018179), RAG1-activating protein-1…	11.1123	11.2756	10.791	10.7045	10.4289	11.2309	9.50722	9.13688
AT1G21500	unknown protein; Has 29 Blast hits to 29 proteins in 12 species: Archae - 0; Bacteria - 0; Metazoa - 0; Fungi - 2; Plants - 27; Viruses - 0; Other Eukaryotes - 0 (source: NCBI BLink).	12.7103	12.5538	12.6445	12.608	11.5932	11.9324	11.062	10.9398
AT1G21520	unknown protein; Has 9 Blast hits to 9 proteins in 2 species: Archae - 0; Bacteria - 0; Metazoa - 0; Fungi - 0; Plants - 9; Viruses - 0; Other Eukaryotes - 0 (source: NCBI BLink).	10.9024	10.5519	11.2585	10.8057	12.4257	11.6501	13.0208	13.3347
AT1G21525	pseudogene of unknown protein	9.54332	9.89195	9.69985	10.1814	12.0098	11.7531	12.4734	13.8789
AT1G21550	Calcium-binding EF-hand family protein; FUNCTIONS IN: calcium ion binding; INVOLVED IN: biological_process unknown; LOCATED IN: cellular_component unknown; EXPRESSED IN: 14 plant structures; EXPRESSED DURING: 8 growth stages; CONTAINS InterPro DOMAIN/s: EF-Hand 1, calcium-binding site (InterPro:IPR018247), EF-HAND 2 (InterPro:IPR018249), EF-hand-like domain (InterPro:IPR011992), Calcium-binding E…	7.85998	8.15711	9.14527	9.01854	10.5612	10.2556	10.1401	10.6201
AT1G21560	unknown protein; FUNCTIONS IN: molecular_function unknown; INVOLVED IN: biological_process unknown; LOCATED IN: cellular_component unknown; EXPRESSED IN: 22 plant structures; EXPRESSED DURING: 13 growth stages; BEST Arabidopsis thaliana protein match is: unknown protein (TAIR:AT4G01170.1).	9.93001	10.2841	9.97618	10.2564	8.36195	9.46591	8.69698	8.78651
AT1G21590	Protein kinase protein with adenine nucleotide alpha hydrolases-like domain; FUNCTIONS IN: protein serine/threonine kinase activity, protein kinase activity, kinase activity, ATP binding; INVOLVED IN: protein amino acid phosphorylation, response to stress; LOCATED IN: cellular_component unknown; EXPRESSED IN: 22 plant structures; EXPRESSED DURING: 13 growth stages; CONTAINS InterPro DOMAIN/s: Usp…	12.0941	12.3131	11.4929	11.4921	11.0306	11.0203	11.659	11.7143
AT1G21600	Present in transcriptionally active plastid chromosomes. Involved in plastid gene expression.	11.9624	11.8321	11.7307	11.6748	10.4709	10.7788	11.191	11.0153
AT1G21651	zinc ion binding; FUNCTIONS IN: zinc ion binding; INVOLVED IN: biological_process unknown; LOCATED IN: cellular_component unknown; CONTAINS InterPro DOMAIN/s: WD40 repeat 2 (InterPro:IPR019782), Zinc finger, RING-type (InterPro:IPR001841), WD40 repeat (InterPro:IPR001680), G-protein beta WD-40 repeat, region (InterPro:IPR020472), WD40 repeat-like-containing domain (InterPro:IPR011046), WD40-repea…	10.6117	10.5417	10.8934	10.8515	11.4206	10.9391	11.7502	11.6182
AT1G21740	Protein of unknown function (DUF630 and DUF632); INVOLVED IN: N-terminal protein myristoylation; EXPRESSED IN: 10 plant structures; EXPRESSED DURING: F mature embryo stage, petal differentiation and expansion stage, E expanded cotyledon stage, D bilateral stage; CONTAINS InterPro DOMAIN/s: Protein of unknown function DUF630 (InterPro:IPR006868), Protein of unknown function DUF632 (InterPro:IPR006…	8.8524	8.96684	8.99084	9.01957	9.78527	9.56204	10.0389	10.5772
AT1G21750	Encodes a protein disulfide isomerase-like (PDIL) protein, a member of a multigene family within the thioredoxin (TRX) superfamily; isoform contains non-consensus GA donor splice site at intron 9. Transcript levels for this gene are up-regulated in response to three different chemical inducers of ER stress (dithiothreitol, beta-mercaptoethanol, and tunicamycin). Neither AtIRE1-2 nor AtbZIP60 appe…	12.9261	12.9533	13.2726	13.2959	13.9484	13.5031	14.2314	14.3135
AT1G21770	Acyl-CoA N-acyltransferases (NAT) superfamily protein; FUNCTIONS IN: molecular_function unknown; INVOLVED IN: biological_process unknown; LOCATED IN: peroxisome; EXPRESSED IN: 22 plant structures; EXPRESSED DURING: 13 growth stages; CONTAINS InterPro DOMAIN/s: Acyl-CoA N-acyltransferase (InterPro:IPR016181); BEST Arabidopsis thaliana protein match is: Acyl-CoA N-acyltransferases (NAT) superfamily…	10.8437	10.666	10.9661	10.8333	11.5671	10.9975	11.844	11.4783
AT1G21880	Encodes a lysin-motif protein mediating bacterial peptidoglycan sensing and immunity to bacterial infection. Induction of chitin-responsive genes by chitin treatment is not blocked in the mutant.	11.6129	11.6546	11.4425	11.5787	10.1219	10.6315	10.1652	10.2338
AT1G21900		11.2898	11.096	11.5033	11.1654	12.3519	11.1923	12.337	12.1094
AT1G21945	transposable element gene; copia-like retrotransposon family, has a 1.7e-243 P-value blast match to gb|AAO73529.1| gag-pol polyprotein (Glycine max) (SIRE1) (Ty1_Copia-family)	7.32986	7.93532	8.09042	8.25222	8.84119	9.22102	8.72973	9.18553
AT1G22015	DD46; FUNCTIONS IN: transferase activity, transferring hexosyl groups, galactosyltransferase activity; INVOLVED IN: protein amino acid glycosylation; LOCATED IN: endomembrane system, membrane; EXPRESSED IN: 6 plant structures; EXPRESSED DURING: 4 anthesis, C globular stage, petal differentiation and expansion stage; CONTAINS InterPro DOMAIN/s: Glycosyl transferase, family 31 (InterPro:IPR002659);…	8.27681	8.40768	8.52408	8.50831	9.28908	8.81881	9.26248	9.41325
AT1G22030	CONTAINS InterPro DOMAIN/s: Protein BYPASS related (InterPro:IPR008511); BEST Arabidopsis thaliana protein match is: unknown protein (TAIR:AT1G77855.1); Has 99 Blast hits to 99 proteins in 17 species: Archae - 0; Bacteria - 0; Metazoa - 3; Fungi - 0; Plants - 96; Viruses - 0; Other Eukaryotes - 0 (source: NCBI BLink).	10.0712	9.921	9.96297	9.7629	9.10017	9.0094	9.13527	8.80633
AT1G22070	Encodes a transcription factor. Like other TGAla-related factors, TGA3 has a highly conserved bZIP region and exhibits similar DNA-binding properties.	12.3845	12.5393	12.6144	12.6918	13.5763	12.9185	13.5052	13.5062
AT1G22160	Protein of unknown function (DUF581); CONTAINS InterPro DOMAIN/s: Protein of unknown function DUF581 (InterPro:IPR007650); BEST Arabidopsis thaliana protein match is: Protein of unknown function (DUF581) (TAIR:AT1G78020.1); Has 511 Blast hits to 511 proteins in 19 species: Archae - 0; Bacteria - 0; Metazoa - 0; Fungi - 0; Plants - 511; Viruses - 0; Other Eukaryotes - 0 (source: NCBI BLink).	10.2641	10.437	9.96373	10.1145	8.70162	9.56483	9.20676	9.30113
AT1G22180	Sec14p-like phosphatidylinositol transfer family protein; CONTAINS InterPro DOMAIN/s: Cellular retinaldehyde-binding/triple function, C-terminal (InterPro:IPR001251), Cellular retinaldehyde-binding/triple function, N-terminal (InterPro:IPR008273), Phosphatidylinositol transfer protein-like, N-terminal (InterPro:IPR011074); BEST Arabidopsis thaliana protein match is: Sec14p-like phosphatidylinosit…	7.91074	7.99801	8.13271	8.17057	9.54118	8.90204	9.41084	9.78811
AT1G22280	Encodes a phytochrome-associated protein, PAPP2C (phytochrome-associated protein phosphatase type 2C). PAPP2C interacts in the nucleus with phyA (phytochrome A) and phyB. Functions as a regulator of phytochrome-interacting factor PIF3 by dephosphorylating phytochromes in the nucleus.	11.7964	11.7163	12.2259	11.9124	13.0354	12.1391	12.8498	12.7927
AT1G22330	RNA-binding (RRM/RBD/RNP motifs) family protein; FUNCTIONS IN: RNA binding, nucleotide binding, nucleic acid binding; INVOLVED IN: biological_process unknown; LOCATED IN: cellular_component unknown; EXPRESSED IN: 20 plant structures; EXPRESSED DURING: 13 growth stages; CONTAINS InterPro DOMAIN/s: RNA recognition motif, RNP-1 (InterPro:IPR000504), Nucleotide-binding, alpha-beta plait (InterPro:IPR…	11.7713	11.4636	12.2178	12.0254	10.6781	11.7043	9.8136	9.53987
AT1G22400	UGT85A1; FUNCTIONS IN: in 6 functions; INVOLVED IN: metabolic process; LOCATED IN: cellular_component unknown; EXPRESSED IN: 22 plant structures; EXPRESSED DURING: 10 growth stages; CONTAINS InterPro DOMAIN/s: UDP-glucuronosyl/UDP-glucosyltransferase (InterPro:IPR002213); BEST Arabidopsis thaliana protein match is: UDP-glucosyl transferase 85A3 (TAIR:AT1G22380.1); Has 7940 Blast hits to 7832 prot…	10.086	11.0848	11.4427	10.925	13.5531	12.8945	13.1808	13.5746
AT1G22430	GroES-like zinc-binding dehydrogenase family protein; FUNCTIONS IN: oxidoreductase activity, zinc ion binding; INVOLVED IN: oxidation reduction; LOCATED IN: cellular_component unknown; EXPRESSED IN: 21 plant structures; EXPRESSED DURING: 13 growth stages; CONTAINS InterPro DOMAIN/s: GroES-like (InterPro:IPR011032), Alcohol dehydrogenase GroES-like (InterPro:IPR013154), Alcohol dehydrogenase, zinc…	12.2032	12.0137	11.7925	11.9208	10.8096	10.9925	10.7098	10.7913
AT1G22530	PATELLIN 2 (PATL2); FUNCTIONS IN: transporter activity; INVOLVED IN: transport; LOCATED IN: plasma membrane, chloroplast; EXPRESSED IN: 25 plant structures; EXPRESSED DURING: 14 growth stages; CONTAINS InterPro DOMAIN/s: Cellular retinaldehyde-binding/triple function, C-terminal (InterPro:IPR001251), Cellular retinaldehyde-binding/triple function, N-terminal (InterPro:IPR008273), Cellular retinal…	12.3489	12.2438	13.2687	13.3231	13.4355	13.8079	13.4565	13.357
AT1G22550	Major facilitator superfamily protein; FUNCTIONS IN: transporter activity; INVOLVED IN: oligopeptide transport; LOCATED IN: membrane; EXPRESSED IN: 19 plant structures; EXPRESSED DURING: 9 growth stages; CONTAINS InterPro DOMAIN/s: PTR2 family proton/oligopeptide symporter, conserved site (InterPro:IPR018456), Oligopeptide transporter (InterPro:IPR000109), Major facilitator superfamily, general s…	9.99467	10.2893	11.2581	11.3438	11.7614	12.7757	11.5292	11.479
AT1G22570	Major facilitator superfamily protein; FUNCTIONS IN: transporter activity; INVOLVED IN: oligopeptide transport; LOCATED IN: membrane; EXPRESSED IN: 17 plant structures; EXPRESSED DURING: 10 growth stages; CONTAINS InterPro DOMAIN/s: PTR2 family proton/oligopeptide symporter, conserved site (InterPro:IPR018456), Oligopeptide transporter (InterPro:IPR000109), Major facilitator superfamily, general …	10.3423	10.6555	12.0973	12.37	12.5829	13.4606	12.9003	12.9928
AT1G22630	unknown protein; LOCATED IN: chloroplast; EXPRESSED IN: 21 plant structures; EXPRESSED DURING: 13 growth stages; Has 87 Blast hits to 86 proteins in 34 species: Archae - 0; Bacteria - 13; Metazoa - 27; Fungi - 0; Plants - 40; Viruses - 0; Other Eukaryotes - 7 (source: NCBI BLink).	11.573	11.424	11.3093	11.2174	10.2636	10.1048	10.4342	10.1006
AT1G22690	Gibberellin-regulated family protein; FUNCTIONS IN: molecular_function unknown; INVOLVED IN: response to gibberellin stimulus; LOCATED IN: endomembrane system; EXPRESSED IN: 18 plant structures; EXPRESSED DURING: 10 growth stages; CONTAINS InterPro DOMAIN/s: Gibberellin regulated protein (InterPro:IPR003854); BEST Arabidopsis thaliana protein match is: Gibberellin-regulated family protein (TAIR:A…	11.5883	11.1704	11.2865	11.091	10.4915	10.1163	10.4693	10.1927
AT1G22890	unknown protein; FUNCTIONS IN: molecular_function unknown; INVOLVED IN: biological_process unknown; LOCATED IN: endomembrane system; EXPRESSED IN: 19 plant structures; EXPRESSED DURING: 11 growth stages; Has 17 Blast hits to 17 proteins in 2 species: Archae - 0; Bacteria - 0; Metazoa - 0; Fungi - 0; Plants - 17; Viruses - 0; Other Eukaryotes - 0 (source: NCBI BLink).	10.0018	9.83501	10.732	10.5356	11.4704	10.6481	11.767	12.1871
AT1G22900	Disease resistance-responsive (dirigent-like protein) family protein; FUNCTIONS IN: molecular_function unknown; INVOLVED IN: defense response; LOCATED IN: endomembrane system; EXPRESSED IN: stamen; EXPRESSED DURING: 4 anthesis; CONTAINS InterPro DOMAIN/s: Plant disease resistance response protein (InterPro:IPR004265); BEST Arabidopsis thaliana protein match is: Disease resistance-responsive (diri…	9.54823	9.396	9.69393	9.54353	10.5871	9.99067	10.5509	10.7451
AT1G23010	Encodes a protein with multicopper oxidase activity. Located in ER. Function together with LPR2 (AT1G71040) and a P5-type ATPase (At5g23630/PDR2) in a common pathway that adjusts root meristem activity to Pi (inorganic phosphate) availability.	7.73158	7.53565	7.73472	7.55088	8.59702	7.61875	8.90815	8.18175
AT1G23040	hydroxyproline-rich glycoprotein family protein; BEST Arabidopsis thaliana protein match is: proline-rich family protein (TAIR:AT1G70990.1); Has 25412 Blast hits to 10574 proteins in 716 species: Archae - 40; Bacteria - 2873; Metazoa - 9053; Fungi - 1818; Plants - 6806; Viruses - 1343; Other Eukaryotes - 3479 (source: NCBI BLink).	9.20303	9.3506	9.7244	9.66457	10.3798	10.1241	10.8907	10.778
AT1G23080	Encodes a novel component of auxin efflux that is located apically in the basal cell and is involved during embryogenesis in setting up the apical-basal axis in the embryo. It is also involved in pattern specification during root development. In roots, it is expressed at lateral and basal membranes of provascular cells in the meristem and elongation zone, whereas in the columella cells it coincid…	13.6173	13.4728	13.3728	13.4142	11.8807	12.41	12.5548	12.3942
AT1G23120	Polyketide cyclase/dehydrase and lipid transport superfamily protein; FUNCTIONS IN: molecular_function unknown; INVOLVED IN: response to biotic stimulus, defense response; LOCATED IN: cellular_component unknown; EXPRESSED IN: 9 plant structures; EXPRESSED DURING: LP.04 four leaves visible, 4 anthesis, petal differentiation and expansion stage; CONTAINS InterPro DOMAIN/s: Bet v I allergen (InterPr…	6.82948	6.85561	7.13958	6.84618	7.81968	7.88231	7.98311	7.54335
AT1G23140	Expression is upregulated in the shoot of cax1/cax3 mutant.	8.88243	8.64706	9.24986	8.8934	9.7192	8.71063	10.0395	9.64766
AT1G23160	Auxin-responsive GH3 family protein; CONTAINS InterPro DOMAIN/s: GH3 auxin-responsive promoter (InterPro:IPR004993); BEST Arabidopsis thaliana protein match is: Auxin-responsive GH3 family protein (TAIR:AT5G13320.1); Has 1394 Blast hits to 1308 proteins in 220 species: Archae - 0; Bacteria - 431; Metazoa - 54; Fungi - 2; Plants - 672; Viruses - 0; Other Eukaryotes - 235 (source: NCBI BLink).	8.05182	8.00509	8.03189	7.98942	9.52816	9.30856	9.28913	9.54823
AT1G23205	Plant invertase/pectin methylesterase inhibitor superfamily protein; FUNCTIONS IN: enzyme inhibitor activity, pectinesterase inhibitor activity, pectinesterase activity; INVOLVED IN: biological_process unknown; LOCATED IN: endomembrane system; EXPRESSED IN: 18 plant structures; EXPRESSED DURING: 13 growth stages; CONTAINS InterPro DOMAIN/s: Pectinesterase inhibitor (InterPro:IPR006501); BEST Arab…	11.4038	11.3329	10.8305	10.6951	9.26502	9.83413	9.20642	9.14036
AT1G23340	Protein of Unknown Function (DUF239); FUNCTIONS IN: molecular_function unknown; INVOLVED IN: biological_process unknown; LOCATED IN: endomembrane system; EXPRESSED IN: 12 plant structures; EXPRESSED DURING: 6 growth stages; CONTAINS InterPro DOMAIN/s: Protein of unknown function DUF239, plant (InterPro:IPR004314); BEST Arabidopsis thaliana protein match is: Protein of Unknown Function (DUF239) (T…	9.46959	9.63999	9.43559	9.53969	8.60439	9.42272	7.98579	8.10295
AT1G23400	Promotes the splicing of chloroplast group II introns.	12.8161	12.9342	12.7983	13.0115	11.5951	12.2895	12.309	12.2426
AT1G23800	Encodes a mitochondrial aldehyde dehydrogenase; nuclear gene for mitochondrial product.	9.9788	10.1055	10.2893	10.3834	10.2649	10.7886	11.1715	11.5949
AT1G23830	unknown protein; FUNCTIONS IN: molecular_function unknown; INVOLVED IN: biological_process unknown; LOCATED IN: endomembrane system; EXPRESSED IN: 12 plant structures; EXPRESSED DURING: 9 growth stages; BEST Arabidopsis thaliana protein match is: unknown protein (TAIR:AT1G23840.1); Has 57 Blast hits to 52 proteins in 7 species: Archae - 0; Bacteria - 0; Metazoa - 0; Fungi - 0; Plants - 57; Viruse…	9.7062	9.33034	9.7986	9.22884	10.8501	9.28724	10.745	10.2187
AT1G23840	unknown protein; LOCATED IN: endomembrane system; EXPRESSED IN: 18 plant structures; EXPRESSED DURING: 12 growth stages; BEST Arabidopsis thaliana protein match is: unknown protein (TAIR:AT1G23850.1); Has 53 Blast hits to 48 proteins in 5 species: Archae - 0; Bacteria - 0; Metazoa - 0; Fungi - 0; Plants - 53; Viruses - 0; Other Eukaryotes - 0 (source: NCBI BLink).	11.3688	10.6515	11.8558	11.1304	13.0089	11.6288	12.5911	12.0633
AT1G23850	unknown protein; BEST Arabidopsis thaliana protein match is: unknown protein (TAIR:AT1G23840.1); Has 47 Blast hits to 40 proteins in 5 species: Archae - 0; Bacteria - 0; Metazoa - 0; Fungi - 0; Plants - 47; Viruses - 0; Other Eukaryotes - 0 (source: NCBI BLink).	10.1367	10.423	11.295	11.4548	12.7644	12.8005	11.065	11.1955
AT1G23870	Encodes an enzyme putatively involved in trehalose biosynthesis. The protein has a trehalose synthase (TPS)-like domain that may or may not be active as well as a trehalose phosphatase (TPP)-like domain.	11.6652	11.826	12.7973	12.7728	12.6836	13.2087	13.0229	13.007
AT1G23880	NHL domain-containing protein; CONTAINS InterPro DOMAIN/s: NHL repeat (InterPro:IPR001258), Six-bladed beta-propeller, TolB-like (InterPro:IPR011042); BEST Arabidopsis thaliana protein match is: NHL domain-containing protein (TAIR:AT1G70280.2); Has 2830 Blast hits to 1270 proteins in 217 species: Archae - 77; Bacteria - 1235; Metazoa - 81; Fungi - 0; Plants - 196; Viruses - 0; Other Eukaryotes - …	8.32969	8.64082	8.62036	8.96406	7.58649	8.82219	7.32609	7.63699
AT1G23900	Encodes large subunit of the heterotetrameric adaptor protein complex AP-1. AP-1 is required for clathrin coated vesicles budding from the trans-Golgi network or plasma membrane	11.4561	11.6373	11.5183	11.8039	12.2399	11.9608	12.5801	12.5274
AT1G24020	MLP-like protein 423 (MLP423); INVOLVED IN: response to biotic stimulus, defense response; LOCATED IN: membrane; EXPRESSED IN: 23 plant structures; EXPRESSED DURING: 15 growth stages; CONTAINS InterPro DOMAIN/s: Bet v I allergen (InterPro:IPR000916); BEST Arabidopsis thaliana protein match is: MLP-like protein 28 (TAIR:AT1G70830.3); Has 1440 Blast hits to 1404 proteins in 125 species: Archae - 0;…	9.8345	9.91223	9.4128	9.6157	7.3728	9.33923	6.73977	6.75947
AT1G24070	encodes a gene similar to cellulose synthase	9.43304	9.90441	11.1988	11.8287	11.1079	12.7847	8.40694	9.29294
AT1G24090	RNase H family protein; FUNCTIONS IN: ribonuclease H activity, nucleic acid binding; INVOLVED IN: biological_process unknown; EXPRESSED IN: 11 plant structures; EXPRESSED DURING: 6 growth stages; CONTAINS InterPro DOMAIN/s: Ribosomal protein L9/RNase H1, N-terminal (InterPro:IPR009027), Polynucleotidyl transferase, ribonuclease H fold (InterPro:IPR012337), Ribonuclease H (InterPro:IPR002156); BES…	8.69598	8.75955	8.97992	8.81258	10.0998	9.34625	9.29922	9.35565
AT1G24140	Matrixin family protein; FUNCTIONS IN: metallopeptidase activity, metalloendopeptidase activity, zinc ion binding; INVOLVED IN: proteolysis, metabolic process; LOCATED IN: anchored to membrane; EXPRESSED IN: 13 plant structures; EXPRESSED DURING: 7 growth stages; CONTAINS InterPro DOMAIN/s: Peptidase M10, metallopeptidase (InterPro:IPR001818), Peptidoglycan binding-like (InterPro:IPR002477), Pept…	9.68639	9.54819	10.5036	10.235	12.0121	10.7707	11.2661	11.5673
AT1G24145	unknown protein; FUNCTIONS IN: molecular_function unknown; INVOLVED IN: biological_process unknown; LOCATED IN: endomembrane system; Has 3 Blast hits to 3 proteins in 1 species: Archae - 0; Bacteria - 0; Metazoa - 0; Fungi - 0; Plants - 3; Viruses - 0; Other Eukaryotes - 0 (source: NCBI BLink).	9.98443	9.85933	10.8818	10.4986	12.6255	11.6473	12.1449	12.1443
AT1G24147	unknown protein; FUNCTIONS IN: molecular_function unknown; INVOLVED IN: biological_process unknown; LOCATED IN: endomembrane system; BEST Arabidopsis thaliana protein match is: unknown protein (TAIR:AT1G24148.1); Has 4 Blast hits to 4 proteins in 2 species: Archae - 0; Bacteria - 0; Metazoa - 0; Fungi - 0; Plants - 4; Viruses - 0; Other Eukaryotes - 0 (source: NCBI BLink).	12.335	11.9774	12.3837	11.4871	13.4761	11.6848	12.64	12.1053
AT1G24150	Encodes a group I formin. Localized to cell junctions. Polymerizes actin. Binds profilin.	10.4437	10.3198	10.8479	10.5541	12.0491	11.0391	11.8255	12.1456
AT1G24290	AAA-type ATPase family protein; FUNCTIONS IN: nucleoside-triphosphatase activity, nucleotide binding, ATP binding; EXPRESSED IN: shoot apex, seed; EXPRESSED DURING: E expanded cotyledon stage; CONTAINS InterPro DOMAIN/s: ATPase, AAA+ type, core (InterPro:IPR003593), Ubiquitin-associated/translation elongation factor EF1B, N-terminal, eukaryote (InterPro:IPR015940), Ubiquitin-associated/translatio…	11.1751	11.1139	11.0279	10.9701	10.4811	10.5963	10.0729	10.0745
AT1G24470	Encodes one of the two Arabidopsis homologues to YBR159w encoding a S. cerevisiae beta-ketoacyl reductase (KCR), which catalyzes the first reduction during VLCFA (very long chain fatty acids, >18 carbon) elongation: KCR1 (At1g67730), KCR2 (At1g24470). Complementation of the yeast ybr159Delta mutant demonstrated that the two KCR proteins are divergent and that only AtKCR1 can restore heterologous …	10.5311	10.41	10.2051	9.7718	10.118	8.8069	9.42	9.023
AT1G24530	Transducin/WD40 repeat-like superfamily protein; FUNCTIONS IN: nucleotide binding; INVOLVED IN: biological_process unknown; LOCATED IN: plasma membrane, heterotrimeric G-protein complex; EXPRESSED IN: 24 plant structures; EXPRESSED DURING: 14 growth stages; CONTAINS InterPro DOMAIN/s: WD40 repeat 2 (InterPro:IPR019782), WD40 repeat-like-containing domain (InterPro:IPR011046), WD40-repeat-containi…	9.59445	9.11105	10.6014	10.0622	11.5792	9.67095	11.3171	10.639
AT1G24575	unknown protein; Has 7 Blast hits to 7 proteins in 2 species: Archae - 0; Bacteria - 0; Metazoa - 0; Fungi - 0; Plants - 7; Viruses - 0; Other Eukaryotes - 0 (source: NCBI BLink).	9.77468	9.75078	10.2584	10.1937	11.5734	11.1473	11.6781	11.5279
AT1G24580	RING/U-box superfamily protein; FUNCTIONS IN: zinc ion binding; LOCATED IN: endomembrane system; CONTAINS InterPro DOMAIN/s: Zinc finger, RING-type (InterPro:IPR001841), Zinc finger, C3HC4 RING-type (InterPro:IPR018957); BEST Arabidopsis thaliana protein match is: RING/U-box superfamily protein (TAIR:AT1G67856.1); Has 35333 Blast hits to 34131 proteins in 2444 species: Archae - 798; Bacteria - 22…	8.53825	8.68702	7.57849	7.71125	6.83189	6.95612	6.34012	6.48015
AT1G24909	Glutamine amidotransferase type 1 family protein; FUNCTIONS IN: catalytic activity, anthranilate synthase activity; INVOLVED IN: glutamine metabolic process, biosynthetic process, metabolic process; CONTAINS InterPro DOMAIN/s: Glutamine amidotransferase class-I, C-terminal (InterPro:IPR000991), Glutamine amidotransferase superfamily (InterPro:IPR011702), Anthranilate synthase, glutamine amidotran…	11.3751	11.5115	11.6306	11.7546	12.6837	12.5929	12.5102	12.7483
AT1G25083	Glutamine amidotransferase type 1 family protein; FUNCTIONS IN: catalytic activity, anthranilate synthase activity; INVOLVED IN: glutamine metabolic process, biosynthetic process, metabolic process; CONTAINS InterPro DOMAIN/s: Glutamine amidotransferase class-I, C-terminal (InterPro:IPR000991), Glutamine amidotransferase superfamily (InterPro:IPR011702), Anthranilate synthase, glutamine amidotran…	12.6733	12.7239	12.8315	12.9298	13.7579	13.6725	13.6312	13.8515
AT1G25211	F-box family protein; CONTAINS InterPro DOMAIN/s: F-box domain, cyclin-like (InterPro:IPR001810), F-box domain, Skp2-like (InterPro:IPR022364), F-box associated domain, type 1 (InterPro:IPR006527), F-box associated interaction domain (InterPro:IPR017451); BEST Arabidopsis thaliana protein match is: F-box family protein (TAIR:AT1G25150.1); Has 30201 Blast hits to 17322 proteins in 780 species: Arc…	6.09846	5.94323	6.14066	6.14336	6.78423	5.9352	7.513	7.29736
AT1G25220	Catalyzes the first step of tryptophan biosynthesis: Chorismate L-Glutamine = Anthranilate Pyruvate L-Glutamate. Functions as a heterocomplex with anthranilate synthase alpha subunit (ASA1 or ASA2).	11.3744	11.3735	11.5558	11.4226	12.5841	12.4986	12.3431	12.5741
AT1G25275	unknown protein; FUNCTIONS IN: molecular_function unknown; INVOLVED IN: response to karrikin; LOCATED IN: endomembrane system; EXPRESSED IN: 23 plant structures; EXPRESSED DURING: 13 growth stages; Has 35333 Blast hits to 34131 proteins in 2444 species: Archae - 798; Bacteria - 22429; Metazoa - 974; Fungi - 991; Plants - 531; Viruses - 0; Other Eukaryotes - 9610 (source: NCBI BLink).	11.4756	11.43	11.9309	11.9311	11.873	11.4457	12.4763	12.6147
AT1G25400	unknown protein; BEST Arabidopsis thaliana protein match is: unknown protein (TAIR:AT1G68440.1); Has 21 Blast hits to 21 proteins in 6 species: Archae - 0; Bacteria - 0; Metazoa - 0; Fungi - 0; Plants - 21; Viruses - 0; Other Eukaryotes - 0 (source: NCBI BLink).	9.89752	10.0824	11.8203	11.7255	12.8464	12.7621	12.2398	12.4218
AT1G25500	Plasma-membrane choline transporter family protein; INVOLVED IN: biological_process unknown; LOCATED IN: chloroplast; EXPRESSED IN: 23 plant structures; EXPRESSED DURING: 15 growth stages; CONTAINS InterPro DOMAIN/s: Protein of unknown function DUF580 (InterPro:IPR007603); BEST Arabidopsis thaliana protein match is: Plasma-membrane choline transporter family protein (TAIR:AT5G13760.1); Has 973 Bl…	9.24137	9.34077	10.1882	10.0879	11.5536	11.6862	10.7852	10.6957
AT1G25510	Eukaryotic aspartyl protease family protein; FUNCTIONS IN: aspartic-type endopeptidase activity; INVOLVED IN: proteolysis; LOCATED IN: endomembrane system; EXPRESSED IN: 13 plant structures; EXPRESSED DURING: 6 growth stages; CONTAINS InterPro DOMAIN/s: Peptidase aspartic (InterPro:IPR021109), Peptidase aspartic, catalytic (InterPro:IPR009007), Peptidase A1 (InterPro:IPR001461); BEST Arabidopsis …	8.39829	8.34006	8.69962	8.68329	9.07669	9.40069	7.67572	7.60083
AT1G25550	myb-like transcription factor family protein; CONTAINS InterPro DOMAIN/s: Homeodomain-like (InterPro:IPR009057), Myb, DNA-binding (InterPro:IPR014778), Myb-like DNA-binding domain, SHAQKYF class (InterPro:IPR006447), HTH transcriptional regulator, Myb-type, DNA-binding (InterPro:IPR017930), Homeodomain-related (InterPro:IPR012287); BEST Arabidopsis thaliana protein match is: myb-like transcriptio…	11.4543	11.4272	12.2828	12.0315	12.4124	11.662	12.4706	12.5218
AT1G25560	Encodes a member of the RAV transcription factor family that contains AP2 and B3 binding domains. Involved in the regulation of flowering under long days. Loss of function results in early flowering. Overexpression causes late flowering and repression of expression of FT. Novel transcriptional regulator involved in ethylene signaling. Promoter bound by EIN3. EDF1 in turn, binds to promoter elemen…	10.3185	10.068	11.303	10.9938	12.1561	11.133	11.6835	11.4564
AT1G26100	Cytochrome b561/ferric reductase transmembrane protein family; FUNCTIONS IN: carbon-monoxide oxygenase activity; LOCATED IN: endomembrane system, integral to membrane; EXPRESSED IN: 21 plant structures; EXPRESSED DURING: 13 growth stages; CONTAINS InterPro DOMAIN/s: Cytochrome b561, eukaryote (InterPro:IPR004877), Cytochrome b561/ferric reductase transmembrane (InterPro:IPR006593); BEST Arabidops…	10.7688	10.8244	10.4405	10.638	8.33558	9.32217	8.01614	8.41801
AT1G26200	TRAM, LAG1 and CLN8 (TLC) lipid-sensing domain containing protein; FUNCTIONS IN: molecular_function unknown; INVOLVED IN: biological_process unknown; LOCATED IN: integral to membrane; CONTAINS InterPro DOMAIN/s: Longevity assurance, LAG1/LAC1 (InterPro:IPR016439), TRAM/LAG1/CLN8 homology domain (InterPro:IPR006634); BEST Arabidopsis thaliana protein match is: LAG1 longevity assurance homolog 3 (T…	8.11483	7.3783	8.52236	7.66066	10.4886	7.6367	10.6529	8.61553
AT1G26210	AtSOFL1 acts redundantly with AtSOFL2 as positive regulator of cytokinin levels.	11.696	11.7668	11.6033	11.6633	10.1326	11.075	9.6667	9.81367
AT1G26220	Acyl-CoA N-acyltransferases (NAT) superfamily protein; FUNCTIONS IN: N-acetyltransferase activity; INVOLVED IN: metabolic process; LOCATED IN: chloroplast; EXPRESSED IN: 18 plant structures; EXPRESSED DURING: 10 growth stages; CONTAINS InterPro DOMAIN/s: GCN5-related N-acetyltransferase, C-terminal (InterPro:IPR022610), GCN5-related N-acetyltransferase (InterPro:IPR000182), Acyl-CoA N-acyltransfe…	11.6531	11.5578	11.5102	11.4745	10.5825	10.8286	10.5477	10.285
AT1G26230	Encodes a subunit of chloroplasts chaperonins that are involved in mediating the folding of newly synthesized, translocated, or stress-denatured proteins. Cpn60 subunits are: Cpn60alpha1 (At2g28000), AtCpn60alpha2 (At5g18820), AtCpn60beta1 (At1g55490), AtCpn60beta2 (At3g13470), AtCpn60beta3 (At5g56500), AtCpn60beta4 (At1g26230).	10.8063	10.8985	10.2195	10.7703	8.91139	10.0217	8.47195	8.86232
AT1G26380	FAD-binding Berberine family protein; FUNCTIONS IN: electron carrier activity, oxidoreductase activity, FAD binding, catalytic activity; LOCATED IN: endomembrane system; EXPRESSED IN: 9 plant structures; EXPRESSED DURING: LP.06 six leaves visible, LP.04 four leaves visible, 4 anthesis, LP.08 eight leaves visible; CONTAINS InterPro DOMAIN/s: FAD-binding, type 2 (InterPro:IPR016166), Berberine/berb…	8.32537	9.42944	9.68634	9.9945	12.0704	11.731	12.2428	13.0316
AT1G26390	FAD-binding Berberine family protein; FUNCTIONS IN: electron carrier activity, oxidoreductase activity, FAD binding, catalytic activity; LOCATED IN: endomembrane system; EXPRESSED IN: 10 plant structures; EXPRESSED DURING: LP.06 six leaves visible, LP.04 four leaves visible, 4 anthesis, LP.02 two leaves visible, petal differentiation and expansion stage; CONTAINS InterPro DOMAIN/s: FAD-binding, t…	8.84607	9.25317	9.7779	10.3051	12.2221	12.3441	13.0083	14.0623
AT1G26400	FAD-binding Berberine family protein; FUNCTIONS IN: electron carrier activity, oxidoreductase activity, FAD binding, catalytic activity; LOCATED IN: endomembrane system; CONTAINS InterPro DOMAIN/s: FAD-binding, type 2 (InterPro:IPR016166), Berberine/berberine-like (InterPro:IPR012951), FAD linked oxidase, N-terminal (InterPro:IPR006094); BEST Arabidopsis thaliana protein match is: FAD-binding Ber…	6.64741	7.13684	7.85067	7.72994	10.3595	9.64281	10.1387	10.4137
AT1G26410	FAD-binding Berberine family protein; FUNCTIONS IN: electron carrier activity, oxidoreductase activity, FAD binding, catalytic activity; LOCATED IN: cellular_component unknown; CONTAINS InterPro DOMAIN/s: FAD-binding, type 2 (InterPro:IPR016166), Berberine/berberine-like (InterPro:IPR012951), FAD linked oxidase, N-terminal (InterPro:IPR006094); BEST Arabidopsis thaliana protein match is: FAD-bind…	7.01741	7.30674	8.30391	8.07617	11.9748	10.3105	11.4938	11.0259
AT1G26420	FAD-binding Berberine family protein; FUNCTIONS IN: electron carrier activity, oxidoreductase activity, FAD binding, catalytic activity; LOCATED IN: endomembrane system; EXPRESSED IN: stem, stamen; EXPRESSED DURING: 4 anthesis; CONTAINS InterPro DOMAIN/s: FAD-binding, type 2 (InterPro:IPR016166), Berberine/berberine-like (InterPro:IPR012951), FAD linked oxidase, N-terminal (InterPro:IPR006094); B…	8.17197	8.5929	9.64537	9.49653	12.1161	11.0408	11.7587	11.7954
AT1G26440	uptake assays in yeast mutants indicated this splice variant is a cellular importer for allantoin, uracil and xanthine	9.77033	9.73976	10.3639	10.2314	11.3533	10.8279	11.3563	11.2388
AT1G26560	beta glucosidase 40 (BGLU40); FUNCTIONS IN: cation binding, hydrolase activity, hydrolyzing O-glycosyl compounds, catalytic activity; INVOLVED IN: carbohydrate metabolic process; LOCATED IN: apoplast, chloroplast; EXPRESSED IN: 23 plant structures; EXPRESSED DURING: 13 growth stages; CONTAINS InterPro DOMAIN/s: Glycoside hydrolase, family 1 (InterPro:IPR001360), Glycoside hydrolase, family 1, act…	12.5012	12.6743	12.2233	12.3671	11.0017	11.6654	11.1996	11.346
AT1G26570	UDP-glucose dehydrogenase 1 (UGD1); FUNCTIONS IN: in 7 functions; INVOLVED IN: oxidation reduction, metabolic process; LOCATED IN: endomembrane system; EXPRESSED IN: 23 plant structures; EXPRESSED DURING: 13 growth stages; CONTAINS InterPro DOMAIN/s: UDP-glucose/GDP-mannose dehydrogenase, N-terminal (InterPro:IPR001732), 6-phosphogluconate dehydrogenase, C-terminal-like (InterPro:IPR008927), Dehy…	10.6633	10.6273	10.5312	10.543	10.0809	10.3755	9.38019	9.25222
AT1G26665	Mediator complex, subunit Med10; FUNCTIONS IN: RNA polymerase II transcription mediator activity; INVOLVED IN: regulation of transcription from RNA polymerase II promoter; LOCATED IN: mediator complex; EXPRESSED IN: 24 plant structures; EXPRESSED DURING: 15 growth stages; CONTAINS InterPro DOMAIN/s: Mediator complex, subunit Med10 (InterPro:IPR019145); BEST Arabidopsis thaliana protein match is: …	9.50503	9.4769	9.7053	9.38093	10.6592	10.8131	9.7801	9.74757
AT1G26690	emp24/gp25L/p24 family/GOLD family protein; FUNCTIONS IN: protein transmembrane transporter activity; INVOLVED IN: intracellular protein transport, transport; LOCATED IN: endomembrane system, integral to membrane, membrane; EXPRESSED IN: 22 plant structures; EXPRESSED DURING: 13 growth stages; CONTAINS InterPro DOMAIN/s: GOLD (InterPro:IPR009038), emp24/gp25L/p24 (InterPro:IPR000348); BEST Arabid…	10.3806	10.4534	10.7962	10.5524	11.8403	10.8725	11.7578	11.7011
AT1G26761	Arabinanase/levansucrase/invertase; FUNCTIONS IN: molecular_function unknown; INVOLVED IN: biological_process unknown; LOCATED IN: chloroplast; Has 30201 Blast hits to 17322 proteins in 780 species: Archae - 12; Bacteria - 1396; Metazoa - 17338; Fungi - 3422; Plants - 5037; Viruses - 0; Other Eukaryotes - 2996 (source: NCBI BLink).	13.3075	13.3689	13.1922	13.2442	11.7417	12.5881	11.9646	11.9662
AT1G26770	Encodes an expansin. Naming convention from the Expansin Working Group (Kende et al, Plant Mol Bio). Involved in the formation of nematode-induced syncytia in roots of Arabidopsis thaliana.	11.9196	12.0608	11.935	11.8708	11.6312	12.5913	10.1014	10.3159
AT1G26810	Encodes a protein with &#946;1,3-galactosyltransferase activity involved in the biosynthesis of the Lewis a epitope of certain glycoproteins.	9.40383	9.38007	9.79357	9.90957	8.38873	9.16307	8.59217	8.7441
AT1G26930	Galactose oxidase/kelch repeat superfamily protein; FUNCTIONS IN: molecular_function unknown; INVOLVED IN: biological_process unknown; LOCATED IN: peroxisome; EXPRESSED IN: 18 plant structures; EXPRESSED DURING: 8 growth stages; CONTAINS InterPro DOMAIN/s: Galactose oxidase/kelch, beta-propeller (InterPro:IPR011043), Kelch repeat type 1 (InterPro:IPR006652), Kelch related (InterPro:IPR013089), Ke…	9.31763	9.53883	10.1845	9.90453	11.5109	11.9733	11.4552	11.3326
AT1G26940	Cyclophilin-like peptidyl-prolyl cis-trans isomerase family protein; FUNCTIONS IN: peptidyl-prolyl cis-trans isomerase activity; INVOLVED IN: protein folding; LOCATED IN: endomembrane system; EXPRESSED IN: 23 plant structures; EXPRESSED DURING: 13 growth stages; CONTAINS InterPro DOMAIN/s: Cyclophilin-like (InterPro:IPR015891), Peptidyl-prolyl cis-trans isomerase, cyclophilin-type (InterPro:IPR00…	8.12199	8.08149	8.55869	8.42179	9.22822	8.52072	9.11419	8.86172
AT1G26945	Encodes a basic helix-loop-helix (bHLH) protein involved in blue/far-red light signaling. Physically interacts with HFR1 and negatively regulates its activity.	9.88227	9.59398	8.79264	8.53864	8.56584	7.77794	8.30874	8.12284
AT1G27030	unknown protein; BEST Arabidopsis thaliana protein match is: unknown protein (TAIR:AT1G27020.1); Has 504 Blast hits to 502 proteins in 169 species: Archae - 0; Bacteria - 299; Metazoa - 0; Fungi - 0; Plants - 67; Viruses - 0; Other Eukaryotes - 138 (source: NCBI BLink).	10.5556	11.0112	10.5153	11.0616	10.5084	12.7276	9.22787	9.57123
AT1G27120	Galactosyltransferase family protein; FUNCTIONS IN: transferase activity, transferring hexosyl groups, transferase activity, transferring glycosyl groups; INVOLVED IN: protein amino acid glycosylation; LOCATED IN: endomembrane system, membrane; EXPRESSED IN: 23 plant structures; EXPRESSED DURING: 13 growth stages; CONTAINS InterPro DOMAIN/s: Galectin, carbohydrate recognition domain (InterPro:IPR…	11.8224	11.8203	11.1804	11.3156	9.08143	9.25227	8.27043	8.5961
AT1G27300	unknown protein; Has 54 Blast hits to 54 proteins in 19 species: Archae - 0; Bacteria - 0; Metazoa - 11; Fungi - 6; Plants - 34; Viruses - 0; Other Eukaryotes - 3 (source: NCBI BLink).	9.96358	10.0417	10.5275	10.5868	10.8208	11.3865	11.2314	11.1908
AT1G27330	Ribosome associated membrane protein RAMP4; CONTAINS InterPro DOMAIN/s: Ribosome associated membrane RAMP4 (InterPro:IPR010580); BEST Arabidopsis thaliana protein match is: Ribosome associated membrane protein RAMP4 (TAIR:AT1G27350.1); Has 348 Blast hits to 348 proteins in 106 species: Archae - 0; Bacteria - 0; Metazoa - 210; Fungi - 0; Plants - 100; Viruses - 0; Other Eukaryotes - 38 (source: NC…	11.0122	10.7781	11.3044	10.9643	12.6432	11.1978	12.5578	12.3597
AT1G27350	Ribosome associated membrane protein RAMP4; CONTAINS InterPro DOMAIN/s: Ribosome associated membrane RAMP4 (InterPro:IPR010580); BEST Arabidopsis thaliana protein match is: Ribosome associated membrane protein RAMP4 (TAIR:AT1G27330.1); Has 348 Blast hits to 348 proteins in 106 species: Archae - 0; Bacteria - 0; Metazoa - 210; Fungi - 0; Plants - 100; Viruses - 0; Other Eukaryotes - 38 (source: NC…	11.4097	11.2854	11.5672	11.3593	12.5924	11.5127	12.6592	12.5056
AT1G27360	In conjunction with SPL10 and SPL2, SPL11 redundantly controls proper development of lateral organs in association with shoot maturation in the reproductive phase.	10.8872	10.9249	10.4019	10.4027	10.6179	10.8588	10.2387	9.86675
AT1G27460	encodes a calmodulin-binding protein that is expressed in pollen, suspension culture cells, flowers, and fruits.	10.7856	10.9344	11.2696	11.4841	9.51646	10.5521	9.9682	10.355
AT1G27480	alpha/beta-Hydrolases superfamily protein; FUNCTIONS IN: phosphatidylcholine-sterol O-acyltransferase activity; INVOLVED IN: lipid metabolic process; LOCATED IN: plasma membrane, vacuole; EXPRESSED IN: 21 plant structures; EXPRESSED DURING: 13 growth stages; CONTAINS InterPro DOMAIN/s: Lecithin:cholesterol acyltransferase (InterPro:IPR003386); Has 1076 Blast hits to 1070 proteins in 248 species: …	12.3535	12.3758	11.9188	11.9673	10.3818	10.9686	10.6164	10.5119
AT1G27660	basic helix-loop-helix (bHLH) DNA-binding superfamily protein; FUNCTIONS IN: sequence-specific DNA binding transcription factor activity; INVOLVED IN: regulation of transcription; LOCATED IN: nucleus; CONTAINS InterPro DOMAIN/s: Helix-loop-helix DNA-binding domain (InterPro:IPR001092), Helix-loop-helix DNA-binding (InterPro:IPR011598); BEST Arabidopsis thaliana protein match is: basic helix-loop-…	9.87777	9.96048	9.78918	9.85971	8.82631	9.19591	8.76854	8.69911
AT1G27730	Related to Cys2/His2-type zinc-finger proteins found in higher plants. Compensated for a subset of calcineurin deficiency in yeast. Salt tolerance produced by ZAT10 appeared to be partially dependent on ENA1/PMR2, a P-type ATPase required for Li+ and Na+ efflux in yeast. The protein is localized to the nucleus, acts as a transcriptional repressor and is responsive to chitin oligomers. Also involv…	10.0033	10.3367	11.2182	11.0878	12.8583	12.3071	12.1179	12.4385
AT1G27770	Encodes a chloroplast envelope Ca2+-ATPase with an N-terminal autoinhibitor.	12.8976	13.0854	13.3697	13.5852	13.7353	13.588	13.796	14.1948
AT1G27940	P-glycoprotein 13 (PGP13); FUNCTIONS IN: ATPase activity, coupled to transmembrane movement of substances; INVOLVED IN: transport, transmembrane transport; LOCATED IN: integral to membrane; EXPRESSED IN: 9 plant structures; EXPRESSED DURING: 4 anthesis, petal differentiation and expansion stage; CONTAINS InterPro DOMAIN/s: ATPase, AAA+ type, core (InterPro:IPR003593), ABC transporter-like (InterP…	8.89276	8.953	8.6987	9.00783	8.0545	8.8009	7.82916	8.00146
AT1G27950	Encodes LTPG1, a lipid transfer protein with a predicted GPI (glycosylphosphatidylinositol)-anchor domain. Localized in the plasma membrane. Disruption of the LTPG1 gene causes alterations of cuticular lipid composition, but no significant changes on total wax and cutin monomer loads are seen.	13.2979	13.1985	13.1001	12.8471	12.1186	12.3338	11.717	11.77
AT1G27980	dihydrosphingosine phosphate lyase (DPL1); FUNCTIONS IN: pyridoxal phosphate binding, carboxy-lyase activity, catalytic activity; INVOLVED IN: sphingolipid catabolic process, cellular amino acid metabolic process; LOCATED IN: endoplasmic reticulum, membrane; EXPRESSED IN: 23 plant structures; EXPRESSED DURING: 13 growth stages; CONTAINS InterPro DOMAIN/s: Pyridoxal phosphate-dependent transferase…	11.5962	11.9078	12.1985	12.3318	12.8665	12.9166	13.4274	13.456
AT1G28010	Encodes an ATP-binding cassette (ABC) transporter. Expressed in the vascular tissue of primary stem.	8.94951	9.00604	8.89591	9.10018	8.17178	9.07491	7.61547	8.06071
AT1G28050	B-box type zinc finger protein with CCT domain; FUNCTIONS IN: sequence-specific DNA binding transcription factor activity, zinc ion binding; INVOLVED IN: regulation of transcription; LOCATED IN: intracellular; EXPRESSED IN: 21 plant structures; EXPRESSED DURING: 13 growth stages; CONTAINS InterPro DOMAIN/s: CCT domain (InterPro:IPR010402), Zinc finger, B-box (InterPro:IPR000315); BEST Arabidopsis…	8.31509	8.82699	8.84509	9.03815	9.07385	10.0618	9.66389	10.0224
AT1G28100	unknown protein; FUNCTIONS IN: molecular_function unknown; INVOLVED IN: biological_process unknown; LOCATED IN: cellular_component unknown; EXPRESSED IN: 22 plant structures; EXPRESSED DURING: 13 growth stages; Has 64 Blast hits to 64 proteins in 27 species: Archae - 0; Bacteria - 14; Metazoa - 0; Fungi - 6; Plants - 42; Viruses - 0; Other Eukaryotes - 2 (source: NCBI BLink).	10.9508	10.8839	10.9013	11.0426	8.97902	10.1578	9.99302	9.91335
AT1G28190	unknown protein; BEST Arabidopsis thaliana protein match is: unknown protein (TAIR:AT5G12340.1); Has 166 Blast hits to 162 proteins in 36 species: Archae - 0; Bacteria - 2; Metazoa - 15; Fungi - 5; Plants - 124; Viruses - 0; Other Eukaryotes - 20 (source: NCBI BLink).	9.27613	9.6498	9.6589	9.77	11.9367	11.2613	11.4582	11.698
AT1G28260	Telomerase activating protein Est1; CONTAINS InterPro DOMAIN/s: Telomerase activating protein Est1 (InterPro:IPR019458); BEST Arabidopsis thaliana protein match is: Telomerase activating protein Est1 (TAIR:AT5G19400.2); Has 490 Blast hits to 489 proteins in 126 species: Archae - 0; Bacteria - 0; Metazoa - 280; Fungi - 120; Plants - 68; Viruses - 0; Other Eukaryotes - 22 (source: NCBI BLink).	11.1737	11.2301	11.5732	11.6687	11.6408	12.16	12.1852	12.5116
AT1G28290	Encodes an atypical arabinogalactan protein that is localized to the plasma membrange. AGP31 is highly expressed in flowers and vascular tissue and is repressed by jasmonic acid. AGP31 may play a role in vascular tissue function during defense and development.	9.77709	9.90882	9.50259	9.37835	8.57925	8.87672	8.15745	8.24502
AT1G28370	encodes a member of the ERF (ethylene response factor) subfamily B-1 of ERF/AP2 transcription factor family. The protein contains one AP2 domain. There are 15 members in this subfamily including ATERF-3, ATERF-4, ATERF-7, and leafy petiole.	10.4088	10.4554	11.489	11.5756	12.4306	11.6237	11.7471	12.0308
AT1G28390	Protein kinase superfamily protein; FUNCTIONS IN: protein serine/threonine kinase activity, protein kinase activity, kinase activity, ATP binding; INVOLVED IN: protein amino acid phosphorylation; LOCATED IN: cellular_component unknown; EXPRESSED IN: 20 plant structures; EXPRESSED DURING: 13 growth stages; CONTAINS InterPro DOMAIN/s: Protein kinase, ATP binding site (InterPro:IPR017441), Serine/th…	9.41062	9.26009	9.41635	9.34962	10.5554	9.94492	9.51239	9.93089
AT1G28480	Encodes GRX480, a member of the glutaredoxin family that regulates protein redox state. GRX480 interacts with TGA factors and suppresses JA-responsive PDF1.2 transcription. GRX480 transcription is SA-inducible and requires NPR1. Maybe involved in SA/JA cross-talk.	11.7833	11.5069	12.3524	11.7657	13.6589	12.8948	12.9973	12.3833
AT1G28530	unknown protein; INVOLVED IN: biological_process unknown; LOCATED IN: chloroplast; EXPRESSED IN: 19 plant structures; EXPRESSED DURING: 10 growth stages; Has 20 Blast hits to 20 proteins in 6 species: Archae - 0; Bacteria - 0; Metazoa - 0; Fungi - 0; Plants - 20; Viruses - 0; Other Eukaryotes - 0 (source: NCBI BLink).	9.63011	9.59265	9.45821	9.45958	8.31291	8.63845	8.24505	8.30005
AT1G28580	GDSL-like Lipase/Acylhydrolase superfamily protein; FUNCTIONS IN: lipase activity, hydrolase activity, acting on ester bonds, carboxylesterase activity; INVOLVED IN: lipid metabolic process; LOCATED IN: vacuole; EXPRESSED IN: 22 plant structures; EXPRESSED DURING: 13 growth stages; CONTAINS InterPro DOMAIN/s: Lipase, GDSL (InterPro:IPR001087); BEST Arabidopsis thaliana protein match is: SGNH hydr…	10.2876	10.2081	10.6145	10.4884	11.1043	11.7859	11.1496	10.9246
AT1G29070	Ribosomal protein L34; FUNCTIONS IN: structural constituent of ribosome; INVOLVED IN: translation, ribosome biogenesis; LOCATED IN: ribosome, intracellular, chloroplast; EXPRESSED IN: 22 plant structures; EXPRESSED DURING: 13 growth stages; CONTAINS InterPro DOMAIN/s: Ribosomal protein L34 (InterPro:IPR000271); Has 615 Blast hits to 615 proteins in 261 species: Archae - 0; Bacteria - 556; Metazoa…	12.6938	12.4956	12.1786	12.1849	11.1601	11.4152	10.6035	10.3231
AT1G29090	Cysteine proteinases superfamily protein; FUNCTIONS IN: cysteine-type endopeptidase activity, cysteine-type peptidase activity; INVOLVED IN: proteolysis; LOCATED IN: endomembrane system; EXPRESSED IN: sperm cell; CONTAINS InterPro DOMAIN/s: Peptidase C1A, papain (InterPro:IPR013128), Proteinase inhibitor I29, cathepsin propeptide (InterPro:IPR013201), Peptidase C1A, papain C-terminal (InterPro:IP…	6.52742	6.42148	7.16365	6.53168	7.56428	7.22815	8.50065	8.36818
AT1G29170	Encodes a member of the SCAR family.These proteins are part of a complex (WAVE) complex.The SCAR subunit activates the ARP2/3 complex which in turn act as a nucleator for actin filaments.	9.21325	9.82835	8.78825	9.40498	7.05458	8.60938	7.17555	7.39338
AT1G29240	Protein of unknown function (DUF688); CONTAINS InterPro DOMAIN/s: Protein of unknown function DUF688 (InterPro:IPR007789); BEST Arabidopsis thaliana protein match is: Protein of unknown function (DUF688) (TAIR:AT2G34170.2); Has 97 Blast hits to 87 proteins in 12 species: Archae - 0; Bacteria - 2; Metazoa - 0; Fungi - 2; Plants - 93; Viruses - 0; Other Eukaryotes - 0 (source: NCBI BLink).	9.08862	8.79108	9.26488	8.49378	10.8333	9.20438	10.7713	10.4178
AT1G29290	unknown protein; FUNCTIONS IN: molecular_function unknown; INVOLVED IN: biological_process unknown; LOCATED IN: endomembrane system; Has 18 Blast hits to 18 proteins in 5 species: Archae - 0; Bacteria - 0; Metazoa - 0; Fungi - 0; Plants - 18; Viruses - 0; Other Eukaryotes - 0 (source: NCBI BLink).	7.94136	8.04673	8.4695	8.38896	9.8832	9.10953	9.6513	10.4766
AT1G29300	unfertilized embryo sac 1 (UNE1); CONTAINS InterPro DOMAIN/s: Protein of unknown function DUF641, plant (InterPro:IPR006943); BEST Arabidopsis thaliana protein match is: Plant protein of unknown function (DUF641) (TAIR:AT3G14870.3); Has 320 Blast hits to 319 proteins in 42 species: Archae - 0; Bacteria - 33; Metazoa - 5; Fungi - 2; Plants - 274; Viruses - 0; Other Eukaryotes - 6 (source: NCBI BLi…	9.21027	9.42471	9.52231	9.55034	10.1556	9.58188	10.4005	10.5207
AT1G29330	Encodes a protein similar in sequence to animal and yeast endoplasmic reticulum retention signal receptor. This protein can functionally complement the yeast homologue. Transcript is detected in flower buds, stems, root, and leaves.	10.124	10.1669	10.7765	10.6457	11.3929	11.4471	10.8928	10.9492
AT1G29355	unknown protein; Has 31 Blast hits to 31 proteins in 20 species: Archae - 0; Bacteria - 0; Metazoa - 20; Fungi - 2; Plants - 3; Viruses - 0; Other Eukaryotes - 6 (source: NCBI BLink).	10.376	10.3928	10.82	10.8532	11.206	11.0625	11.4445	11.5378
AT1G29357	Potential natural antisense gene, locus overlaps with AT1G29355	9.96307	10.1229	10.3428	10.4362	10.863	10.7073	11.0764	11.1749
AT1G29410	Encodes phosphoribosylanthranilate isomerase which catalyzes the third step in tryptophan biosynthesis.	11.1589	11.1488	11.553	11.4342	11.7614	12.3223	10.9244	11.2578
AT1G29420	SAUR-like auxin-responsive protein family ; CONTAINS InterPro DOMAIN/s: Auxin responsive SAUR protein (InterPro:IPR003676); BEST Arabidopsis thaliana protein match is: SAUR-like auxin-responsive protein family (TAIR:AT1G29510.1); Has 732 Blast hits to 717 proteins in 22 species: Archae - 0; Bacteria - 0; Metazoa - 0; Fungi - 0; Plants - 732; Viruses - 0; Other Eukaryotes - 0 (source: NCBI BLink).	9.44059	9.11112	8.86042	8.71025	6.63632	6.82715	7.08529	6.68445
AT1G29430	SAUR-like auxin-responsive protein family ; CONTAINS InterPro DOMAIN/s: Auxin responsive SAUR protein (InterPro:IPR003676); BEST Arabidopsis thaliana protein match is: SAUR-like auxin-responsive protein family (TAIR:AT5G27780.1); Has 636 Blast hits to 622 proteins in 19 species: Archae - 0; Bacteria - 0; Metazoa - 0; Fungi - 0; Plants - 636; Viruses - 0; Other Eukaryotes - 0 (source: NCBI BLink).	10.9713	10.6978	10.3559	10.3564	8.21649	8.56436	8.56716	8.19139
AT1G29440	SAUR-like auxin-responsive protein family ; CONTAINS InterPro DOMAIN/s: Auxin responsive SAUR protein (InterPro:IPR003676); BEST Arabidopsis thaliana protein match is: SAUR-like auxin-responsive protein family (TAIR:AT1G29430.1); Has 30201 Blast hits to 17322 proteins in 780 species: Archae - 12; Bacteria - 1396; Metazoa - 17338; Fungi - 3422; Plants - 5037; Viruses - 0; Other Eukaryotes - 2996 (…	10.8158	10.55	10.4037	10.2311	7.0579	7.27614	7.3851	6.83534
AT1G29450	SAUR-like auxin-responsive protein family ; CONTAINS InterPro DOMAIN/s: Auxin responsive SAUR protein (InterPro:IPR003676); BEST Arabidopsis thaliana protein match is: SAUR-like auxin-responsive protein family (TAIR:AT1G29500.1); Has 675 Blast hits to 661 proteins in 20 species: Archae - 0; Bacteria - 0; Metazoa - 0; Fungi - 0; Plants - 675; Viruses - 0; Other Eukaryotes - 0 (source: NCBI BLink).	10.0897	9.76183	9.37097	9.37403	7.036	7.2201	7.74623	7.24067
AT1G29460	SAUR-like auxin-responsive protein family ; FUNCTIONS IN: molecular_function unknown; INVOLVED IN: response to auxin stimulus; LOCATED IN: mitochondrion; EXPRESSED IN: 12 plant structures; EXPRESSED DURING: 9 growth stages; CONTAINS InterPro DOMAIN/s: Auxin responsive SAUR protein (InterPro:IPR003676); BEST Arabidopsis thaliana protein match is: SAUR-like auxin-responsive protein family (TAIR:AT1…	9.28661	9.00385	8.66915	8.60578	6.37395	6.59651	6.92418	6.45918
AT1G29490	SAUR-like auxin-responsive protein family ; CONTAINS InterPro DOMAIN/s: Auxin responsive SAUR protein (InterPro:IPR003676); BEST Arabidopsis thaliana protein match is: SAUR-like auxin-responsive protein family (TAIR:AT1G29420.1); Has 690 Blast hits to 677 proteins in 22 species: Archae - 0; Bacteria - 0; Metazoa - 0; Fungi - 0; Plants - 690; Viruses - 0; Other Eukaryotes - 0 (source: NCBI BLink).	7.79497	7.54927	7.4106	7.17343	5.89453	6.1727	6.17217	5.85243
AT1G29500	SAUR-like auxin-responsive protein family ; CONTAINS InterPro DOMAIN/s: Auxin responsive SAUR protein (InterPro:IPR003676); BEST Arabidopsis thaliana protein match is: SAUR-like auxin-responsive protein family (TAIR:AT1G29450.1); Has 853 Blast hits to 839 proteins in 22 species: Archae - 0; Bacteria - 0; Metazoa - 0; Fungi - 0; Plants - 853; Viruses - 0; Other Eukaryotes - 0 (source: NCBI BLink).	9.93655	9.56778	9.31668	9.09681	6.70598	6.90081	6.62511	6.25728
AT1G29510	SMALL AUXIN UPREGULATED 68 (SAUR68); CONTAINS InterPro DOMAIN/s: Auxin responsive SAUR protein (InterPro:IPR003676); BEST Arabidopsis thaliana protein match is: SAUR-like auxin-responsive protein family (TAIR:AT1G29500.1); Has 748 Blast hits to 732 proteins in 21 species: Archae - 0; Bacteria - 0; Metazoa - 0; Fungi - 0; Plants - 748; Viruses - 0; Other Eukaryotes - 0 (source: NCBI BLink).	10.845	10.5507	10.3462	10.1669	7.46955	8.01112	8.11098	7.50215
AT1G29530	unknown protein; BEST Arabidopsis thaliana protein match is: unknown protein (TAIR:AT2G34310.3); Has 84 Blast hits to 78 proteins in 24 species: Archae - 2; Bacteria - 4; Metazoa - 9; Fungi - 8; Plants - 55; Viruses - 0; Other Eukaryotes - 6 (source: NCBI BLink).	10.6122	10.6424	10.4273	10.5616	8.4042	9.23503	8.79003	8.66163
AT1G29660	GDSL-like Lipase/Acylhydrolase superfamily protein; FUNCTIONS IN: hydrolase activity, acting on ester bonds, carboxylesterase activity; INVOLVED IN: lipid metabolic process; LOCATED IN: apoplast, nucleus; EXPRESSED IN: 19 plant structures; EXPRESSED DURING: 10 growth stages; CONTAINS InterPro DOMAIN/s: Lipase, GDSL (InterPro:IPR001087); BEST Arabidopsis thaliana protein match is: GDSL-like Lipase…	14.2215	14.1284	14.1023	13.9306	11.7734	12.4506	11.8022	11.5887
AT1G29670	GDSL-like Lipase/Acylhydrolase superfamily protein; FUNCTIONS IN: hydrolase activity, acting on ester bonds, carboxylesterase activity; INVOLVED IN: lipid metabolic process; LOCATED IN: apoplast, cell wall, chloroplast; EXPRESSED IN: 23 plant structures; EXPRESSED DURING: 14 growth stages; CONTAINS InterPro DOMAIN/s: Lipase, GDSL (InterPro:IPR001087); BEST Arabidopsis thaliana protein match is: G…	13.6895	13.6434	13.7439	13.591	11.1941	11.8876	10.8752	10.9757
AT1G29690	Encodes a protein containing a domain with significant homology to the MACPF (membrane attack complex and perforin) domain of complements and perforin proteins that are involved in innate immunity in animals. Transgenic <i>cad1-1</i> mutant plants show lesions seen in the hypersensitive response, as well as a spontaneous activation of expression of pathogenesis-related genes and leading to a 32-f…	11.2393	11.4174	11.8593	11.9319	12.544	11.6644	12.2683	12.3981
AT1G29700	Metallo-hydrolase/oxidoreductase superfamily protein; FUNCTIONS IN: molecular_function unknown; INVOLVED IN: biological_process unknown; LOCATED IN: chloroplast; EXPRESSED IN: 22 plant structures; EXPRESSED DURING: 13 growth stages; Has 404 Blast hits to 404 proteins in 124 species: Archae - 0; Bacteria - 197; Metazoa - 0; Fungi - 2; Plants - 43; Viruses - 0; Other Eukaryotes - 162 (source: NCBI …	13.2372	13.2065	13.218	13.285	12.6769	12.8809	12.5067	12.1639
AT1G29715	pseudogene, putative receptor-related serine/threonine kinase, blastp match of 67% identity and 2.6e-98 P-value to GP|8671882|gb|AAF78445.1|AC018748_24|AC018748 Contains a weak similarity to disease resistance protein (cf-5) gene from Lycopersicon esculentum gb|AF053993 and contains multiple leucine rich PF|00560 repeats and protein kinase PF|00069 domain. EST gb|T0-TRUNCATED-	11.4302	11.3185	11.1694	11.2524	10.4437	10.0989	10.3135	10.3671
AT1G29720	Leucine-rich repeat transmembrane protein kinase; FUNCTIONS IN: protein serine/threonine kinase activity, protein kinase activity, kinase activity, ATP binding; INVOLVED IN: protein amino acid phosphorylation; LOCATED IN: endomembrane system; EXPRESSED IN: 15 plant structures; EXPRESSED DURING: 9 growth stages; CONTAINS InterPro DOMAIN/s: Protein kinase, ATP binding site (InterPro:IPR017441), Ser…	12.5438	12.5455	12.2801	12.468	11.398	11.1598	10.959	11.0075
AT1G29724		10.8408	10.8211	10.5222	10.6408	9.62642	9.30452	9.27806	9.26629
AT1G29860	member of WRKY Transcription Factor; Group II-c	6.44823	6.31326	6.62103	6.4461	7.55096	6.67206	6.8876	6.74046
AT1G29920	Encodes lhcb1.1 a component of the LHCIIb light harvesting complex associated with photosystem II.	11.362	11.1391	11.2725	11.0676	10.7618	10.7033	10.1292	9.98584
AT1G30040	Encodes a gibberellin 2-oxidase that acts on C-19 gibberellins. AtGA2OX2 expression is responsive to cytokinin and KNOX activities.	8.91667	9.41087	9.55343	9.70773	11.6107	11.7354	11.0238	12.4337
AT1G30100	Encodes 9-cis-epoxycarotenoid dioxygenase, a key enzyme in the biosynthesis of abscisic acid. The expression of this gene increases during the first 6h of imbibition.	7.3964	7.42793	7.40516	6.8933	8.9619	7.71723	8.28116	8.44023
AT1G30135	jasmonate-zim-domain protein 8 (JAZ8); CONTAINS InterPro DOMAIN/s: Tify (InterPro:IPR010399), CCT domain-like (InterPro:IPR018467); BEST Arabidopsis thaliana protein match is: jasmonate-zim-domain protein 7 (TAIR:AT2G34600.1); Has 89 Blast hits to 89 proteins in 12 species: Archae - 0; Bacteria - 0; Metazoa - 0; Fungi - 0; Plants - 89; Viruses - 0; Other Eukaryotes - 0 (source: NCBI BLink).	4.86945	5.11471	5.76668	6.13268	6.69441	7.56541	5.95185	6.17961
AT1G30190	unknown protein; BEST Arabidopsis thaliana protein match is: unknown protein (TAIR:AT2G34610.1); Has 56 Blast hits to 56 proteins in 13 species: Archae - 0; Bacteria - 0; Metazoa - 0; Fungi - 0; Plants - 44; Viruses - 0; Other Eukaryotes - 12 (source: NCBI BLink).	7.7282	7.95357	7.58754	7.48597	8.6119	8.5274	8.5635	9.8189
AT1G30220	Inositol transporter presenting conserved extracellular loop domains homologs of plexins/semaphorin/integrin (PSI) domains from animal type I receptors.	7.5742	7.4995	7.508	7.5108	8.78096	8.02593	8.8208	8.46233
AT1G30250	unknown protein; Has 5 Blast hits to 5 proteins in 2 species: Archae - 0; Bacteria - 0; Metazoa - 0; Fungi - 0; Plants - 5; Viruses - 0; Other Eukaryotes - 0 (source: NCBI BLink).	11.5356	11.4993	11.1062	11.1895	10.1029	10.2984	9.84891	9.49091
AT1G30260	BEST Arabidopsis thaliana protein match is: Galactosyltransferase family protein (TAIR:AT4G21060.1); Has 30 Blast hits to 30 proteins in 8 species: Archae - 0; Bacteria - 0; Metazoa - 0; Fungi - 0; Plants - 30; Viruses - 0; Other Eukaryotes - 0 (source: NCBI BLink).	11.2416	11.1205	10.7875	10.727	10.6011	10.0016	10.4623	10.2381
AT1G30270	Arabidopsis thaliana CBL-interacting protein kinase 23. CIPK23 serves as a positive regulator of the potassium transporter AKT1 by directly phosphorylating AKT1. CIPK23 is activated by the binding of two calcineurin B-like proteins, CBL1 and CBL9.	10.6248	10.589	10.7201	10.6989	11.4282	10.626	11.7227	11.8766
AT1G30280	Chaperone DnaJ-domain superfamily protein; FUNCTIONS IN: heat shock protein binding; LOCATED IN: cellular_component unknown; CONTAINS InterPro DOMAIN/s: Heat shock protein DnaJ, N-terminal (InterPro:IPR001623); BEST Arabidopsis thaliana protein match is: J-domain protein required for chloroplast accumulation response 1 (TAIR:AT1G75100.1); Has 2071 Blast hits to 1585 proteins in 232 species: Archa…	8.01655	8.17231	7.87361	7.74555	8.79815	7.95271	6.97511	7.26981
AT1G30320	Remorin family protein; FUNCTIONS IN: DNA binding; LOCATED IN: plasma membrane; CONTAINS InterPro DOMAIN/s: Remorin, C-terminal (InterPro:IPR005516); BEST Arabidopsis thaliana protein match is: Remorin family protein (TAIR:AT2G02170.2); Has 12397 Blast hits to 7447 proteins in 1066 species: Archae - 25; Bacteria - 2897; Metazoa - 2750; Fungi - 978; Plants - 862; Viruses - 38; Other Eukaryotes - 4…	9.82403	10.3373	9.7179	10.3112	10.9951	11.9761	10.4092	11.0227
AT1G30370	Encodes a mitochondria-localized class III phospholipase A1 that plays a role in seed viability.	6.10602	6.08293	6.39572	6.42579	9.21573	7.21859	7.22826	7.00796
AT1G30410	member of MRP subfamily	9.82587	9.99717	10.3622	10.3184	11.0283	10.5818	11.6077	11.6899
AT1G30420	member of MRP subfamily	10.0009	10.1096	10.4445	10.4862	11.0181	10.7251	11.5897	11.7371
AT1G30520	Encodes a chloroplast O-succinylbenzoyl-CoA ligase. Involved in phylloquinone biosynthesis. Knock mutant is seedling lethal.	11.9654	11.8167	11.8957	11.9697	9.50984	10.6005	9.61081	9.63118
AT1G30530	The At1g30530 gene encodes a UDP-rhamnose:flavonol-3-O-rhamnosyltransferase (UGT78D1) attaching a rhamnosyl residue to the 3-O-position of the flavonols kaempferol and quercetin	12.4238	12.4602	12.193	12.2947	11.354	12.4459	10.7011	11.0749
AT1G30600	Subtilase family protein; FUNCTIONS IN: identical protein binding, serine-type endopeptidase activity; INVOLVED IN: proteolysis, negative regulation of catalytic activity; LOCATED IN: plant-type cell wall; EXPRESSED IN: 21 plant structures; EXPRESSED DURING: 13 growth stages; CONTAINS InterPro DOMAIN/s: Protease-associated PA (InterPro:IPR003137), Peptidase S8/S53, subtilisin/kexin/sedolisin (Int…	10.0472	10.028	9.7801	9.9735	9.08903	9.54267	8.25287	8.24323
AT1G30620	encodes a type-II membrane protein that catalyzes 4-epimerization of UDP-D-Xylose to UDP-L-Arabinose in vitro, the nucleotide sugar used by glycosyltransferases in the arabinosylation of cell wall polysaccharides and wall-resident proteoglycans.	9.86935	10.2413	10.5006	10.367	12.0074	11.2988	11.677	11.9781
AT1G30640	Protein kinase family protein; FUNCTIONS IN: protein kinase activity, kinase activity; INVOLVED IN: protein amino acid phosphorylation; LOCATED IN: cellular_component unknown; EXPRESSED IN: 24 plant structures; EXPRESSED DURING: 14 growth stages; CONTAINS InterPro DOMAIN/s: Protein kinase, ATP binding site (InterPro:IPR017441), Serine/threonine-protein kinase domain (InterPro:IPR002290), Serine/t…	10.2137	10.2733	10.6965	10.6819	11.6116	11.0712	11.784	11.7985
AT1G30690	Sec14p-like phosphatidylinositol transfer family protein; FUNCTIONS IN: transporter activity; INVOLVED IN: transport; LOCATED IN: cytosol, nucleus, plasma membrane; EXPRESSED IN: 23 plant structures; EXPRESSED DURING: 14 growth stages; CONTAINS InterPro DOMAIN/s: Cellular retinaldehyde-binding/triple function, C-terminal (InterPro:IPR001251), Cellular retinaldehyde-binding/triple function, N-term…	12.2536	12.3092	12.1761	12.2509	10.6722	11.3145	10.7822	10.9382
AT1G30700	FAD-binding Berberine family protein; FUNCTIONS IN: electron carrier activity, oxidoreductase activity, FAD binding, catalytic activity; LOCATED IN: endomembrane system; EXPRESSED IN: stem, hypocotyl, root, stamen; EXPRESSED DURING: 4 anthesis; CONTAINS InterPro DOMAIN/s: FAD-binding, type 2 (InterPro:IPR016166), Berberine/berberine-like (InterPro:IPR012951), FAD linked oxidase, N-terminal (Inter…	8.09495	8.31839	8.72369	8.55942	10.8459	9.05409	10.7584	10.6991
AT1G30720	FAD-binding Berberine family protein; FUNCTIONS IN: electron carrier activity, oxidoreductase activity, FAD binding, catalytic activity; LOCATED IN: endomembrane system; CONTAINS InterPro DOMAIN/s: FAD-binding, type 2 (InterPro:IPR016166), Berberine/berberine-like (InterPro:IPR012951), FAD linked oxidase, N-terminal (InterPro:IPR006094); BEST Arabidopsis thaliana protein match is: FAD-binding Ber…	7.25732	7.33932	8.59485	8.01788	10.0481	8.21708	10.0167	8.78242
AT1G30730	FAD-binding Berberine family protein; FUNCTIONS IN: electron carrier activity, oxidoreductase activity, FAD binding, catalytic activity; LOCATED IN: endomembrane system; CONTAINS InterPro DOMAIN/s: FAD-binding, type 2 (InterPro:IPR016166), Berberine/berberine-like (InterPro:IPR012951), FAD linked oxidase, N-terminal (InterPro:IPR006094); BEST Arabidopsis thaliana protein match is: FAD-binding Ber…	7.54853	7.68693	8.74103	8.19623	10.2765	8.49687	9.5464	8.3789
AT1G30755	Protein of unknown function (DUF668); CONTAINS InterPro DOMAIN/s: Protein of unknown function DUF668 (InterPro:IPR007700), Protein of unknown function DUF3475 (InterPro:IPR021864); BEST Arabidopsis thaliana protein match is: Protein of unknown function (DUF668) (TAIR:AT1G34320.1); Has 465 Blast hits to 399 proteins in 71 species: Archae - 2; Bacteria - 14; Metazoa - 66; Fungi - 16; Plants - 336; …	10.0106	9.99545	10.511	10.4353	12.0788	10.8447	11.4536	11.4366
AT1G30820	CTP synthase family protein; FUNCTIONS IN: CTP synthase activity, catalytic activity; INVOLVED IN: pyrimidine ribonucleotide metabolic process, pyrimidine nucleotide biosynthetic process; EXPRESSED IN: 21 plant structures; EXPRESSED DURING: 13 growth stages; CONTAINS InterPro DOMAIN/s: Glutamine amidotransferase class-I, C-terminal (InterPro:IPR000991), CTP synthase (InterPro:IPR004468), CTP synt…	11.3901	11.2564	11.2025	11.4214	10.143	10.7893	10.4337	10.3661
AT1G30850	root hair specific 4 (RSH4); BEST Arabidopsis thaliana protein match is: unknown protein (TAIR:AT2G34910.1); Has 45 Blast hits to 43 proteins in 9 species: Archae - 0; Bacteria - 0; Metazoa - 0; Fungi - 0; Plants - 45; Viruses - 0; Other Eukaryotes - 0 (source: NCBI BLink).	6.62854	6.5569	6.58157	6.7618	10.2179	8.91574	8.97	9.60664
AT1G30900	VACUOLAR SORTING RECEPTOR 6 (VSR6); FUNCTIONS IN: calcium ion binding; INVOLVED IN: protein targeting to vacuole; LOCATED IN: integral to plasma membrane, Golgi transport complex; EXPRESSED IN: 20 plant structures; EXPRESSED DURING: 10 growth stages; CONTAINS InterPro DOMAIN/s: Protease-associated PA (InterPro:IPR003137), EGF-like calcium-binding, conserved site (InterPro:IPR018097), EGF-like cal…	11.1583	10.4128	11.8467	10.6463	13.0609	11.4636	13.1885	13.1028
AT1G30980	transposable element gene; Mutator-like transposase family, has a 4.2e-21 P-value blast match to O65231 /281-442 Pfam PF03108 MuDR family transposase (MuDr-element domain)	5.19832	5.25983	5.09399	5.30023	5.98116	6.58592	5.36586	5.38639
AT1G31010	organellar single-stranded DNA binding protein 4 (OSB4); FUNCTIONS IN: single-stranded DNA binding; INVOLVED IN: biological_process unknown; LOCATED IN: chloroplast; EXPRESSED IN: 21 plant structures; EXPRESSED DURING: 12 growth stages; CONTAINS InterPro DOMAIN/s: Nucleic acid-binding, OB-fold-like (InterPro:IPR016027), Nucleic acid-binding, OB-fold (InterPro:IPR012340), Primosome PriB/single-str…	8.94571	8.88094	8.92718	8.60764	10.058	8.68144	9.53588	9.16581
AT1G31150	FUNCTIONS IN: sequence-specific DNA binding transcription factor activity; INVOLVED IN: regulation of transcription, DNA-dependent; LOCATED IN: nucleus; EXPRESSED IN: 19 plant structures; EXPRESSED DURING: 6 growth stages; CONTAINS InterPro DOMAIN/s: Domain of unknown function DUF1985 (InterPro:IPR015410), Transcription factor, K-box (InterPro:IPR002487); BEST Arabidopsis thaliana protein match i…	10.5239	10.8236	10.5519	10.6876	9.15938	10.116	9.97034	10.1169
AT1G31160	Encodes a member of the histidine triad nucleotide-binding family of proteins, but its activity has not been determined.	10.8222	10.6103	10.5405	10.5123	9.84632	9.82922	9.72772	9.70985
AT1G31173	Encodes a microRNA that targets ARF family members ARF6 and ARF8. MicroRNAs are regulatory RNAs with a mature length of ~21-nucleotides that are processed from hairpin precursors by Dicer-like enzymes. MicroRNAs can negatively regulate gene expression by attenuating translation or by directing mRNA cleavage.Mature sequence: UGAAGCUGCCAGCAUGAUCUGG	10.4903	10.5137	10.896	10.9699	8.38373	9.64593	8.67646	8.81513
AT1G31230	Encodes a bifunctional aspartate kinase/homoserine dehydrogenase. These two activities catalyze the first and the third steps toward the synthesis of the essential amino acids threonine, isoleucine and methionine.	12.3089	12.6595	12.2549	12.6745	10.9645	12.1818	11.371	11.6657
AT1G31240	Bromodomain transcription factor; FUNCTIONS IN: DNA binding; INVOLVED IN: biological_process unknown; LOCATED IN: cellular_component unknown; EXPRESSED IN: 12 plant structures; EXPRESSED DURING: 6 growth stages; CONTAINS InterPro DOMAIN/s: Histone-fold (InterPro:IPR009072), Bromodomain transcription factor (InterPro:IPR006565); BEST Arabidopsis thaliana protein match is: Bromodomain transcription…	9.45653	9.57987	8.9577	9.07737	8.31927	8.61	8.85643	8.61283
AT1G31280	Encodes Argonaute gene that binds viral siRNAs and is involved in antiviral defense response. Regulates innate immunity.	10.9378	11.1771	10.9654	11.1071	11.9781	11.7288	11.5724	11.7111
AT1G31290	ARGONAUTE 3 (AGO3); FUNCTIONS IN: nucleic acid binding; INVOLVED IN: biological_process unknown; LOCATED IN: cellular_component unknown; EXPRESSED IN: 11 plant structures; EXPRESSED DURING: LP.06 six leaves visible, LP.04 four leaves visible, 4 anthesis, C globular stage, petal differentiation and expansion stage; CONTAINS InterPro DOMAIN/s: Domain of unknown function DUF1785 (InterPro:IPR014811)…	9.33601	9.60401	9.52611	9.80091	10.4103	10.2411	9.98348	10.0105
AT1G31320	LOB domain-containing protein 4 (LBD4); CONTAINS InterPro DOMAIN/s: Lateral organ boundaries, LOB (InterPro:IPR004883); BEST Arabidopsis thaliana protein match is: ASYMMETRIC LEAVES 2-like 9 (TAIR:AT1G16530.1); Has 1039 Blast hits to 1034 proteins in 25 species: Archae - 0; Bacteria - 0; Metazoa - 0; Fungi - 0; Plants - 1039; Viruses - 0; Other Eukaryotes - 0 (source: NCBI BLink).	8.65195	8.74952	8.10235	8.25419	7.17515	7.34479	7.17095	6.95719
AT1G31350	KAR-UP F-box 1 (KUF1); CONTAINS InterPro DOMAIN/s: Galactose oxidase/kelch, beta-propeller (InterPro:IPR011043), Kelch related (InterPro:IPR013089), Kelch-type beta propeller (InterPro:IPR015915); BEST Arabidopsis thaliana protein match is: Galactose oxidase/kelch repeat superfamily protein (TAIR:AT1G55270.1); Has 661 Blast hits to 661 proteins in 63 species: Archae - 0; Bacteria - 29; Metazoa - …	12.0334	11.8237	11.5714	11.2436	11.3953	10.7359	11.2894	10.9787
AT1G31490	HXXXD-type acyl-transferase family protein; FUNCTIONS IN: transferase activity, transferring acyl groups other than amino-acyl groups, quinone binding, primary amine oxidase activity, copper ion binding, transferase activity; INVOLVED IN: oxidation reduction, amine metabolic process; LOCATED IN: chloroplast; EXPRESSED IN: 8 plant structures; EXPRESSED DURING: 4 anthesis, C globular stage, petal d…	6.5496	6.84647	6.1489	6.63253	5.78493	5.84797	5.79403	5.70147
AT1G31550	GDSL-like Lipase/Acylhydrolase superfamily protein; FUNCTIONS IN: lipase activity, hydrolase activity, acting on ester bonds, carboxylesterase activity; INVOLVED IN: lipid metabolic process; LOCATED IN: vacuole; EXPRESSED IN: 20 plant structures; EXPRESSED DURING: 13 growth stages; CONTAINS InterPro DOMAIN/s: Lipase, GDSL (InterPro:IPR001087); BEST Arabidopsis thaliana protein match is: GDSL-like…	11.9997	12.1293	12.698	12.6515	13.44	13.1969	12.7079	12.8351
AT1G31670	Copper amine oxidase family protein; FUNCTIONS IN: quinone binding, primary amine oxidase activity, copper ion binding; INVOLVED IN: oxidation reduction, amine metabolic process; LOCATED IN: endomembrane system; CONTAINS InterPro DOMAIN/s: Copper amine oxidase, N-terminal (InterPro:IPR016182), Copper amine oxidase, N2-terminal (InterPro:IPR015800), Copper amine oxidase, N2/N3-terminal (InterPro:I…	8.00099	8.38245	8.45015	8.66675	8.01575	8.82972	6.86965	6.95112
AT1G31690	Copper amine oxidase family protein; FUNCTIONS IN: quinone binding, primary amine oxidase activity, copper ion binding; INVOLVED IN: oxidation reduction, amine metabolic process; LOCATED IN: endomembrane system; EXPRESSED IN: 9 plant structures; EXPRESSED DURING: 7 growth stages; CONTAINS InterPro DOMAIN/s: Copper amine oxidase, N-terminal (InterPro:IPR016182), Copper amine oxidase, N2/N3-termina…	8.45768	8.85718	8.93082	9.38415	8.36715	9.29552	6.79562	6.98748
AT1G31710	Copper amine oxidase family protein; FUNCTIONS IN: primary amine oxidase activity, quinone binding, copper ion binding; INVOLVED IN: oxidation reduction, amine metabolic process; LOCATED IN: endomembrane system; EXPRESSED IN: 13 plant structures; EXPRESSED DURING: 8 growth stages; CONTAINS InterPro DOMAIN/s: Copper amine oxidase, N-terminal (InterPro:IPR016182), Copper amine oxidase, N2-terminal …	10.276	10.8746	10.6593	11.0643	9.99647	11.228	8.67667	8.8783
AT1G31800	Encodes a protein with &#946;-ring carotenoid hydroxylase activity.	12.4335	12.5265	12.3305	12.5576	11.2319	12.055	11.5619	11.638
AT1G31817	NUCLEAR FUSION DEFECTIVE 3 (NFD3); FUNCTIONS IN: structural constituent of ribosome; INVOLVED IN: translation; LOCATED IN: cytosolic small ribosomal subunit, ribosome, intracellular; EXPRESSED IN: 23 plant structures; EXPRESSED DURING: 15 growth stages; CONTAINS InterPro DOMAIN/s: Ribosomal protein S11 (InterPro:IPR001971); BEST Arabidopsis thaliana protein match is: ribosomal protein S11 (TAIR:A…	10.8367	10.8558	10.5377	10.4737	10.5531	10.6928	9.8179	10.0037
AT1G31835	unknown protein; FUNCTIONS IN: molecular_function unknown; INVOLVED IN: biological_process unknown; LOCATED IN: endomembrane system; Has 35333 Blast hits to 34131 proteins in 2444 species: Archae - 798; Bacteria - 22429; Metazoa - 974; Fungi - 991; Plants - 531; Viruses - 0; Other Eukaryotes - 9610 (source: NCBI BLink).	8.72837	8.49827	8.085	7.84974	7.496	6.9603	8.02907	7.67734
AT1G31860	encodes a bifunctional protein that has phosphoribosyl-ATP pyrophosphohydrolase (PRA-PH) and phosphoribosyl-AMP cyclohydrolase (PRA-CH) activities.	11.4423	11.304	10.9401	10.9014	10.6809	10.5251	9.73285	9.57905
AT1G31885	NOD26-like intrinsic protein 3;1 (NIP3;1); FUNCTIONS IN: transporter activity; INVOLVED IN: transport, transmembrane transport; LOCATED IN: integral to membrane, membrane; CONTAINS InterPro DOMAIN/s: Major intrinsic protein, conserved site (InterPro:IPR022357), Aquaporin (InterPro:IPR012269), Major intrinsic protein (InterPro:IPR000425); BEST Arabidopsis thaliana protein match is: NOD26-like intr…	6.92357	6.57407	7.0628	6.7202	8.83604	6.75237	8.7692	6.96964
AT1G31920	Tetratricopeptide repeat (TPR)-like superfamily protein; CONTAINS InterPro DOMAIN/s: Pentatricopeptide repeat (InterPro:IPR002885); BEST Arabidopsis thaliana protein match is: Tetratricopeptide repeat (TPR)-like superfamily protein (TAIR:AT5G66520.1); Has 36071 Blast hits to 13961 proteins in 258 species: Archae - 0; Bacteria - 3; Metazoa - 83; Fungi - 93; Plants - 35305; Viruses - 0; Other Eukar…	10.6471	10.8139	10.2272	10.701	8.64529	9.80179	9.02826	9.15196
AT1G32080	Encodes a plant LrgAB/CidAB gene localized to the chloroplast envelope that is involved in chloroplast development, carbon partitioning and leaf senescence. The gene may have evolved from gene fusion of bacterial lrgA and lrgB.	14.5632	14.5763	14.3865	14.427	13.3806	13.6398	13.2133	13.1884
AT1G32200	Encodes a chloroplast glycerol-3-phosphate acyltransferase.Involved in the biosynthesis of chloroplast phosphatidylglycerol.	12.6343	12.5946	12.4994	12.4839	11.6322	12.0506	11.8526	11.8051
AT1G32220	NAD(P)-binding Rossmann-fold superfamily protein; FUNCTIONS IN: coenzyme binding, binding, catalytic activity; INVOLVED IN: response to oxidative stress; LOCATED IN: thylakoid, chloroplast, plastoglobule; EXPRESSED IN: 24 plant structures; EXPRESSED DURING: 15 growth stages; CONTAINS InterPro DOMAIN/s: NAD-dependent epimerase/dehydratase (InterPro:IPR001509), NAD(P)-binding domain (InterPro:IPR01…	13.1181	13.0962	12.8399	13.0184	12.362	12.6739	12.0034	12.0122
AT1G32240	Encodes a member of the KANADI family of putative transcription factors. Together with KAN1, this gene appears to be involved in the development of the carpel and the outer integument of the ovule.Along with KAN1 and KAN4 appears to regulate the proper localization of PIN1 in early embryogenesis.	10.6219	10.7563	9.95443	10.0657	9.50477	9.83433	9.76037	9.77187
AT1G32340	Encodes a protein whose sequence is similar to tobacco hairpin-induced gene (HIN1) and Arabidopsis non-race specific disease resistance gene (NDR1). Expression is not detected under normal conditions and in response to cucumber mosaic virus or spermine.	9.98023	10.2318	10.3469	10.7198	11.1214	10.9453	11.3006	11.5251
AT1G32350	alternative oxidase 1D (AOX1D); FUNCTIONS IN: alternative oxidase activity; INVOLVED IN: oxidation reduction, response to cyclopentenone; LOCATED IN: mitochondrial envelope, mitochondrion; EXPRESSED IN: stem, sepal, leaf, stamen; EXPRESSED DURING: LP.04 four leaves visible, 4 anthesis, petal differentiation and expansion stage; CONTAINS InterPro DOMAIN/s: Alternative oxidase (InterPro:IPR002680);…	6.52855	7.32255	7.33885	7.08532	10.0193	8.76545	10.8313	11.2472
AT1G32385	snoRNA; snoRNA	7.71282	7.22686	6.79036	6.59603	6.18526	5.52456	6.25789	5.96232
AT1G32460	unknown protein; Has 19 Blast hits to 19 proteins in 8 species: Archae - 0; Bacteria - 0; Metazoa - 0; Fungi - 0; Plants - 19; Viruses - 0; Other Eukaryotes - 0 (source: NCBI BLink).	11.7197	11.7559	12.2515	12.0149	12.7616	12.759	12.7325	12.7367
AT1G32470	Single hybrid motif superfamily protein; FUNCTIONS IN: glycine dehydrogenase (decarboxylating) activity; INVOLVED IN: glycine catabolic process, glycine decarboxylation via glycine cleavage system; LOCATED IN: mitochondrion, glycine cleavage complex, chloroplast; EXPRESSED IN: 23 plant structures; EXPRESSED DURING: 13 growth stages; CONTAINS InterPro DOMAIN/s: 2-oxo acid dehydrogenase, lipoyl-bin…	13.916	13.8277	13.6644	13.7051	12.8061	13.2018	12.2472	12.2143
AT1G32505	transposable element gene; Mutator-like transposase family	5.73698	5.65051	5.71641	6.05891	6.89095	8.53938	5.99365	6.10481
AT1G32520	unknown protein; FUNCTIONS IN: molecular_function unknown; INVOLVED IN: biological_process unknown; LOCATED IN: chloroplast; EXPRESSED IN: 24 plant structures; EXPRESSED DURING: 15 growth stages; Has 143 Blast hits to 142 proteins in 34 species: Archae - 0; Bacteria - 0; Metazoa - 39; Fungi - 0; Plants - 56; Viruses - 0; Other Eukaryotes - 48 (source: NCBI BLink).	10.8667	10.939	10.6974	10.7048	10.0728	10.3667	9.72838	9.89051
AT1G32550	Encodes FdC2, a ferredoxin protein capable of alternative electron partitioning. FdC1 level increases in conditions of acceptor limitation at PSI.	11.7485	11.7647	11.5284	11.6858	10.472	10.8805	10.6441	10.5375
AT1G32690	unknown protein; FUNCTIONS IN: molecular_function unknown; INVOLVED IN: biological_process unknown; LOCATED IN: plasma membrane; EXPRESSED IN: 21 plant structures; EXPRESSED DURING: 11 growth stages; BEST Arabidopsis thaliana protein match is: unknown protein (TAIR:AT2G35200.1); Has 45 Blast hits to 45 proteins in 8 species: Archae - 0; Bacteria - 0; Metazoa - 0; Fungi - 0; Plants - 45; Viruses -…	7.82163	7.9176	8.29297	8.0615	9.36777	9.60503	8.9178	8.8902
AT1G32700	PLATZ transcription factor family protein; CONTAINS InterPro DOMAIN/s: Protein of unknown function DUF597 (InterPro:IPR006734); BEST Arabidopsis thaliana protein match is: PLATZ transcription factor family protein (TAIR:AT4G17900.1); Has 399 Blast hits to 399 proteins in 26 species: Archae - 0; Bacteria - 0; Metazoa - 0; Fungi - 0; Plants - 399; Viruses - 0; Other Eukaryotes - 0 (source: NCBI BLi…	11.3982	11.3044	11.8988	11.6554	12.5636	12.3421	12.8258	12.6231
AT1G32720	Cytochrome C oxidase polypeptide VIB family protein; BEST Arabidopsis thaliana protein match is: Cytochrome C oxidase polypeptide VIB family protein (TAIR:AT1G29620.1); Has 32 Blast hits to 32 proteins in 8 species: Archae - 0; Bacteria - 0; Metazoa - 0; Fungi - 0; Plants - 32; Viruses - 0; Other Eukaryotes - 0 (source: NCBI BLink).	9.10307	9.35637	9.2459	9.40293	10.348	10.0738	9.686	9.90997
AT1G32780	GroES-like zinc-binding dehydrogenase family protein; FUNCTIONS IN: oxidoreductase activity, zinc ion binding; INVOLVED IN: oxidation reduction; EXPRESSED IN: 12 plant structures; EXPRESSED DURING: LP.04 four leaves visible, 4 anthesis, LP.02 two leaves visible, petal differentiation and expansion stage, D bilateral stage; CONTAINS InterPro DOMAIN/s: GroES-like (InterPro:IPR011032), Alcohol dehyd…	8.60704	8.37274	7.989	7.99014	6.9828	7.20174	7.0289	7.04084
AT1G32900	UDP-Glycosyltransferase superfamily protein; FUNCTIONS IN: protein binding, transferase activity, transferring glycosyl groups; INVOLVED IN: biosynthetic process, glucan biosynthetic process; LOCATED IN: chloroplast; EXPRESSED IN: 21 plant structures; EXPRESSED DURING: 13 growth stages; CONTAINS InterPro DOMAIN/s: Glycogen/starch synthases, ADP-glucose type (InterPro:IPR011835), Starch synthase, …	13.8231	13.9909	13.482	13.6089	12.9573	13.9099	12.1767	12.4216
AT1G32910	HXXXD-type acyl-transferase family protein; FUNCTIONS IN: transferase activity, transferring acyl groups other than amino-acyl groups, transferase activity; INVOLVED IN: biological_process unknown; LOCATED IN: cellular_component unknown; CONTAINS InterPro DOMAIN/s: Transferase (InterPro:IPR003480); BEST Arabidopsis thaliana protein match is: HXXXD-type acyl-transferase family protein (TAIR:AT1G78…	6.5144	6.38907	6.61984	6.5658	7.91617	9.45797	6.5993	6.78094
AT1G32920	unknown protein; FUNCTIONS IN: molecular_function unknown; INVOLVED IN: response to wounding; LOCATED IN: endomembrane system; EXPRESSED IN: 23 plant structures; EXPRESSED DURING: 13 growth stages; BEST Arabidopsis thaliana protein match is: unknown protein (TAIR:AT1G32928.1); Has 42 Blast hits to 42 proteins in 8 species: Archae - 0; Bacteria - 0; Metazoa - 0; Fungi - 0; Plants - 42; Viruses - 0…	9.76545	10.4809	11.5451	11.2944	12.9475	12.6593	11.9884	12.2388
AT1G32928	unknown protein; BEST Arabidopsis thaliana protein match is: unknown protein (TAIR:AT1G32920.1); Has 35333 Blast hits to 34131 proteins in 2444 species: Archae - 798; Bacteria - 22429; Metazoa - 974; Fungi - 991; Plants - 531; Viruses - 0; Other Eukaryotes - 9610 (source: NCBI BLink).	8.35145	8.47875	9.00008	8.84485	9.75342	9.19445	9.29625	9.37005
AT1G32940	SBT3.5; FUNCTIONS IN: identical protein binding, serine-type endopeptidase activity; INVOLVED IN: proteolysis, negative regulation of catalytic activity; LOCATED IN: apoplast; EXPRESSED IN: 12 plant structures; EXPRESSED DURING: LP.06 six leaves visible, LP.04 four leaves visible, 4 anthesis, F mature embryo stage, petal differentiation and expansion stage; CONTAINS InterPro DOMAIN/s: Protease-as…	10.8091	11.5145	11.9616	11.8325	13.1177	12.3768	13.6925	13.8079
AT1G32950	Subtilase family protein; FUNCTIONS IN: identical protein binding, serine-type endopeptidase activity; INVOLVED IN: proteolysis, negative regulation of catalytic activity; LOCATED IN: endomembrane system; EXPRESSED IN: stem, stamen; EXPRESSED DURING: 4 anthesis; CONTAINS InterPro DOMAIN/s: Protease-associated PA (InterPro:IPR003137), Proteinase inhibitor, propeptide (InterPro:IPR009020), Peptidas…	10.0242	10.4335	10.5801	10.5903	11.2611	10.962	11.4119	11.622
AT1G32960	SBT3.3; FUNCTIONS IN: identical protein binding, serine-type endopeptidase activity; INVOLVED IN: proteolysis, negative regulation of catalytic activity; LOCATED IN: apoplast, plant-type cell wall; EXPRESSED IN: 7 plant structures; EXPRESSED DURING: 4 anthesis; CONTAINS InterPro DOMAIN/s: Protease-associated PA (InterPro:IPR003137), Proteinase inhibitor, propeptide (InterPro:IPR009020), Peptidase…	10.8981	11.4861	11.6931	11.772	12.7466	12.3179	12.9312	13.184
AT1G32990	mutant has Decreased effective quantum yield of photosystem II; Pale green plants; Reduced growth rate; Plastid Ribosomal Protein L11	13.582	13.5067	13.343	13.276	12.243	12.8354	12.0302	12.0596
AT1G33030	O-methyltransferase family protein; CONTAINS InterPro DOMAIN/s: Winged helix-turn-helix transcription repressor DNA-binding (InterPro:IPR011991), Plant methyltransferase dimerisation (InterPro:IPR012967), O-methyltransferase, family 2 (InterPro:IPR001077), O-methyltransferase, COMT, eukaryota (InterPro:IPR016461); BEST Arabidopsis thaliana protein match is: O-methyltransferase 1 (TAIR:AT5G54160.1…	7.23502	7.50928	7.63555	7.82508	9.93445	8.93258	10.0315	10.1854
AT1G33040	nascent polypeptide-associated complex subunit alpha-like protein 5 (NACA5); CONTAINS InterPro DOMAIN/s: Nascent polypeptide-associated complex, alpha subunit (InterPro:IPR016641), Nascent polypeptide-associated complex NAC (InterPro:IPR002715); BEST Arabidopsis thaliana protein match is: Nascent polypeptide-associated complex (NAC), alpha subunit family protein (TAIR:AT4G10480.2); Has 1445 Blast…	11.0199	11.0282	10.9077	11.1191	9.91987	10.5029	10.1011	10.2194
AT1G33050	unknown protein; FUNCTIONS IN: molecular_function unknown; INVOLVED IN: biological_process unknown; LOCATED IN: cellular_component unknown; EXPRESSED IN: 25 plant structures; EXPRESSED DURING: 15 growth stages; BEST Arabidopsis thaliana protein match is: unknown protein (TAIR:AT4G10470.1); Has 531 Blast hits to 229 proteins in 83 species: Archae - 0; Bacteria - 197; Metazoa - 59; Fungi - 50; Plan…	11.2129	11.3681	11.643	11.9113	12.066	12.3961	12.2841	12.467
AT1G33170	S-adenosyl-L-methionine-dependent methyltransferases superfamily protein; CONTAINS InterPro DOMAIN/s: Protein of unknown function DUF248, methyltransferase putative (InterPro:IPR004159); BEST Arabidopsis thaliana protein match is: S-adenosyl-L-methionine-dependent methyltransferases superfamily protein (TAIR:AT4G10440.1); Has 1106 Blast hits to 1098 proteins in 101 species: Archae - 5; Bacteria -…	12.1773	12.222	11.836	11.8901	10.5584	10.7767	9.97066	9.79246
AT1G33420	RING/FYVE/PHD zinc finger superfamily protein; FUNCTIONS IN: DNA binding, zinc ion binding; INVOLVED IN: regulation of transcription, DNA-dependent; EXPRESSED IN: 22 plant structures; EXPRESSED DURING: 13 growth stages; CONTAINS InterPro DOMAIN/s: Zinc finger, PHD-type, conserved site (InterPro:IPR019786), Zinc finger, PHD-type (InterPro:IPR001965), Zinc finger, FYVE/PHD-type (InterPro:IPR011011)…	10.9419	10.7982	11.1422	10.8068	12.1547	11.0685	11.9045	11.9493
AT1G33480	RING/U-box superfamily protein; FUNCTIONS IN: zinc ion binding; CONTAINS InterPro DOMAIN/s: Zinc finger, RING-type (InterPro:IPR001841), Zinc finger, C3HC4 RING-type (InterPro:IPR018957); BEST Arabidopsis thaliana protein match is: RING/U-box superfamily protein (TAIR:AT4G10150.1); Has 8909 Blast hits to 8880 proteins in 293 species: Archae - 0; Bacteria - 9; Metazoa - 2258; Fungi - 649; Plants -…	10.4876	10.6013	9.76764	9.89357	8.57247	8.76284	8.29584	8.3632
AT1G33560	Encodes a NBS-LRR disease resistance protein that possesses N-terminal kinase subdomains. Activation tagged mutant of ADR1 showed elevated levels of SA and reactive oxygen species in addition to number of defense gene transcripts. Exhibits resistance to number of microbial pathogens.	10.7676	10.8998	10.8197	10.9817	11.8305	11.2972	12.2385	12.3644
AT1G33720	member of CYP76C	10.5893	10.6926	11.1195	11.2907	12.1306	11.5918	12.2954	12.853
AT1G33730	member of CYP76C	8.83014	9.02347	9.34051	9.50321	10.3953	9.86787	10.6059	11.641
AT1G33810	unknown protein; FUNCTIONS IN: molecular_function unknown; INVOLVED IN: biological_process unknown; LOCATED IN: chloroplast thylakoid membrane, chloroplast, chloroplast envelope; EXPRESSED IN: 22 plant structures; EXPRESSED DURING: 13 growth stages; Has 39 Blast hits to 39 proteins in 18 species: Archae - 0; Bacteria - 0; Metazoa - 0; Fungi - 0; Plants - 39; Viruses - 0; Other Eukaryotes - 0 (sou…	11.0705	10.9112	10.7041	10.8008	9.9676	10.1163	10.1712	10.0365
AT1G33811	GDSL-like Lipase/Acylhydrolase superfamily protein; FUNCTIONS IN: hydrolase activity, acting on ester bonds, carboxylesterase activity; INVOLVED IN: lipid metabolic process; LOCATED IN: endomembrane system; EXPRESSED IN: 18 plant structures; EXPRESSED DURING: 13 growth stages; CONTAINS InterPro DOMAIN/s: Lipase, GDSL (InterPro:IPR001087); BEST Arabidopsis thaliana protein match is: GDSL-like Lipa…	11.2261	10.6061	10.9244	10.5104	9.66047	9.43604	9.37034	8.86961
AT1G33940	BEST Arabidopsis thaliana protein match is: Protein kinase family protein with ARM repeat domain (TAIR:AT5G18700.1); Has 128 Blast hits to 95 proteins in 44 species: Archae - 0; Bacteria - 0; Metazoa - 37; Fungi - 0; Plants - 78; Viruses - 0; Other Eukaryotes - 13 (source: NCBI BLink).	9.015	9.28813	8.49063	9.18857	7.51967	8.08723	7.72403	8.19783
AT1G33950	Avirulence induced gene (AIG1) family protein; FUNCTIONS IN: GTP binding; INVOLVED IN: response to bacterium; CONTAINS InterPro DOMAIN/s: AIG1 (InterPro:IPR006703); BEST Arabidopsis thaliana protein match is: P-loop containing nucleoside triphosphate hydrolases superfamily protein (TAIR:AT1G33960.1); Has 1793 Blast hits to 1635 proteins in 258 species: Archae - 6; Bacteria - 331; Metazoa - 871; F…	8.61036	8.28566	8.78543	8.69756	11.4606	10.1088	12.3663	12.6489
AT1G33960	Identified as a gene that is induced by avirulence gene avrRpt2 and RPS2 after infection with Pseudomonas syringae pv maculicola strain ES4326 carrying avrRpt2	10.5854	10.6398	11.3261	11.1995	14.0646	13.2299	14.129	14.5076
AT1G34010	unknown protein; BEST Arabidopsis thaliana protein match is: unknown protein (TAIR:AT1G22790.2); Has 74 Blast hits to 74 proteins in 12 species: Archae - 0; Bacteria - 0; Metazoa - 0; Fungi - 0; Plants - 74; Viruses - 0; Other Eukaryotes - 0 (source: NCBI BLink).	11.3933	10.9852	11.348	11.0088	10.1175	10.1301	10.0225	9.74656
AT1G34047	Encodes a defensin-like (DEFL) family protein.	7.36873	7.12766	7.71046	7.47199	8.12556	8.74786	8.33323	8.58333
AT1G34065	S-adenosylmethionine carrier 2 (SAMC2); FUNCTIONS IN: binding; INVOLVED IN: transport, mitochondrial transport, transmembrane transport; LOCATED IN: mitochondrial inner membrane, membrane; EXPRESSED IN: 22 plant structures; EXPRESSED DURING: 13 growth stages; CONTAINS InterPro DOMAIN/s: Mitochondrial carrier protein (InterPro:IPR002067), Mitochondrial substrate carrier (InterPro:IPR001993), Mitoc…	7.93293	7.85773	7.79083	7.69163	6.73796	7.02143	6.39936	6.37883
AT1G34180	NAC domain containing protein 16 (NAC016); CONTAINS InterPro DOMAIN/s: No apical meristem (NAM) protein (InterPro:IPR003441); BEST Arabidopsis thaliana protein match is: NAC domain containing protein 17 (TAIR:AT1G34190.1); Has 2852 Blast hits to 2834 proteins in 75 species: Archae - 0; Bacteria - 0; Metazoa - 0; Fungi - 0; Plants - 2852; Viruses - 0; Other Eukaryotes - 0 (source: NCBI BLink).	9.79845	9.76595	10.3583	10.2141	11.7126	11.21	11.9118	12.0046
AT1G34210	Plasma membrane LRR receptor-like serine threonine kinase expressed during embryogenesis in locules until stage 6 anthers, with higher expression in the tapetal cell layer. SERK1 and SERK2 receptor kinases function redundantly as an important control point for sporophytic development controlling male gametophyte production.	11.6466	11.7598	11.829	12.0111	11.6992	12.9353	10.823	11.0499
AT1G34300	lectin protein kinase family protein; FUNCTIONS IN: in 6 functions; INVOLVED IN: protein amino acid phosphorylation, recognition of pollen; LOCATED IN: plasma membrane; EXPRESSED IN: 23 plant structures; EXPRESSED DURING: 13 growth stages; CONTAINS InterPro DOMAIN/s: Curculin-like (mannose-binding) lectin (InterPro:IPR001480), Protein kinase, ATP binding site (InterPro:IPR017441), Protein kinase,…	11.5759	11.6367	11.8923	11.9139	12.8484	12.1772	12.702	12.6796
AT1G34380	5'-3' exonuclease family protein; FUNCTIONS IN: 5'-3' exonuclease activity, DNA binding, catalytic activity; INVOLVED IN: biological_process unknown; LOCATED IN: chloroplast; EXPRESSED IN: 21 plant structures; EXPRESSED DURING: 13 growth stages; CONTAINS InterPro DOMAIN/s: 5&apos;-3&apos; exonuclease, SAM-fold domain (InterPro:IPR020047), 5&apos;-3&apos; exonuclease, C-terminal subdomain (InterPr…	8.90298	8.67285	9.28245	8.80858	10.27	8.75855	10.1592	9.65628
AT1G34420	leucine-rich repeat transmembrane protein kinase family protein; FUNCTIONS IN: protein kinase activity, ATP binding; INVOLVED IN: protein amino acid phosphorylation; LOCATED IN: cellular_component unknown; EXPRESSED IN: 17 plant structures; EXPRESSED DURING: 11 growth stages; CONTAINS InterPro DOMAIN/s: Protein kinase, catalytic domain (InterPro:IPR000719), Leucine-rich repeat, typical subtype (I…	9.55433	9.1464	10.1866	9.60617	11.9195	11.345	11.3613	11.6615
AT1G34430	embryo defective 3003 (EMB3003); FUNCTIONS IN: dihydrolipoyllysine-residue acetyltransferase activity, acyltransferase activity; INVOLVED IN: embryo development ending in seed dormancy; LOCATED IN: cytosolic ribosome, plasma membrane, chloroplast, chloroplast envelope; EXPRESSED IN: 23 plant structures; EXPRESSED DURING: 15 growth stages; CONTAINS InterPro DOMAIN/s: 2-oxo acid dehydrogenase, lipo…	13.264	13.2682	13.1586	13.1973	12.333	12.7633	12.158	12.194
AT1G34640	peptidases; FUNCTIONS IN: peptidase activity; INVOLVED IN: N-terminal protein myristoylation, signal peptide processing; LOCATED IN: endomembrane system, integral to membrane, signal peptidase complex; EXPRESSED IN: 21 plant structures; EXPRESSED DURING: 13 growth stages; CONTAINS InterPro DOMAIN/s: Microsomal signal peptidase 12kDa subunit (InterPro:IPR009542); Has 25 Blast hits to 25 proteins i…	9.98615	9.76611	9.39271	9.28875	7.53015	7.90061	8.00588	7.89085
AT1G34750	Protein phosphatase 2C family protein; FUNCTIONS IN: protein serine/threonine phosphatase activity, catalytic activity; INVOLVED IN: biological_process unknown; LOCATED IN: plasma membrane; EXPRESSED IN: 25 plant structures; EXPRESSED DURING: 13 growth stages; CONTAINS InterPro DOMAIN/s: Protein phosphatase 2C-related (InterPro:IPR001932), Protein phosphatase 2C (InterPro:IPR015655), Protein phos…	11.8651	11.673	11.9956	11.3495	13.0289	11.7912	12.6726	12.5541
AT1G35170	TRAM, LAG1 and CLN8 (TLC) lipid-sensing domain containing protein; FUNCTIONS IN: molecular_function unknown; INVOLVED IN: biological_process unknown; LOCATED IN: integral to membrane; CONTAINS InterPro DOMAIN/s: TRAM/LAG1/CLN8 homology domain (InterPro:IPR006634); BEST Arabidopsis thaliana protein match is: TRAM, LAG1 and CLN8 (TLC) lipid-sensing domain containing protein (TAIR:AT1G35180.1); Has …	8.24878	8.13915	7.59268	7.21641	6.36155	6.52151	5.87921	6.09351
AT1G35180	TRAM, LAG1 and CLN8 (TLC) lipid-sensing domain containing protein; FUNCTIONS IN: molecular_function unknown; INVOLVED IN: biological_process unknown; LOCATED IN: integral to membrane; CONTAINS InterPro DOMAIN/s: TRAM/LAG1/CLN8 homology domain (InterPro:IPR006634); BEST Arabidopsis thaliana protein match is: TRAM, LAG1 and CLN8 (TLC) lipid-sensing domain containing protein (TAIR:AT1G35170.1); Has …	9.22378	9.13438	8.63135	8.49718	7.19815	7.42971	6.68371	6.82005
AT1G35210	unknown protein; FUNCTIONS IN: molecular_function unknown; INVOLVED IN: biological_process unknown; LOCATED IN: chloroplast; EXPRESSED IN: 14 plant structures; EXPRESSED DURING: 9 growth stages; CONTAINS InterPro DOMAIN/s: Protein of unknown function DUF740 (InterPro:IPR008004); BEST Arabidopsis thaliana protein match is: unknown protein (TAIR:AT1G22470.1); Has 83 Blast hits to 83 proteins in 12 …	6.82413	6.42633	7.17572	6.68986	9.36819	7.72216	8.46076	8.83366
AT1G35220	unknown protein; FUNCTIONS IN: molecular_function unknown; INVOLVED IN: biological_process unknown; LOCATED IN: cellular_component unknown; EXPRESSED IN: 22 plant structures; EXPRESSED DURING: 13 growth stages; Has 313 Blast hits to 185 proteins in 75 species: Archae - 0; Bacteria - 0; Metazoa - 200; Fungi - 0; Plants - 67; Viruses - 0; Other Eukaryotes - 46 (source: NCBI BLink).	9.2357	9.5194	9.56693	9.77917	9.9578	9.89667	10.4139	10.5416
AT1G35230	Encodes arabinogalactan-protein (AGP5).	11.2199	10.6318	11.8794	11.2276	13.7551	12.0209	13.5292	13.5381
AT1G35350	EXS (ERD1/XPR1/SYG1) family protein; LOCATED IN: integral to membrane; EXPRESSED IN: 18 plant structures; EXPRESSED DURING: 9 growth stages; CONTAINS InterPro DOMAIN/s: EXS, C-terminal (InterPro:IPR004342), SPX, N-terminal (InterPro:IPR004331); BEST Arabidopsis thaliana protein match is: EXS (ERD1/XPR1/SYG1) family protein (TAIR:AT1G26730.1); Has 1149 Blast hits to 1073 proteins in 218 species: A…	11.1144	11.5219	12.0576	12.2515	12.2944	12.7174	12.3567	12.6892
AT1G35420	alpha/beta-Hydrolases superfamily protein; FUNCTIONS IN: hydrolase activity; INVOLVED IN: biological_process unknown; EXPRESSED IN: 22 plant structures; EXPRESSED DURING: 13 growth stages; CONTAINS InterPro DOMAIN/s: Dienelactone hydrolase (InterPro:IPR002925); BEST Arabidopsis thaliana protein match is: alpha/beta-Hydrolases superfamily protein (TAIR:AT3G23600.1).	12.4432	12.356	12.4146	12.476	11.6911	12.19	11.2227	11.2782
AT1G35513	pseudogene of isochorismate synthase-related / isochorismate mutase-related	9.67228	5.70937	9.93451	5.69021	11.5828	5.58821	11.2567	5.43191
AT1G35680	Encodes a chloroplast ribosomal protein L21 that is required for chloroplast development and embryogenesis.	13.7294	13.5702	13.6022	13.5378	12.5382	12.7378	12.4054	12.3062
AT1G35710	Protein kinase family protein with leucine-rich repeat domain; FUNCTIONS IN: protein serine/threonine kinase activity, protein tyrosine kinase activity, protein kinase activity, ATP binding; INVOLVED IN: transmembrane receptor protein tyrosine kinase signaling pathway, protein amino acid phosphorylation; LOCATED IN: endomembrane system; EXPRESSED IN: 22 plant structures; EXPRESSED DURING: 13 grow…	12.9708	12.6657	13.3103	12.9121	14.271	13.7598	14.29	14.3922
AT1G36272	unknown protein; Has 30201 Blast hits to 17322 proteins in 780 species: Archae - 12; Bacteria - 1396; Metazoa - 17338; Fungi - 3422; Plants - 5037; Viruses - 0; Other Eukaryotes - 2996 (source: NCBI BLink).	11.7881	11.7518	11.4159	11.3216	10.57	11.0657	10.609	10.5585
AT1G36280	L-Aspartase-like family protein; FUNCTIONS IN: N6-(1,2-dicarboxyethyl)AMP AMP-lyase (fumarate-forming) activity, catalytic activity; INVOLVED IN: purine ribonucleotide biosynthetic process, purine base biosynthetic process, IMP biosynthetic process; LOCATED IN: chloroplast; CONTAINS InterPro DOMAIN/s: Adenylosuccinate lyase C-terminal/plant (InterPro:IPR013539), L-Aspartase-like (InterPro:IPR0089…	12.8559	13.2299	13.6035	13.7515	13.4071	13.8798	11.587	12.0029
AT1G36622	unknown protein; LOCATED IN: endomembrane system; BEST Arabidopsis thaliana protein match is: unknown protein (TAIR:AT1G36640.1); Has 12 Blast hits to 12 proteins in 2 species: Archae - 0; Bacteria - 0; Metazoa - 0; Fungi - 0; Plants - 12; Viruses - 0; Other Eukaryotes - 0 (source: NCBI BLink).	8.7035	8.9578	9.42617	9.18383	11.3664	9.90553	11.1058	11.177
AT1G36640	unknown protein; FUNCTIONS IN: molecular_function unknown; INVOLVED IN: biological_process unknown; LOCATED IN: endomembrane system; EXPRESSED IN: sperm cell, root; BEST Arabidopsis thaliana protein match is: unknown protein (TAIR:AT1G36622.1); Has 14 Blast hits to 14 proteins in 2 species: Archae - 0; Bacteria - 0; Metazoa - 0; Fungi - 0; Plants - 14; Viruses - 0; Other Eukaryotes - 0 (source: N…	4.87303	4.8338	4.95086	4.7731	5.9615	5.0093	6.12293	5.8742
AT1G36675	glycine-rich protein; FUNCTIONS IN: molecular_function unknown; INVOLVED IN: biological_process unknown; LOCATED IN: chloroplast; BEST Arabidopsis thaliana protein match is: unknown protein (TAIR:AT2G10975.1); Has 1842 Blast hits to 1279 proteins in 240 species: Archae - 9; Bacteria - 267; Metazoa - 613; Fungi - 226; Plants - 409; Viruses - 32; Other Eukaryotes - 286 (source: NCBI BLink).	8.25423	7.99813	7.90976	7.80996	6.8049	6.7901	7.15756	7.09216
AT1G36680	transposable element gene; CACTA-like transposase family (Ptta/En/Spm), has a 3.6e-22 P-value blast match to At5g59620.1/14-257 CACTA-like transposase family (Ptta/En/Spm) (CACTA-element) (Arabidopsis thaliana)	9.59688	9.44964	9.35564	9.37428	7.79741	8.23494	8.61047	8.60774
AT1G38065	O-fucosyltransferase family protein; CONTAINS InterPro DOMAIN/s: GDP-fucose protein O-fucosyltransferase (InterPro:IPR019378); BEST Arabidopsis thaliana protein match is: O-fucosyltransferase family protein (TAIR:AT1G38131.1); Has 831 Blast hits to 822 proteins in 29 species: Archae - 0; Bacteria - 0; Metazoa - 0; Fungi - 0; Plants - 831; Viruses - 0; Other Eukaryotes - 0 (source: NCBI BLink).	11.1101	11.1277	10.7454	10.7916	10.0382	9.68693	10.1113	9.99913
AT1G41830	SKU5-similar 6 (SKS6); FUNCTIONS IN: pectinesterase activity; INVOLVED IN: oxidation reduction; LOCATED IN: apoplast, cell wall, membrane, plant-type cell wall; EXPRESSED IN: 23 plant structures; EXPRESSED DURING: 13 growth stages; CONTAINS InterPro DOMAIN/s: Cupredoxin (InterPro:IPR008972), Multicopper oxidase, type 2 (InterPro:IPR011706), Multicopper oxidase, type 3 (InterPro:IPR011707), Multic…	13.9309	13.8744	13.6522	13.5819	12.6942	12.9344	12.0093	12.1365
AT1G42490	pseudogene, glutamate dehydrogenase (fragment), blastp match of 78% identity and 1.6e-94 P-value to GP|15004984|dbj|BAB62170.1||AB066298 glutamate dehydrogenase {Brassica napus}	10.8386	11.1292	11.3872	11.3617	11.8112	12.1319	12.0947	11.9832
AT1G42550	Encodes a plant-specific protein of unknown function that appears to be conserved among angiosperms.	13.3487	13.5168	13.1624	13.3707	12.1342	12.961	12.3702	12.23
AT1G42590	transposable element gene; pseudogene, hypothetical protein	5.89019	5.90605	5.88865	6.06045	6.30322	8.01065	6.14419	6.63809
AT1G42990	bZIP60 consists of a bZIP DNA binding domain followed by a putative transmembrane domain. bZIP60 mRNA is upregulated by the addition of ER stress inducers, tunicamycin (inhibitor of N-linked glycosylation), DTT (inhibitor of disulfide bond formation) and azetin-2-carboxylate (proline analog perturbing protein structure). Upon ER stress, bZIP60 mRNA is spliced by IRE1A and IRE1B to produce bZIP60-…	12.7431	12.7653	12.9446	12.7999	13.8611	12.973	13.7543	13.8137
AT1G43160	encodes a member of the ERF (ethylene response factor) subfamily B-4 of ERF/AP2 transcription factor family (RAP2.6). The protein contains one AP2 domain. There are 7 members in this subfamily.	6.40552	7.94535	8.02752	7.83429	10.9546	10.801	9.44175	8.94695
AT1G43245	SET domain-containing protein; CONTAINS InterPro DOMAIN/s: SET domain (InterPro:IPR001214); Has 35333 Blast hits to 34131 proteins in 2444 species: Archae - 798; Bacteria - 22429; Metazoa - 974; Fungi - 991; Plants - 531; Viruses - 0; Other Eukaryotes - 9610 (source: NCBI BLink).	8.73459	8.65789	8.92669	8.81899	9.52529	9.72135	9.38349	9.21652
AT1G43640	Member of TLP family	5.92787	6.07543	5.8972	5.7488	7.72493	8.26963	6.25187	6.19117
AT1G43675	similarity to non-LTR retroelement protein	7.88556	8.16669	7.53073	7.68963	6.15409	6.70319	6.41986	6.35576
AT1G43910	P-loop containing nucleoside triphosphate hydrolases superfamily protein; FUNCTIONS IN: nucleoside-triphosphatase activity, ATPase activity, nucleotide binding, ATP binding; LOCATED IN: endomembrane system; EXPRESSED IN: 23 plant structures; EXPRESSED DURING: 13 growth stages; CONTAINS InterPro DOMAIN/s: ATPase, AAA-type, core (InterPro:IPR003959), ATPase, AAA+ type, core (InterPro:IPR003593); BE…	9.4908	9.70493	10.0717	9.89133	13.2328	12.398	12.3164	13.2041
AT1G44000	unknown protein; BEST Arabidopsis thaliana protein match is: unknown protein (TAIR:AT4G11911.1); Has 216 Blast hits to 212 proteins in 76 species: Archae - 0; Bacteria - 96; Metazoa - 0; Fungi - 0; Plants - 118; Viruses - 0; Other Eukaryotes - 2 (source: NCBI BLink).	13.874	13.8605	13.7444	13.6843	13.0835	13.1912	12.7841	12.6362
AT1G44110	Cyclin A1;1 (CYCA1;1); CONTAINS InterPro DOMAIN/s: Cyclin, C-terminal (InterPro:IPR004367), Cyclin (InterPro:IPR006670), G2/mitotic-specific cyclin A (InterPro:IPR015453), Cyclin-like (InterPro:IPR011028), Cyclin-related (InterPro:IPR013763), Cyclin, N-terminal (InterPro:IPR006671), Cyclin, A/B/D/E (InterPro:IPR014400); BEST Arabidopsis thaliana protein match is: CYCLIN A1;2 (TAIR:AT1G77390.1); H…	7.16943	7.59916	7.2485	7.3326	6.292	6.2918	6.32293	6.2531
AT1G44130	Eukaryotic aspartyl protease family protein; FUNCTIONS IN: aspartic-type endopeptidase activity; INVOLVED IN: proteolysis; LOCATED IN: plant-type cell wall; EXPRESSED IN: stem, embryo, pedicel, stamen; EXPRESSED DURING: 4 anthesis, C globular stage, petal differentiation and expansion stage; CONTAINS InterPro DOMAIN/s: Peptidase aspartic (InterPro:IPR021109), Peptidase aspartic, catalytic (InterP…	8.84294	9.19587	9.63824	9.52227	12.5445	11.3268	12.8644	13.2112
AT1G44350	encodes a protein similar to IAA amino acid conjugate hydrolase.	12.267	12.7711	13.2275	13.3224	13.5097	13.7381	12.8702	13.1363
AT1G44790	ChaC-like family protein; CONTAINS InterPro DOMAIN/s: ChaC-like protein (InterPro:IPR006840); BEST Arabidopsis thaliana protein match is: ChaC-like family protein (TAIR:AT4G31290.1); Has 1621 Blast hits to 1621 proteins in 610 species: Archae - 0; Bacteria - 916; Metazoa - 235; Fungi - 131; Plants - 128; Viruses - 0; Other Eukaryotes - 211 (source: NCBI BLink).	11.4205	11.4989	11.9947	12.1471	12.3585	12.8729	11.8834	11.9706
AT1G45010	TRAM, LAG1 and CLN8 (TLC) lipid-sensing domain containing protein; FUNCTIONS IN: molecular_function unknown; INVOLVED IN: biological_process unknown; LOCATED IN: endomembrane system, integral to membrane; CONTAINS InterPro DOMAIN/s: TRAM/LAG1/CLN8 homology domain (InterPro:IPR006634); BEST Arabidopsis thaliana protein match is: TRAM, LAG1 and CLN8 (TLC) lipid-sensing domain containing protein (TA…	12.1092	12.129	11.6364	11.5098	9.86499	10.2756	8.69329	8.82569
AT1G45110	Tetrapyrrole (Corrin/Porphyrin) Methylases; FUNCTIONS IN: methyltransferase activity; INVOLVED IN: metabolic process; EXPRESSED IN: 18 plant structures; EXPRESSED DURING: 11 growth stages; CONTAINS InterPro DOMAIN/s: Uncharacterised protein family UPF0011, conserved site (InterPro:IPR018063), Tetrapyrrole methylase (InterPro:IPR000878), Tetrapyrrole methylase, subdomain 1 (InterPro:IPR014777), Un…	7.78949	7.62289	7.71829	7.56102	6.78935	6.87335	6.61872	6.53339
AT1G45130	beta-galactosidase 5 (BGAL5); FUNCTIONS IN: cation binding, beta-galactosidase activity, hydrolase activity, hydrolyzing O-glycosyl compounds, catalytic activity; INVOLVED IN: lactose catabolic process, using glucoside 3-dehydrogenase, carbohydrate metabolic process, lactose catabolic process via UDP-galactose, lactose catabolic process; LOCATED IN: endomembrane system; EXPRESSED IN: 24 plant str…	10.9729	10.7798	10.659	10.3959	9.50574	9.9526	8.6786	8.5258
AT1G45145	encodes a cytosolic thioredoxin that reduces disulfide bridges of target proteins by the reversible formation of a disulfide bridge between two neighboring Cys residues present in the active site. Thioredoxins have been found to regulate a variety of biological reactions in prokaryotic and eukaryotic cells.	11.3536	11.0033	12.3251	11.5514	14.0875	13.3202	13.6589	13.3883
AT1G45191	beta-glucosidase related protein, similar to beta-glucosidase GI:3820531 from (Pinus contorta); contains Pfam profile: PF00232 Glycosyl hydrolase family 1	8.91341	9.11261	8.52844	8.81607	7.49241	8.46637	7.18124	7.23414
AT1G45201	Target of AtGRP7 regulation.	14.0233	14.1973	14.2384	14.2856	14.1044	14.3322	12.9118	12.8921
AT1G45207	Remorin family protein; FUNCTIONS IN: molecular_function unknown; INVOLVED IN: biological_process unknown; LOCATED IN: plasma membrane; CONTAINS InterPro DOMAIN/s: Remorin, C-terminal (InterPro:IPR005516); BEST Arabidopsis thaliana protein match is: Remorin family protein (TAIR:AT4G36970.1); Has 35333 Blast hits to 34131 proteins in 2444 species: Archae - 798; Bacteria - 22429; Metazoa - 974; Fun…	10.2665	10.2504	10.231	10.2597	8.73674	8.74027	8.46117	8.38524
AT1G45230	Protein of unknown function (DUF3223); FUNCTIONS IN: molecular_function unknown; INVOLVED IN: biological_process unknown; LOCATED IN: chloroplast; EXPRESSED IN: 22 plant structures; EXPRESSED DURING: 13 growth stages; CONTAINS InterPro DOMAIN/s: Protein of unknown function DUF3223 (InterPro:IPR021602); BEST Arabidopsis thaliana protein match is: Protein of unknown function (DUF3223) (TAIR:AT3G466…	11.7951	11.7184	11.5058	11.4224	10.6664	10.6529	10.8582	10.6062
AT1G45249	Leucine zipper transcription factor that binds to the abscisic acid (ABA)?responsive element (ABRE) motif in the promoter region of ABA-inducible genes. Enhances drought tolerance in vegetative tissues. Required for normal glucose response. Localized in the nucleus. Expressed constitutively in roots, leaf vascular tissues, and hydathodes or in all tissues under stress conditions. It's phosphoryla…	11.8234	11.9384	11.4925	11.4439	11.1789	10.7585	11.1713	11.0604
AT1G47210	cyclin-dependent protein kinase 3;2 (CYCA3;2); CONTAINS InterPro DOMAIN/s: Cyclin, C-terminal (InterPro:IPR004367), Cyclin (InterPro:IPR006670), G2/mitotic-specific cyclin A (InterPro:IPR015453), Cyclin-like (InterPro:IPR011028), Cyclin-related (InterPro:IPR013763), Cyclin, N-terminal (InterPro:IPR006671), Cyclin, A/B/D/E (InterPro:IPR014400); BEST Arabidopsis thaliana protein match is: CYCLIN A3…	10.0459	9.99544	9.83374	9.94177	9.99501	9.50641	9.00414	9.04167
AT1G47340	F-box and associated interaction domains-containing protein; CONTAINS InterPro DOMAIN/s: F-box domain, cyclin-like (InterPro:IPR001810), F-box domain, Skp2-like (InterPro:IPR022364), F-box associated domain, type 3 (InterPro:IPR013187), F-box associated interaction domain (InterPro:IPR017451); BEST Arabidopsis thaliana protein match is: F-box associated ubiquitination effector family protein (TAI…	9.89777	10.0283	9.75823	10.0791	8.8491	9.7282	9.12203	9.53363
AT1G47395	unknown protein; FUNCTIONS IN: molecular_function unknown; INVOLVED IN: biological_process unknown; LOCATED IN: endomembrane system; BEST Arabidopsis thaliana protein match is: unknown protein (TAIR:AT1G47400.1); Has 9 Blast hits to 9 proteins in 2 species: Archae - 0; Bacteria - 0; Metazoa - 0; Fungi - 0; Plants - 9; Viruses - 0; Other Eukaryotes - 0 (source: NCBI BLink).	10.7844	10.4886	9.7285	9.56143	9.10653	9.15923	8.38737	8.40537
AT1G47400	unknown protein; BEST Arabidopsis thaliana protein match is: unknown protein (TAIR:AT1G47395.1); Has 11 Blast hits to 11 proteins in 2 species: Archae - 0; Bacteria - 0; Metazoa - 0; Fungi - 0; Plants - 11; Viruses - 0; Other Eukaryotes - 0 (source: NCBI BLink).	9.61453	9.34836	8.69666	8.54716	7.87996	8.0538	7.2368	7.33713
AT1G47480	alpha/beta-Hydrolases superfamily protein; FUNCTIONS IN: hydrolase activity; INVOLVED IN: metabolic process; LOCATED IN: cellular_component unknown; EXPRESSED IN: stem, hypocotyl, root, flower; EXPRESSED DURING: petal differentiation and expansion stage; CONTAINS InterPro DOMAIN/s: Lipase, GDXG, active site (InterPro:IPR002168), Alpha/beta hydrolase fold-3 (InterPro:IPR013094); BEST Arabidopsis t…	9.16972	8.81568	9.30608	9.07088	10.2927	8.77825	9.92268	9.64302
AT1G47510	Encodes a phosphatidylinositol polyphosphate 5-phosphatase. It can dephosphorylate PI(4,5)P2, PI(3,5)P2, and PI(3,4,5)P3, but, it is not active against PI(5)P or the water soluble inositol(1,4,5)P3 or inositol(1,3,4,5)P4. The transcript levels for this gene rise in response to auxin, ABA, and JA.	8.0719	8.41714	8.6345	8.18374	9.52497	9.16854	9.96217	9.85374
AT1G47580	Pentatricopeptide repeat (PPR) superfamily protein; BEST Arabidopsis thaliana protein match is: Tetratricopeptide repeat (TPR)-like superfamily protein (TAIR:AT2G15690.1); Has 7703 Blast hits to 7698 proteins in 1705 species: Archae - 17; Bacteria - 3148; Metazoa - 102; Fungi - 130; Plants - 2368; Viruses - 0; Other Eukaryotes - 1938 (source: NCBI BLink).	9.00982	9.16122	8.71585	8.85132	7.99645	8.35482	7.93235	8.02855
AT1G47620	member of CYP96A	8.38165	8.23822	8.12505	8.02348	7.00618	7.48615	7.07595	7.32212
AT1G47630	member of CYP96A	10.397	10.5119	10.2099	10.2555	9.39365	9.59078	9.32528	9.48795
AT1G47670	Transmembrane amino acid transporter family protein; FUNCTIONS IN: amino acid transmembrane transporter activity; INVOLVED IN: amino acid transport; LOCATED IN: plasma membrane, membrane; EXPRESSED IN: 20 plant structures; EXPRESSED DURING: 13 growth stages; CONTAINS InterPro DOMAIN/s: Amino acid transporter, transmembrane (InterPro:IPR013057); BEST Arabidopsis thaliana protein match is: LYS/HIS …	10.0071	9.96285	9.94525	9.88765	9.03648	9.54275	8.71238	8.38445
AT1G47740	PPPDE putative thiol peptidase family protein; CONTAINS InterPro DOMAIN/s: Protein of unknown function DUF862, eukaryotic (InterPro:IPR008580); BEST Arabidopsis thaliana protein match is: PPPDE putative thiol peptidase family protein (TAIR:AT5G25170.1); Has 836 Blast hits to 836 proteins in 174 species: Archae - 0; Bacteria - 2; Metazoa - 222; Fungi - 83; Plants - 351; Viruses - 0; Other Eukaryot…	10.6113	10.4384	10.5487	10.326	10.0534	10.2208	9.61443	9.42657
AT1G47820	unknown protein; BEST Arabidopsis thaliana protein match is: unknown protein (TAIR:AT1G47813.1); Has 29 Blast hits to 29 proteins in 9 species: Archae - 0; Bacteria - 0; Metazoa - 0; Fungi - 0; Plants - 29; Viruses - 0; Other Eukaryotes - 0 (source: NCBI BLink).	7.54001	6.80528	7.27385	6.77658	6.47238	5.91471	6.97395	6.28105
AT1G47885	Ribonuclease inhibitor; BEST Arabidopsis thaliana protein match is: receptor like protein 7 (TAIR:AT1G47890.1); Has 1846 Blast hits to 1586 proteins in 59 species: Archae - 0; Bacteria - 4; Metazoa - 1; Fungi - 0; Plants - 1826; Viruses - 0; Other Eukaryotes - 15 (source: NCBI BLink).	5.72966	5.78186	5.77613	5.8932	6.59833	5.9741	6.92836	6.91226
AT1G47890	receptor like protein 7 (RLP7); FUNCTIONS IN: kinase activity; INVOLVED IN: signal transduction, defense response; LOCATED IN: endomembrane system; EXPRESSED IN: stem, stamen; EXPRESSED DURING: 4 anthesis; CONTAINS InterPro DOMAIN/s: Leucine-rich repeat-containing N-terminal domain, type 2 (InterPro:IPR013210), Leucine-rich repeat (InterPro:IPR001611); BEST Arabidopsis thaliana protein match is: …	7.09565	6.66298	7.33485	7.19355	9.19228	7.80811	9.82781	10.1153
AT1G47900	Plant protein of unknown function (DUF869); FUNCTIONS IN: molecular_function unknown; INVOLVED IN: biological_process unknown; LOCATED IN: plasma membrane; EXPRESSED IN: 21 plant structures; EXPRESSED DURING: 13 growth stages; CONTAINS InterPro DOMAIN/s: Protein of unknown function DUF869, plant (InterPro:IPR008587); BEST Arabidopsis thaliana protein match is: Plant protein of unknown function (D…	10.0394	10.4261	9.79323	10.4819	8.42807	10.0895	8.34677	8.94143
AT1G48100	Pectin lyase-like superfamily protein; FUNCTIONS IN: polygalacturonase activity; INVOLVED IN: carbohydrate metabolic process; EXPRESSED IN: 19 plant structures; EXPRESSED DURING: 10 growth stages; CONTAINS InterPro DOMAIN/s: Pectin lyase fold/virulence factor (InterPro:IPR011050), Pectin lyase fold (InterPro:IPR012334), Glycoside hydrolase, family 28 (InterPro:IPR000743), Parallel beta-helix repe…	10.4927	10.6413	9.18353	9.25763	8.72296	9.02353	8.22556	7.8778
AT1G48200	unknown protein; FUNCTIONS IN: molecular_function unknown; INVOLVED IN: biological_process unknown; LOCATED IN: endomembrane system; EXPRESSED IN: 22 plant structures; EXPRESSED DURING: 13 growth stages; Has 30 Blast hits to 30 proteins in 12 species: Archae - 0; Bacteria - 0; Metazoa - 0; Fungi - 0; Plants - 30; Viruses - 0; Other Eukaryotes - 0 (source: NCBI BLink).	8.81385	8.66208	8.86991	8.80645	9.98611	9.23661	9.76255	9.68535
AT1G48210	Protein kinase superfamily protein; FUNCTIONS IN: protein serine/threonine kinase activity, protein kinase activity, kinase activity, ATP binding; INVOLVED IN: protein amino acid phosphorylation; LOCATED IN: plasma membrane; EXPRESSED IN: 23 plant structures; EXPRESSED DURING: 13 growth stages; CONTAINS InterPro DOMAIN/s: Protein kinase, ATP binding site (InterPro:IPR017441), Protein kinase, cata…	11.4726	11.3442	11.7531	11.3148	12.9502	11.8421	12.8302	12.4924
AT1G48240	member of NPSN Gene Family	12.1912	12.0732	12.0358	11.979	11.0994	11.3829	11.166	11.1265
AT1G48320	Encodes one of the two functional DHNA-CoA (1,4-dihydroxy-2-naphthoyl-CoA) thioesterases found in Arabidopsis.	10.1301	10.1031	10.2628	10.0422	12.1409	11.188	11.753	11.7512
AT1G48330	unknown protein; BEST Arabidopsis thaliana protein match is: unknown protein (TAIR:AT3G17580.1); Has 40 Blast hits to 40 proteins in 11 species: Archae - 0; Bacteria - 0; Metazoa - 0; Fungi - 0; Plants - 40; Viruses - 0; Other Eukaryotes - 0 (source: NCBI BLink).	8.18121	8.18468	7.51778	7.51728	7.18855	7.12708	7.25771	7.33801
AT1G48350	Ribosomal L18p/L5e family protein; FUNCTIONS IN: structural constituent of ribosome; INVOLVED IN: translation, ribosome biogenesis; LOCATED IN: ribosome, chloroplast, chloroplast envelope; EXPRESSED IN: 22 plant structures; EXPRESSED DURING: 13 growth stages; CONTAINS InterPro DOMAIN/s: Ribosomal protein L18/L5 (InterPro:IPR005484), Ribosomal protein L18, bacterial (InterPro:IPR004389); BEST Arab…	13.237	13.0548	12.9507	12.9192	11.7366	12.0676	11.7483	11.5826
AT1G48370	Arabidopsis thaliana metal-nicotianamine transporter YSL4	9.31936	9.36233	9.7068	9.476	11.0739	9.87596	10.884	10.915
AT1G48480	Arabidopsis thaliana receptor-like protein kinase (RKL1) gene	12.8337	12.5858	12.5988	12.5756	11.566	11.4338	10.7199	10.0516
AT1G48520	Encodes Glu-tRNA(Gln) amidotransferase subunit B (from Genbank record AF239836).	12.4168	12.5631	12.3343	12.666	11.2781	12.2238	11.059	11.4006
AT1G48540	Outer arm dynein light chain 1 protein; BEST Arabidopsis thaliana protein match is: Outer arm dynein light chain 1 protein (TAIR:AT3G17920.1); Has 8139 Blast hits to 5951 proteins in 446 species: Archae - 0; Bacteria - 3162; Metazoa - 3134; Fungi - 466; Plants - 504; Viruses - 10; Other Eukaryotes - 863 (source: NCBI BLink).	10.2227	10.6715	10.3054	10.5398	9.14495	10.1588	9.96251	10.3171
AT1G48598	Upstream open reading frames (uORFs) are small open reading frames found in the 5' UTR of a mature mRNA, and can potentially mediate translational regulation of the largest, or major, ORF (mORF). CPuORF31 represents a conserved upstream opening reading frame relative to major ORF AT1G48600.1	13.5949	13.807	13.6042	13.6716	13.0567	14.0738	12.3904	12.5886
AT1G48605	Encodes a protein similar to yeast HAL3, which regulates the cell cycle and tolerance to salt stress through inhibition of the PPZ1 type-1 protein phosphatase. AtHAL3b mRNA levels are induced by salt stress. HAL3B presumably encodes for phosphopantothenoylcysteine decarboxylase being involved in Coenzyme A biosynthesis as indicated by functional complementation of a double mutant hal3 aaBb.	8.69338	8.54051	9.17908	8.76848	10.8252	9.41075	10.5908	10.1904
AT1G48610	AT hook motif-containing protein; FUNCTIONS IN: DNA binding; INVOLVED IN: biological_process unknown; LOCATED IN: cellular_component unknown; EXPRESSED IN: 14 plant structures; EXPRESSED DURING: 8 growth stages; CONTAINS InterPro DOMAIN/s: A.T hook-like (InterPro:IPR020478), AT hook, DNA-binding motif (InterPro:IPR017956); Has 1118 Blast hits to 855 proteins in 246 species: Archae - 0; Bacteria -…	11.6705	11.2483	11.2416	10.9535	11.3597	10.1109	10.8682	10.3733
AT1G48650	DEA(D/H)-box RNA helicase family protein; FUNCTIONS IN: in 6 functions; LOCATED IN: intracellular; EXPRESSED IN: 23 plant structures; EXPRESSED DURING: 13 growth stages; CONTAINS InterPro DOMAIN/s: Helicase-associated domain (InterPro:IPR007502), DNA/RNA helicase, DEAD/DEAH box type, N-terminal (InterPro:IPR011545), Double-stranded RNA-binding (InterPro:IPR001159), Domain of unknown function DUF1…	12.1216	12.3516	11.5951	12.1984	10.7548	11.6532	11.123	11.5349
AT1G48710	transposable element gene; copia-like retrotransposon family, has a 1.1e-252 P-value blast match to gb|AAO73529.1| gag-pol polyprotein (Glycine max) (SIRE1) (Ty1_Copia-family)	7.18188	7.71845	8.01235	8.53325	8.70335	9.12338	8.65685	9.16808
AT1G48720	unknown protein; Has 229 Blast hits to 229 proteins in 10 species: Archae - 0; Bacteria - 0; Metazoa - 1; Fungi - 0; Plants - 228; Viruses - 0; Other Eukaryotes - 0 (source: NCBI BLink).	8.2745	8.75817	8.99807	9.49527	9.3002	9.99533	9.07843	9.58583
AT1G48750	Bifunctional inhibitor/lipid-transfer protein/seed storage 2S albumin superfamily protein; FUNCTIONS IN: lipid binding; INVOLVED IN: lipid transport; LOCATED IN: endomembrane system; EXPRESSED IN: 22 plant structures; EXPRESSED DURING: 13 growth stages; CONTAINS InterPro DOMAIN/s: Bifunctional inhibitor/plant lipid transfer protein/seed storage (InterPro:IPR016140), Plant lipid transfer protein/s…	9.51073	9.43297	9.08547	9.1525	8.6064	9.2416	8.2319	8.11843
AT1G49000	unknown protein; FUNCTIONS IN: molecular_function unknown; INVOLVED IN: biological_process unknown; LOCATED IN: chloroplast; EXPRESSED IN: stem; BEST Arabidopsis thaliana protein match is: unknown protein (TAIR:AT3G18560.1); Has 105 Blast hits to 105 proteins in 13 species: Archae - 0; Bacteria - 0; Metazoa - 0; Fungi - 0; Plants - 105; Viruses - 0; Other Eukaryotes - 0 (source: NCBI BLink).	8.05623	7.97907	8.24633	7.8562	10.5067	8.49773	9.1535	8.79553
AT1G49010	Duplicated homeodomain-like superfamily protein; CONTAINS InterPro DOMAIN/s: Molecular chaperone, heat shock protein, Hsp40, DnaJ (InterPro:IPR015609), SANT, eukarya (InterPro:IPR017884), Myb-like DNA-binding domain, SHAQKYF class (InterPro:IPR006447), SANT, DNA-binding (InterPro:IPR001005), Myb, DNA-binding (InterPro:IPR014778), Homeodomain-like (InterPro:IPR009057), HTH transcriptional regulato…	10.5815	10.6487	10.2517	10.4492	8.89583	9.5739	9.30373	9.22873
AT1G49050	Eukaryotic aspartyl protease family protein; FUNCTIONS IN: aspartic-type endopeptidase activity; INVOLVED IN: proteolysis; EXPRESSED IN: 24 plant structures; EXPRESSED DURING: 13 growth stages; CONTAINS InterPro DOMAIN/s: Peptidase aspartic (InterPro:IPR021109), Peptidase aspartic, catalytic (InterPro:IPR009007), Peptidase A1 (InterPro:IPR001461), Peptidase aspartic, active site (InterPro:IPR0019…	11.8772	11.6442	12.3496	12.0743	13.2768	12.7001	13.3132	13.2884
AT1G49200	RING/U-box superfamily protein; FUNCTIONS IN: zinc ion binding; EXPRESSED IN: 18 plant structures; EXPRESSED DURING: 10 growth stages; CONTAINS InterPro DOMAIN/s: Zinc finger, RING-type (InterPro:IPR001841), Zinc finger, C3HC4 RING-type (InterPro:IPR018957); BEST Arabidopsis thaliana protein match is: RING/U-box superfamily protein (TAIR:AT1G49220.1); Has 8744 Blast hits to 8720 proteins in 274 s…	11.2865	11.0965	11.0713	11.0785	9.56147	10.1214	9.9675	9.76363
AT1G49210	RING/U-box superfamily protein; FUNCTIONS IN: zinc ion binding; EXPRESSED IN: 9 plant structures; EXPRESSED DURING: LP.06 six leaves visible, 4 anthesis, LP.10 ten leaves visible, petal differentiation and expansion stage; CONTAINS InterPro DOMAIN/s: Zinc finger, RING-type (InterPro:IPR001841), Zinc finger, C3HC4 RING-type (InterPro:IPR018957); BEST Arabidopsis thaliana protein match is: RING/U-b…	7.65422	7.56678	7.66235	7.65152	6.60122	6.90588	6.91315	6.79068
AT1G49220	RING/U-box superfamily protein; FUNCTIONS IN: zinc ion binding; CONTAINS InterPro DOMAIN/s: Zinc finger, RING-type (InterPro:IPR001841), Zinc finger, C3HC4 RING-type (InterPro:IPR018957); BEST Arabidopsis thaliana protein match is: RING/U-box superfamily protein (TAIR:AT1G49200.1); Has 8983 Blast hits to 8960 proteins in 282 species: Archae - 0; Bacteria - 0; Metazoa - 2327; Fungi - 545; Plants -…	10.8931	10.7721	10.8868	10.8513	9.40602	9.77208	9.80338	9.69805
AT1G49360	F-box family protein; CONTAINS InterPro DOMAIN/s: F-box domain, cyclin-like (InterPro:IPR001810), F-box domain, Skp2-like (InterPro:IPR022364); BEST Arabidopsis thaliana protein match is: F-box family protein (TAIR:AT1G57790.1); Has 351 Blast hits to 349 proteins in 16 species: Archae - 0; Bacteria - 0; Metazoa - 0; Fungi - 0; Plants - 351; Viruses - 0; Other Eukaryotes - 0 (source: NCBI BLink).	9.48948	9.47005	9.77198	9.76815	10.1806	10.2172	10.5558	10.4772
AT1G49370	pseudogene, similar to OSJNBa0072F16.8, blastp match of 42% identity and 6.6e-73 P-value to GP|21739229|emb|CAD40984.1||AL606460 OSJNBa0072F16.8 {Oryza sativa (japonica cultivar-group)}	5.91188	6.47478	7.17998	7.18205	8.69578	9.47575	7.79778	7.54381
AT1G49380	cytochrome c biogenesis protein family; FUNCTIONS IN: molecular_function unknown; INVOLVED IN: cytochrome complex assembly; LOCATED IN: chloroplast; EXPRESSED IN: 22 plant structures; EXPRESSED DURING: 13 growth stages; CONTAINS InterPro DOMAIN/s: ResB-like (InterPro:IPR007816); Has 1416 Blast hits to 1414 proteins in 516 species: Archae - 0; Bacteria - 1016; Metazoa - 2; Fungi - 0; Plants - 45; …	12.943	13.0001	12.8202	12.9183	11.2204	12.1222	11.4716	11.7043
AT1G49430	Encodes a long chain acyl-CoA synthetase that catalyzes the synthesis of omega-hydroxy fatty acyl-CoA intermediates in the pathway to cutin synthesis. Required for repression of lateral root formation.	11.3167	11.2919	10.811	10.7023	8.89671	9.58001	7.92981	8.14791
AT1G49450	Transducin/WD40 repeat-like superfamily protein; CONTAINS InterPro DOMAIN/s: WD40 repeat 2 (InterPro:IPR019782), WD40 repeat-like-containing domain (InterPro:IPR011046), WD40-repeat-containing domain (InterPro:IPR017986), WD40/YVTN repeat-like-containing domain (InterPro:IPR015943), WD40 repeat (InterPro:IPR001680), WD40 repeat, subgroup (InterPro:IPR019781), G-protein beta WD-40 repeat, region (…	8.47857	9.02283	8.4869	8.58673	9.0453	10.2944	8.30017	8.59243
AT1G49520	SWIB complex BAF60b domain-containing protein; CONTAINS InterPro DOMAIN/s: SWIB/MDM2 domain (InterPro:IPR003121), SWIB domain (InterPro:IPR019835), DEK, C-terminal (InterPro:IPR014876); BEST Arabidopsis thaliana protein match is: SWIB complex BAF60b domain-containing protein (TAIR:AT3G19080.1); Has 3197 Blast hits to 1975 proteins in 305 species: Archae - 0; Bacteria - 439; Metazoa - 696; Fungi -…	8.27119	8.70255	8.89665	9.33432	9.04225	11.2267	8.12762	8.36779
AT1G49530	encodes a mitochondria-targeted geranylgeranyl pyrophosphate synthase	9.34722	9.28893	9.86106	10.0236	10.1348	11.6854	9.33882	9.52936
AT1G49580	Calcium-dependent protein kinase (CDPK) family protein; FUNCTIONS IN: in 6 functions; INVOLVED IN: protein amino acid phosphorylation, N-terminal protein myristoylation; LOCATED IN: plasma membrane; EXPRESSED IN: 22 plant structures; EXPRESSED DURING: 13 growth stages; CONTAINS InterPro DOMAIN/s: Protein kinase, ATP binding site (InterPro:IPR017441), Serine/threonine-protein kinase domain (InterP…	10.8331	10.8555	10.6208	10.617	9.98245	10.2212	9.43682	9.56608
AT1G49600	RNA-binding protein 47A (RBP47A); FUNCTIONS IN: RNA binding; EXPRESSED IN: 24 plant structures; EXPRESSED DURING: 14 growth stages; CONTAINS InterPro DOMAIN/s: RNA recognition motif, RNP-1 (InterPro:IPR000504), Nucleotide-binding, alpha-beta plait (InterPro:IPR012677); BEST Arabidopsis thaliana protein match is: RNA-binding protein 47B (TAIR:AT3G19130.1); Has 46260 Blast hits to 24920 proteins in…	12.778	12.5587	12.3507	12.087	12.2867	12.2669	11.7769	11.6541
AT1G49620	Kip-related protein (KRP) gene, encodes CDK (cyclin-dependent kinase) inhibitor (CKI), negative regulator of cell division. A member of seven KRP genes found in Arabidopsis thaliana. Differential expression patterns for distinct KRPs were revealed by in situ hybridization. Binds to D type cyclins and may inhibit cell cycle.	8.33444	8.26584	7.81918	7.41824	7.18781	7.43048	7.06241	7.12091
AT1G49650	alpha/beta-Hydrolases superfamily protein; FUNCTIONS IN: hydrolase activity; INVOLVED IN: metabolic process; EXPRESSED IN: 15 plant structures; EXPRESSED DURING: 10 growth stages; CONTAINS InterPro DOMAIN/s: Alpha/beta hydrolase fold-3 (InterPro:IPR013094); BEST Arabidopsis thaliana protein match is: carboxyesterase 5 (TAIR:AT1G49660.1); Has 9107 Blast hits to 9083 proteins in 1488 species: Archa…	10.8514	10.8761	10.6799	10.5032	9.82944	10.9565	9.49274	9.32367
AT1G49660	Encodes a protein with carboxylesterase whose activity was tested using pNA.	12.3641	12.4571	12.1063	12.2815	10.6755	11.9094	10.9359	11.0181
AT1G49720	Identified as a protein that binds to abscisic acid response elements. May mediate transcriptional regulation of ABA responses.	8.49549	8.92345	9.07989	9.34975	8.36509	8.57992	9.97979	10.026
AT1G49730	Protein kinase superfamily protein; FUNCTIONS IN: kinase activity; INVOLVED IN: protein amino acid phosphorylation; LOCATED IN: plasma membrane; EXPRESSED IN: 20 plant structures; EXPRESSED DURING: 13 growth stages; CONTAINS InterPro DOMAIN/s: Protein kinase, ATP binding site (InterPro:IPR017441), Serine/threonine-protein kinase domain (InterPro:IPR002290), Serine/threonine-protein kinase-like do…	11.6046	11.6017	11.8146	12.0049	9.84142	10.5816	10.2095	10.4627
AT1G49840	Protein of unknown function (DUF620); FUNCTIONS IN: molecular_function unknown; INVOLVED IN: biological_process unknown; LOCATED IN: chloroplast; EXPRESSED IN: 23 plant structures; EXPRESSED DURING: 13 growth stages; CONTAINS InterPro DOMAIN/s: Protein of unknown function DUF620 (InterPro:IPR006873); BEST Arabidopsis thaliana protein match is: Protein of unknown function (DUF620) (TAIR:AT3G19540.…	11.3454	11.4209	11.2491	11.4841	10.469	10.1268	10.5548	10.5956
AT1G49930	BEST Arabidopsis thaliana protein match is: Alanyl-tRNA synthetase, class IIc (TAIR:AT5G22800.1); Has 21 Blast hits to 21 proteins in 10 species: Archae - 0; Bacteria - 0; Metazoa - 0; Fungi - 0; Plants - 21; Viruses - 0; Other Eukaryotes - 0 (source: NCBI BLink).	11.4769	11.5684	11.2685	11.4835	9.99592	11.0578	10.5976	10.8656
AT1G49975	INVOLVED IN: photosynthesis; LOCATED IN: photosystem I, chloroplast, thylakoid membrane; EXPRESSED IN: 20 plant structures; EXPRESSED DURING: 13 growth stages; CONTAINS InterPro DOMAIN/s: Photosystem I reaction centre subunit N (InterPro:IPR008796); Has 34 Blast hits to 34 proteins in 14 species: Archae - 0; Bacteria - 0; Metazoa - 0; Fungi - 0; Plants - 34; Viruses - 0; Other Eukaryotes - 0 (sou…	11.6027	11.4499	11.2873	11.3137	9.64193	10.1562	10.209	10.1203
AT1G49990	F-box family protein; CONTAINS InterPro DOMAIN/s: F-box domain, cyclin-like (InterPro:IPR001810), F-box domain, Skp2-like (InterPro:IPR022364); BEST Arabidopsis thaliana protein match is: F-box family protein (TAIR:AT4G22430.1); Has 409 Blast hits to 404 proteins in 18 species: Archae - 0; Bacteria - 0; Metazoa - 0; Fungi - 0; Plants - 409; Viruses - 0; Other Eukaryotes - 0 (source: NCBI BLink).	10.0721	9.90184	9.66684	9.61301	9.17141	9.32607	8.89428	8.53368
AT1G50055	Trans-acting siRNA1b primary transcript (TAS1b). Regulated by miR173.	8.82727	8.76244	8.4222	8.44647	7.83547	7.72487	8.2444	7.87217
AT1G50270	Pentatricopeptide repeat (PPR) superfamily protein; CONTAINS InterPro DOMAIN/s: Pentatricopeptide repeat (InterPro:IPR002885); BEST Arabidopsis thaliana protein match is: Pentatricopeptide repeat (PPR) superfamily protein (TAIR:AT2G13600.1); Has 37475 Blast hits to 13706 proteins in 234 species: Archae - 0; Bacteria - 8; Metazoa - 62; Fungi - 67; Plants - 36828; Viruses - 0; Other Eukaryotes - 51…	8.51605	8.66162	8.47465	8.56092	7.38889	8.01139	7.64339	7.81769
AT1G50280	Phototropic-responsive NPH3 family protein; FUNCTIONS IN: signal transducer activity; INVOLVED IN: response to light stimulus; LOCATED IN: cellular_component unknown; EXPRESSED IN: shoot, leaf lamina base, leaf whorl, leaf; EXPRESSED DURING: LP.04 four leaves visible, LP.02 two leaves visible, 4 leaf senescence stage; CONTAINS InterPro DOMAIN/s: NPH3 (InterPro:IPR004249), BTB/POZ fold (InterPro:I…	10.2011	10.1263	10.2481	10.2868	8.7424	9.17507	9.02864	8.74877
AT1G50360	member of Myosin-like proteins	10.0182	10.4319	10.2614	10.8254	10.4495	10.701	11.1042	11.4667
AT1G50400	Eukaryotic porin family protein; FUNCTIONS IN: voltage-gated anion channel activity; INVOLVED IN: anion transport, transmembrane transport; LOCATED IN: mitochondrial outer membrane; EXPRESSED IN: 20 plant structures; EXPRESSED DURING: 13 growth stages; CONTAINS InterPro DOMAIN/s: Porin, eukaryotic type (InterPro:IPR001925); BEST Arabidopsis thaliana protein match is: translocase of the outer mito…	7.826	8.10224	8.04654	7.87617	9.21997	8.3287	8.29044	8.29994
AT1G50410	SNF2 domain-containing protein / helicase domain-containing protein / zinc finger protein-related; FUNCTIONS IN: helicase activity, DNA binding, zinc ion binding, nucleic acid binding, ATP binding; EXPRESSED IN: 24 plant structures; EXPRESSED DURING: 14 growth stages; CONTAINS InterPro DOMAIN/s: Zinc finger, RING-type, conserved site (InterPro:IPR017907), Zinc finger, RING-type (InterPro:IPR00184…	10.1119	10.5082	10.3426	10.6291	11.0075	10.9747	11.255	11.3181
AT1G50450	Saccharopine dehydrogenase ; FUNCTIONS IN: binding, catalytic activity; INVOLVED IN: metabolic process; LOCATED IN: chloroplast; EXPRESSED IN: 21 plant structures; EXPRESSED DURING: 13 growth stages; CONTAINS InterPro DOMAIN/s: Saccharopine dehydrogenase / Homospermidine synthase (InterPro:IPR005097), NAD(P)-binding domain (InterPro:IPR016040); Has 1549 Blast hits to 1547 proteins in 500 species:…	12.1408	12.1787	11.9023	12.0384	10.8575	11.5857	10.3285	10.4719
AT1G50460	Involved in glucose-ethylene crosstalk.	11.7873	11.8342	12.4772	12.6052	13.0744	13.6893	12.1104	12.095
AT1G50575	Putative lysine decarboxylase family protein; FUNCTIONS IN: carboxy-lyase activity; INVOLVED IN: metabolic process; LOCATED IN: chloroplast; EXPRESSED IN: 23 plant structures; EXPRESSED DURING: 15 growth stages; CONTAINS InterPro DOMAIN/s: Conserved hypothetical protein CHP00730 (InterPro:IPR005269); Has 3310 Blast hits to 3310 proteins in 987 species: Archae - 6; Bacteria - 2367; Metazoa - 4; Fu…	10.7146	10.7725	10.3786	10.5461	9.65913	9.8139	9.4518	9.43756
AT1G50590	RmlC-like cupins superfamily protein; CONTAINS InterPro DOMAIN/s: Pirin, C-terminal (InterPro:IPR008778), Pirin (InterPro:IPR012093), Cupin, RmlC-type (InterPro:IPR011051), Pirin, N-terminal (InterPro:IPR003829); BEST Arabidopsis thaliana protein match is: RmlC-like cupins superfamily protein (TAIR:AT2G43120.1); Has 7420 Blast hits to 7420 proteins in 1472 species: Archae - 66; Bacteria - 4684; M…	8.99666	8.8388	9.19976	9.14673	7.65016	8.01156	8.18586	8.49956
AT1G50740	Transmembrane proteins 14C; FUNCTIONS IN: molecular_function unknown; INVOLVED IN: biological_process unknown; LOCATED IN: endomembrane system, membrane; EXPRESSED IN: 23 plant structures; EXPRESSED DURING: 15 growth stages; CONTAINS InterPro DOMAIN/s: Uncharacterised protein family UPF0136, Transmembrane (InterPro:IPR005349); BEST Arabidopsis thaliana protein match is: Transmembrane proteins 14C…	10.5195	10.3166	10.7893	10.3759	11.9061	10.8385	11.6483	11.488
AT1G50840	DNA Polymerase gamma2. Dual targeting to mitochondria and plastids due to alternative translation initiation.	12.2826	12.4492	12.1386	12.4074	11.2758	11.8964	11.6976	11.6595
AT1G50900	Encodes GDC1 (Grana Deficient Chloroplast 1), an ankyrin domain containing protein required fro chloroplast thylakoid grana formation.	13.1856	13.1813	12.9147	12.9878	11.9665	12.2807	12.1561	12.0869
AT1G51060	Encodes HTA10, a histone H2A protein.	13.0066	12.8951	12.5892	12.422	12.5429	11.8856	12.6481	12.41
AT1G51080	unknown protein; FUNCTIONS IN: molecular_function unknown; INVOLVED IN: biological_process unknown; LOCATED IN: chloroplast; EXPRESSED IN: 15 plant structures; EXPRESSED DURING: 11 growth stages; Has 101 Blast hits to 98 proteins in 44 species: Archae - 0; Bacteria - 0; Metazoa - 38; Fungi - 10; Plants - 27; Viruses - 0; Other Eukaryotes - 26 (source: NCBI BLink).	9.97985	9.97185	9.70548	9.74921	8.75831	8.95371	8.95218	8.94901
AT1G51100	unknown protein; FUNCTIONS IN: molecular_function unknown; INVOLVED IN: biological_process unknown; LOCATED IN: chloroplast, chloroplast stroma; EXPRESSED IN: 22 plant structures; EXPRESSED DURING: 13 growth stages; Has 26 Blast hits to 26 proteins in 9 species: Archae - 0; Bacteria - 0; Metazoa - 0; Fungi - 0; Plants - 26; Viruses - 0; Other Eukaryotes - 0 (source: NCBI BLink).	10.5385	10.4597	10.2923	10.2296	9.09297	9.39077	9.42703	9.31217
AT1G51110	Plastid-lipid associated protein PAP / fibrillin family protein; FUNCTIONS IN: structural molecule activity; INVOLVED IN: tryptophan biosynthetic process; LOCATED IN: chloroplast thylakoid membrane, chloroplast, membrane; EXPRESSED IN: 21 plant structures; EXPRESSED DURING: 13 growth stages; CONTAINS InterPro DOMAIN/s: Plastid lipid-associated protein/fibrillin (InterPro:IPR006843); BEST Arabidop…	11.6333	11.8491	11.6003	11.9856	10.7121	11.5457	10.4848	10.5526
AT1G51270	structural molecules;transmembrane receptors;structural molecules; FUNCTIONS IN: transmembrane receptor activity, structural molecule activity; INVOLVED IN: signal transduction, innate immune response; LOCATED IN: intrinsic to membrane; EXPRESSED IN: 22 plant structures; EXPRESSED DURING: 12 growth stages; CONTAINS InterPro DOMAIN/s: PapD-like (InterPro:IPR008962), Major sperm protein (InterPro:I…	10.5511	10.5937	10.8495	11.2928	11.2967	11.2161	11.3592	11.6427
AT1G51400	Photosystem II 5 kD protein; FUNCTIONS IN: molecular_function unknown; INVOLVED IN: response to UV-B, response to wounding, response to ozone; LOCATED IN: chloroplast thylakoid membrane, chloroplast thylakoid lumen, chloroplast photosystem II; EXPRESSED IN: 22 plant structures; EXPRESSED DURING: 13 growth stages; BEST Arabidopsis thaliana protein match is: photosystem II subunit T (TAIR:AT3G21055…	14.2243	14.1886	14.1561	14.1687	13.3273	13.7658	13.2117	13.2241
AT1G51440	Encodes a lipase that hydrolyzes phosphatidylcholine, glycolipids as well as triacylglycerols.	10.6957	11.0377	10.1705	10.5305	9.55149	10.2694	9.32119	9.39469
AT1G51500	Encodes an ABC transporter involved in cuticular wax biosynthesis. Lines carrying recessive mutations in this locus have weakly glaucous stem surface, and relative elevated secondary alcohols and ketones.	14.0009	14.0088	13.8714	13.7939	12.9961	13.1859	12.8052	12.8152
AT1G51620	Protein kinase superfamily protein; FUNCTIONS IN: protein serine/threonine kinase activity, protein kinase activity, kinase activity, ATP binding; INVOLVED IN: protein amino acid phosphorylation; LOCATED IN: cellular_component unknown; EXPRESSED IN: 7 plant structures; EXPRESSED DURING: LP.06 six leaves visible, 4 anthesis, LP.10 ten leaves visible, LP.08 eight leaves visible, LP.12 twelve leaves…	6.27798	6.25078	6.95858	6.54385	8.64148	6.87795	8.41448	7.94641
AT1G51640	A member of EXO70 gene family, putative exocyst subunits, conserved in land plants. Arabidopsis thaliana contains 23 putative EXO70 genes, which can be classified into eight clusters on the phylogenetic tree.	5.83422	5.85546	5.82203	6.13352	6.85023	6.46736	6.79352	8.12206
AT1G51660	Encodes a mitogen-activated map kinase kinase (there are nine in Arabidopsis) involved in innate immunity. This protein activates MPK3/MPK6 and early-defense genes redundantly with MKK5. In plants with both MKK5 and MKK6 levels reduced by RNAi plants, floral organs do not abscise suggestion a role for both proteins in mediating floral organ abscission.	11.948	11.8069	11.9949	11.7278	13.4652	12.394	12.8403	12.8988
AT1G51670	unknown protein; BEST Arabidopsis thaliana protein match is: unknown protein (TAIR:AT1G48180.1); Has 37 Blast hits to 37 proteins in 2 species: Archae - 0; Bacteria - 0; Metazoa - 0; Fungi - 0; Plants - 37; Viruses - 0; Other Eukaryotes - 0 (source: NCBI BLink).	6.77037	6.76677	7.01174	6.92151	7.95811	7.36651	7.16534	7.60024
AT1G51760	encodes a member of the six Arabidopsis IAA-amino acid conjugate hydrolase subfamily and conjugates and conjugates IAA-Ala in vitro. Gene is expressed most strongly in roots, stems, and flowers.	12.2199	12.5394	12.9058	13.0003	13.7994	14.0609	13.5589	13.6795
AT1G51780	encodes a member of the six Arabidopsis IAA-amino acid conjugate hydrolase subfamily and conjugates and is very similar to IAR3.	10.1663	10.41	10.9748	11.0899	12.1684	13.2269	10.6269	10.6734
AT1G51790	Leucine-rich repeat protein kinase family protein; FUNCTIONS IN: kinase activity; INVOLVED IN: protein amino acid phosphorylation; LOCATED IN: endomembrane system; EXPRESSED IN: 9 plant structures; EXPRESSED DURING: 6 growth stages; CONTAINS InterPro DOMAIN/s: Protein kinase, catalytic domain (InterPro:IPR000719), Serine/threonine-protein kinase domain (InterPro:IPR002290), Leucine-rich repeat (I…	10.4167	9.77115	10.8335	10.2194	11.9788	10.6199	11.7368	11.4432
AT1G51800	The gene encodes a putative member of the LRR-RLK protein family. Expressin and mutant analysis revealed that it contributes to the interaction between Arabidopsis and Hyaloperonospora arabidopsidis. and	9.45567	9.0426	10.1228	9.7817	11.9581	10.5812	11.3999	11.1837
AT1G51820	Leucine-rich repeat protein kinase family protein; FUNCTIONS IN: kinase activity; INVOLVED IN: protein amino acid phosphorylation; LOCATED IN: endomembrane system; EXPRESSED IN: 10 plant structures; EXPRESSED DURING: 7 growth stages; CONTAINS InterPro DOMAIN/s: Protein kinase, ATP binding site (InterPro:IPR017441), Protein kinase, catalytic domain (InterPro:IPR000719), Leucine-rich repeat (InterP…	9.51207	9.69624	9.76094	9.99644	11.1273	10.4096	10.215	10.1757
AT1G51840	protein kinase-related; FUNCTIONS IN: molecular_function unknown; INVOLVED IN: biological_process unknown; LOCATED IN: endomembrane system; BEST Arabidopsis thaliana protein match is: Leucine-rich repeat protein kinase family protein (TAIR:AT1G51850.1); Has 549 Blast hits to 546 proteins in 21 species: Archae - 0; Bacteria - 0; Metazoa - 0; Fungi - 0; Plants - 549; Viruses - 0; Other Eukaryotes -…	6.34517	6.29897	6.8902	6.55517	8.4876	7.40557	7.44707	7.29684
AT1G51860	Leucine-rich repeat protein kinase family protein; FUNCTIONS IN: kinase activity; INVOLVED IN: protein amino acid phosphorylation; LOCATED IN: endomembrane system; EXPRESSED IN: stem, root, stamen; EXPRESSED DURING: 4 anthesis; CONTAINS InterPro DOMAIN/s: Protein kinase, ATP binding site (InterPro:IPR017441), Protein kinase, catalytic domain (InterPro:IPR000719), Leucine-rich repeat (InterPro:IPR…	8.8713	8.31766	9.8259	9.0898	11.5173	9.8387	12.4508	11.6066
AT1G51870	protein kinase family protein; FUNCTIONS IN: protein serine/threonine kinase activity, protein kinase activity, kinase activity, ATP binding; INVOLVED IN: protein amino acid phosphorylation; LOCATED IN: endomembrane system; CONTAINS InterPro DOMAIN/s: Protein kinase, ATP binding site (InterPro:IPR017441), Serine/threonine-protein kinase domain (InterPro:IPR002290), Serine-threonine/tyrosine-prote…	7.86221	7.17497	8.39224	7.95441	10.1093	8.47791	10.7744	10.0837
AT1G51880	root hair specific 6 (RHS6); FUNCTIONS IN: kinase activity; INVOLVED IN: protein amino acid phosphorylation; LOCATED IN: endomembrane system; EXPRESSED IN: root hair; CONTAINS InterPro DOMAIN/s: Protein kinase, ATP binding site (InterPro:IPR017441), Serine/threonine-protein kinase domain (InterPro:IPR002290), Leucine-rich repeat (InterPro:IPR001611), Serine-threonine/tyrosine-protein kinase (Inte…	7.79512	7.32503	8.58406	8.00713	10.5226	8.54719	11.1718	10.4754
AT1G51890	Leucine-rich repeat protein kinase family protein; FUNCTIONS IN: kinase activity; INVOLVED IN: protein amino acid phosphorylation; LOCATED IN: endomembrane system; EXPRESSED IN: 9 plant structures; EXPRESSED DURING: 8 growth stages; CONTAINS InterPro DOMAIN/s: Protein kinase, ATP binding site (InterPro:IPR017441), Serine/threonine-protein kinase domain (InterPro:IPR002290), Leucine-rich repeat (I…	7.63645	7.56952	8.59095	8.84458	11.2219	10.0448	11.4796	11.7813
AT1G51920	unknown protein; FUNCTIONS IN: molecular_function unknown; INVOLVED IN: biological_process unknown; LOCATED IN: endomembrane system; EXPRESSED IN: stem, stamen; EXPRESSED DURING: 4 anthesis; Has 22 Blast hits to 22 proteins in 5 species: Archae - 0; Bacteria - 0; Metazoa - 0; Fungi - 0; Plants - 22; Viruses - 0; Other Eukaryotes - 0 (source: NCBI BLink).	6.6763	6.6829	6.93957	6.8497	9.06807	7.53287	8.20464	7.95784
AT1G51940	Encodes a LysM-containing receptor-like kinase. Induction of chitin-responsive genes by chitin treatment is not blocked in the mutant.	8.62837	8.49944	10.2429	10.3369	8.32097	9.42857	9.29927	9.3641
AT1G52030	Similar to myrosinase binding proteins which may be involved in metabolizing glucosinolates and forming defense compounds to protect against herbivory. Also similar to lectins and other agglutinating factors. Expressed only in flowers.	10.2667	10.5442	11.7598	12.0029	12.4134	13.4969	9.23631	10.0812
AT1G52040	Encodes myrosinase-binding protein expressed in flowers.	12.2654	12.3529	13.4807	13.7062	13.3524	14.0894	11.9217	12.5762
AT1G52190	Major facilitator superfamily protein; FUNCTIONS IN: transporter activity; INVOLVED IN: oligopeptide transport; LOCATED IN: membrane; EXPRESSED IN: 22 plant structures; EXPRESSED DURING: 13 growth stages; CONTAINS InterPro DOMAIN/s: Oligopeptide transporter (InterPro:IPR000109), Major facilitator superfamily, general substrate transporter (InterPro:IPR016196); BEST Arabidopsis thaliana protein ma…	13.5577	13.4217	13.3616	13.156	11.0092	11.6757	11.6811	11.1109
AT1G52200	PLAC8 family protein; FUNCTIONS IN: molecular_function unknown; INVOLVED IN: response to oxidative stress; LOCATED IN: plasma membrane; EXPRESSED IN: 10 plant structures; EXPRESSED DURING: 6 growth stages; CONTAINS InterPro DOMAIN/s: Protein of unknown function Cys-rich (InterPro:IPR006461); BEST Arabidopsis thaliana protein match is: PLAC8 family protein (TAIR:AT3G18450.1); Has 632 Blast hits to…	7.94052	8.49422	9.19952	8.81185	10.8982	9.01735	11.1289	10.8219
AT1G52270	unknown protein; BEST Arabidopsis thaliana protein match is: unknown protein (TAIR:AT4G28310.1); Has 29 Blast hits to 28 proteins in 9 species: Archae - 0; Bacteria - 0; Metazoa - 0; Fungi - 0; Plants - 29; Viruses - 0; Other Eukaryotes - 0 (source: NCBI BLink).	8.81322	8.72573	8.74066	8.98503	7.87282	7.42392	7.47796	7.54696
AT1G52290	Encodes a member of the proline-rich extensin-like receptor kinase (PERK) family. This family consists of 15 predicted receptor kinases (PMID: 15653807).	11.294	10.8608	11.5979	11.0998	12.371	11.0321	11.9636	11.2367
AT1G52315	Regulator of Vps4 activity in the MVB pathway protein; CONTAINS InterPro DOMAIN/s: Protein of unknown function DUF292, eukaryotic (InterPro:IPR005061); BEST Arabidopsis thaliana protein match is: Regulator of Vps4 activity in the MVB pathway protein (TAIR:AT1G79910.1); Has 35333 Blast hits to 34131 proteins in 2444 species: Archae - 798; Bacteria - 22429; Metazoa - 974; Fungi - 991; Plants - 531;…	8.44526	8.38263	8.52863	8.52016	9.89953	9.15503	8.7446	9.11836
AT1G52342	unknown protein; FUNCTIONS IN: molecular_function unknown; INVOLVED IN: biological_process unknown; LOCATED IN: cellular_component unknown; Has 30201 Blast hits to 17322 proteins in 780 species: Archae - 12; Bacteria - 1396; Metazoa - 17338; Fungi - 3422; Plants - 5037; Viruses - 0; Other Eukaryotes - 2996 (source: NCBI BLink).	10.2417	10.1583	9.61812	9.96222	8.76942	8.93465	9.19505	9.04555
AT1G52410	Contains a novel calcium-binding repeat sequence. Binds TSK in vitro. Localizes to small cytoplasmic vesicles in interphase cells. In cells synchronized for cell division, TSA1 and TSK relocalize to ends of spindle microtubules that are ahead of separating chromatids during metaphase and anaphase of mitosis. May be involved in mitosis together with TSK. Expressed preferentially in the flower and …	9.76858	10.2714	11.3303	12.1749	10.8895	12.9828	9.65685	10.9334
AT1G52510	alpha/beta-Hydrolases superfamily protein; FUNCTIONS IN: hydrolase activity, catalytic activity; LOCATED IN: chloroplast, chloroplast envelope; EXPRESSED IN: 21 plant structures; EXPRESSED DURING: 13 growth stages; CONTAINS InterPro DOMAIN/s: Epoxide hydrolase-like (InterPro:IPR000639), Alpha/beta hydrolase fold-1 (InterPro:IPR000073); BEST Arabidopsis thaliana protein match is: alpha/beta-Hydrol…	12.87	12.9215	12.7188	12.9247	12.0648	12.5341	11.2796	11.4083
AT1G52690	Late embryogenesis abundant protein (LEA) family protein; BEST Arabidopsis thaliana protein match is: Late embryogenesis abundant protein (LEA) family protein (TAIR:AT3G15670.1); Has 2929 Blast hits to 1441 proteins in 420 species: Archae - 10; Bacteria - 766; Metazoa - 298; Fungi - 136; Plants - 1347; Viruses - 16; Other Eukaryotes - 356 (source: NCBI BLink).	7.68915	7.53085	9.10358	7.80035	9.56458	8.68358	10.1825	9.32412
AT1G52710	Rubredoxin-like superfamily protein; FUNCTIONS IN: cytochrome-c oxidase activity; INVOLVED IN: biological_process unknown; LOCATED IN: mitochondrial envelope; CONTAINS InterPro DOMAIN/s: Cytochrome c oxidase, subunit Vb (InterPro:IPR002124); BEST Arabidopsis thaliana protein match is: Rubredoxin-like superfamily protein (TAIR:AT3G15640.1); Has 289 Blast hits to 289 proteins in 83 species: Archae …	8.85316	8.48429	9.26156	9.01409	10.2155	10.5698	9.09563	8.81493
AT1G52720	unknown protein; BEST Arabidopsis thaliana protein match is: unknown protein (TAIR:AT3G15630.1); Has 61 Blast hits to 61 proteins in 13 species: Archae - 0; Bacteria - 0; Metazoa - 0; Fungi - 0; Plants - 61; Viruses - 0; Other Eukaryotes - 0 (source: NCBI BLink).	8.73543	8.84693	9.75846	9.98126	10.6655	11.6546	9.51156	9.76
AT1G52780	Protein of unknown function (DUF2921); FUNCTIONS IN: molecular_function unknown; INVOLVED IN: biological_process unknown; LOCATED IN: membrane; EXPRESSED IN: cultured cell, callus, leaf; CONTAINS InterPro DOMAIN/s: Protein of unknown function DUF2921 (InterPro:IPR021319); BEST Arabidopsis thaliana protein match is: Protein of unknown function (DUF2921) (TAIR:AT4G21700.1); Has 114 Blast hits to 99…	12.7544	12.6392	13.05	12.8907	13.6191	12.8766	13.729	13.7549
AT1G52800	2-oxoglutarate (2OG) and Fe(II)-dependent oxygenase superfamily protein; FUNCTIONS IN: oxidoreductase activity; LOCATED IN: cellular_component unknown; EXPRESSED IN: stem, root; CONTAINS InterPro DOMAIN/s: Oxoglutarate/iron-dependent oxygenase (InterPro:IPR005123); BEST Arabidopsis thaliana protein match is: 2-oxoglutarate (2OG) and Fe(II)-dependent oxygenase superfamily protein (TAIR:AT1G52790.1…	10.2043	9.81093	10.1508	9.64033	9.7443	8.32333	9.9544	9.1406
AT1G52827	Cysteine-rich protein that confers cadmium tolerance to yeast. Homologs are also found in rice, Brassica rapa and pine.	9.05659	9.11129	8.55199	8.57539	7.98856	8.16249	7.54753	7.66776
AT1G52890	encodes a NAC transcription factor whose expression is induced by drought, high salt, and abscisic acid. This gene binds to ERD1 promoter in vitro.	8.47739	9.32522	9.72782	9.69546	11.5989	11.8046	11.422	11.7439
AT1G52900	Toll-Interleukin-Resistance (TIR) domain family protein; FUNCTIONS IN: transmembrane receptor activity; INVOLVED IN: signal transduction, defense response, innate immune response; LOCATED IN: intrinsic to membrane; CONTAINS InterPro DOMAIN/s: Toll-Interleukin receptor (InterPro:IPR000157); BEST Arabidopsis thaliana protein match is: Toll-Interleukin-Resistance (TIR) domain family protein (TAIR:AT…	5.86638	5.80042	6.06495	6.05945	7.38845	7.42548	6.72858	7.91718
AT1G52942	Pseudogene of AT2G18120; SRS4 (SHI-RELATED SEQUENCE 4)	7.53257	7.7163	6.87754	6.95044	5.8351	6.17174	5.7206	5.6921
AT1G53100	Core-2/I-branching beta-1,6-N-acetylglucosaminyltransferase family protein; FUNCTIONS IN: acetylglucosaminyltransferase activity; INVOLVED IN: carbohydrate biosynthetic process; LOCATED IN: membrane; EXPRESSED IN: 7 plant structures; EXPRESSED DURING: 4 anthesis, petal differentiation and expansion stage; CONTAINS InterPro DOMAIN/s: Glycosyl transferase, family 14 (InterPro:IPR003406), Core-2/I-B…	7.25753	7.20587	7.5492	7.48833	8.28903	7.54853	8.89033	9.42487
AT1G53110	BEST Arabidopsis thaliana protein match is: proton pump interactor 2 (TAIR:AT3G15340.1); Has 9980 Blast hits to 7312 proteins in 825 species: Archae - 146; Bacteria - 1301; Metazoa - 3338; Fungi - 830; Plants - 588; Viruses - 42; Other Eukaryotes - 3735 (source: NCBI BLink).	8.62406	8.82643	8.74126	8.91736	9.38036	9.59563	9.8909	10.299
AT1G53170	encodes a member of the ERF (ethylene response factor) subfamily B-1 of ERF/AP2 transcription factor family (ATERF-8). The protein contains one AP2 domain. There are 15 members in this subfamily including ATERF-3, ATERF-4, ATERF-7, and leafy petiole.	12.0192	11.9854	11.5737	11.269	11.0889	10.7446	11.0014	11.164
AT1G53180	unknown protein; FUNCTIONS IN: molecular_function unknown; INVOLVED IN: biological_process unknown; LOCATED IN: cellular_component unknown; EXPRESSED IN: 13 plant structures; EXPRESSED DURING: 6 growth stages; BEST Arabidopsis thaliana protein match is: unknown protein (TAIR:AT3G15115.1); Has 58 Blast hits to 56 proteins in 22 species: Archae - 0; Bacteria - 0; Metazoa - 6; Fungi - 4; Plants - 29…	7.02103	6.8643	6.72723	6.71896	5.98716	6.08223	5.87793	5.87676
AT1G53520	Encodes a plastid stroma localized fatty acid binding protein involved in fatty acid metabolism.	11.0023	10.6061	10.1317	9.77853	8.24023	8.39149	7.96806	7.89583
AT1G53542	unknown protein; FUNCTIONS IN: molecular_function unknown; INVOLVED IN: biological_process unknown; LOCATED IN: endomembrane system; Has 30201 Blast hits to 17322 proteins in 780 species: Archae - 12; Bacteria - 1396; Metazoa - 17338; Fungi - 3422; Plants - 5037; Viruses - 0; Other Eukaryotes - 2996 (source: NCBI BLink).	7.67828	7.39604	7.39128	7.14564	6.15878	5.88018	5.59657	5.49444
AT1G53570	MEK kinase (MAP3Ka)	12.3082	12.3742	12.6335	12.6864	13.1171	13.3849	13.1302	13.045
AT1G53610	unknown protein; FUNCTIONS IN: molecular_function unknown; INVOLVED IN: biological_process unknown; LOCATED IN: endomembrane system; BEST Arabidopsis thaliana protein match is: unknown protein (TAIR:AT1G53620.1); Has 14 Blast hits to 14 proteins in 2 species: Archae - 0; Bacteria - 0; Metazoa - 0; Fungi - 0; Plants - 14; Viruses - 0; Other Eukaryotes - 0 (source: NCBI BLink).	6.23099	6.35043	6.30066	6.38952	7.97659	6.95679	7.45169	8.14943
AT1G53620	unknown protein; FUNCTIONS IN: molecular_function unknown; INVOLVED IN: biological_process unknown; LOCATED IN: endomembrane system; BEST Arabidopsis thaliana protein match is: unknown protein (TAIR:AT1G53610.1); Has 5795 Blast hits to 2209 proteins in 338 species: Archae - 0; Bacteria - 1555; Metazoa - 2403; Fungi - 181; Plants - 1035; Viruses - 76; Other Eukaryotes - 545 (source: NCBI BLink).	6.43813	6.47633	6.32623	6.5113	7.67107	6.91527	7.21717	8.2785
AT1G53625	unknown protein; Has 29996 Blast hits to 6987 proteins in 655 species: Archae - 23; Bacteria - 6686; Metazoa - 10521; Fungi - 1178; Plants - 7439; Viruses - 681; Other Eukaryotes - 3468 (source: NCBI BLink).	9.379	9.3031	9.79124	9.53874	12.4309	11.107	11.6483	12.1662
AT1G53690	Protein of unknown function that is homologous to At5g41010, which encodes a non-catalytic subunit common to nuclear DNA-dependent RNA polymerases II, IV and V; homologous to budding yeast RPB12.	9.25731	9.20945	8.94205	9.04978	8.17191	8.08205	8.10525	8.16331
AT1G53700	The WAG1 and its homolog, WAG2 each encodes a protein-serine/threonine kinase that are nearly 70% identical to PsPK3 protein. All three together with CsPK3 belong to PsPK3-type kinases. At the N-terminus, all four possess a serine/threonine-rich domain. They are closely related to Arabidopsis kinases PINOID. wag1/wag2 double mutants exhibit a pronounced wavy root phenotype when grown vertically o…	11.0432	11.0518	10.4239	10.2492	10.1148	10.3032	9.76668	10.0014
AT1G53710	Calcineurin-like metallo-phosphoesterase superfamily protein; FUNCTIONS IN: hydrolase activity, protein serine/threonine phosphatase activity; INVOLVED IN: biological_process unknown; LOCATED IN: endomembrane system; EXPRESSED IN: 21 plant structures; EXPRESSED DURING: 13 growth stages; CONTAINS InterPro DOMAIN/s: Metallophosphoesterase (InterPro:IPR004843); Has 794 Blast hits to 778 proteins in …	11.1098	11.0501	11.5547	11.2552	12.2696	11.6254	12.3116	12.1507
AT1G53790	F-box and associated interaction domains-containing protein; FUNCTIONS IN: endopeptidase activity; INVOLVED IN: ubiquitin-dependent protein catabolic process; LOCATED IN: proteasome core complex, alpha-subunit complex; EXPRESSED IN: 15 plant structures; EXPRESSED DURING: LP.06 six leaves visible, LP.04 four leaves visible, 4 anthesis, petal differentiation and expansion stage, D bilateral stage; …	7.4488	7.46933	7.8324	7.6742	8.26143	7.70807	8.75127	8.6478
AT1G53800	unknown protein; BEST Arabidopsis thaliana protein match is: unknown protein (TAIR:AT1G53250.1); Has 35333 Blast hits to 34131 proteins in 2444 species: Archae - 798; Bacteria - 22429; Metazoa - 974; Fungi - 991; Plants - 531; Viruses - 0; Other Eukaryotes - 9610 (source: NCBI BLink).	11.0802	11.2829	10.641	11.1857	8.94196	10.1402	9.59686	10.0298
AT1G53801	Potential natural antisense gene, locus overlaps with AT1G53800	10.435	10.5775	9.94363	10.5381	8.39549	9.19866	8.90769	9.26226
AT1G53830	encodes a pectin methylesterase	11.0361	10.915	11.6214	11.3386	11.6474	12.119	10.6794	11.1829
AT1G53870	Protein of unknown function (DUF567); CONTAINS InterPro DOMAIN/s: Protein of unknown function DUF567 (InterPro:IPR007612); BEST Arabidopsis thaliana protein match is: Protein of unknown function (DUF567) (TAIR:AT1G53890.1); Has 264 Blast hits to 263 proteins in 12 species: Archae - 0; Bacteria - 0; Metazoa - 0; Fungi - 0; Plants - 264; Viruses - 0; Other Eukaryotes - 0 (source: NCBI BLink).	10.6675	10.8915	10.8503	11.0588	9.3249	10.1886	9.05343	9.32473
AT1G53885	Protein of unknown function (DUF581); CONTAINS InterPro DOMAIN/s: Protein of unknown function DUF581 (InterPro:IPR007650); BEST Arabidopsis thaliana protein match is: Protein of unknown function (DUF581) (TAIR:AT1G53903.1); Has 508 Blast hits to 508 proteins in 19 species: Archae - 0; Bacteria - 0; Metazoa - 0; Fungi - 0; Plants - 508; Viruses - 0; Other Eukaryotes - 0 (source: NCBI BLink).	10.0436	10.8013	11.8683	11.9907	12.2142	13.0145	11.412	11.707
AT1G53920	Contains lipase signature motif and GDSL domain.	7.12677	6.4594	7.35	6.33877	9.61813	6.61307	7.7777	6.75647
AT1G53940	Encodes a lipase, has in vitro lipase activity with p-nitrophenyl acetate and p-nitrophenyl butyrate, gene expression induced by hormones, negatively regulates auxin signaling, involved in disease resistance	7.24342	7.20992	7.12722	7.06272	7.77725	7.41589	8.07435	8.41362
AT1G54000	GDSL-like Lipase/Acylhydrolase superfamily protein; FUNCTIONS IN: lipase activity, hydrolase activity, acting on ester bonds, carboxylesterase activity; INVOLVED IN: lipid metabolic process; LOCATED IN: vacuolar membrane, plasma membrane, vacuole, plant-type cell wall, plant-type vacuole; EXPRESSED IN: stem, cultured cell, callus; EXPRESSED DURING: seedling growth; CONTAINS InterPro DOMAIN/s: Lip…	8.02944	8.1817	9.16867	9.32104	10.2142	10.4368	8.52674	8.91477
AT1G54010	GDSL-like Lipase/Acylhydrolase superfamily protein; FUNCTIONS IN: hydrolase activity, acting on ester bonds, carboxylesterase activity; INVOLVED IN: lipid metabolic process; LOCATED IN: plasma membrane, vacuole, membrane; EXPRESSED IN: cultured cell, leaf; EXPRESSED DURING: seedling growth; CONTAINS InterPro DOMAIN/s: Lipase, GDSL (InterPro:IPR001087); BEST Arabidopsis thaliana protein match is: …	9.90765	10.3946	12.0752	12.2204	13.2375	13.9053	10.9045	11.7391
AT1G54020	GDSL-like Lipase/Acylhydrolase superfamily protein; FUNCTIONS IN: hydrolase activity, acting on ester bonds, carboxylesterase activity; INVOLVED IN: lipid metabolic process; LOCATED IN: vacuole; EXPRESSED IN: 16 plant structures; EXPRESSED DURING: 10 growth stages; CONTAINS InterPro DOMAIN/s: Lipase, GDSL (InterPro:IPR001087); BEST Arabidopsis thaliana protein match is: GDSL-like Lipase/Acylhydro…	7.92477	7.86534	9.19184	9.58157	9.84124	11.7919	7.90257	9.14894
AT1G54030	Encodes a vacuolar protein. Mutation causes organizational defects in the endoplasmic reticulum and aberrant protein trafficking in the plant secretory pathway.	10.9453	11.0683	11.7215	11.4888	12.5365	13.0413	11.9018	12.3057
AT1G54040	Epithiospecifier protein, interacts with WRKY53. Involved in pathogen resistance and leaf senescence.	12.7322	12.9635	13.0691	13.336	12.9917	13.5767	11.208	11.7534
AT1G54050	HSP20-like chaperones superfamily protein; CONTAINS InterPro DOMAIN/s: Heat shock protein Hsp20 (InterPro:IPR002068), HSP20-like chaperone (InterPro:IPR008978); BEST Arabidopsis thaliana protein match is: heat shock protein 17.6A (TAIR:AT5G12030.1); Has 4491 Blast hits to 4491 proteins in 1181 species: Archae - 166; Bacteria - 2520; Metazoa - 2; Fungi - 140; Plants - 1242; Viruses - 0; Other Euka…	9.33126	9.4991	9.59853	9.659	9.14536	10.4416	7.41653	7.7136
AT1G54095	Protein of unknown function (DUF1677); CONTAINS InterPro DOMAIN/s: Protein of unknown function DUF1677, plant (InterPro:IPR012876); BEST Arabidopsis thaliana protein match is: Protein of unknown function (DUF1677) (TAIR:AT1G72510.2); Has 244 Blast hits to 244 proteins in 14 species: Archae - 0; Bacteria - 0; Metazoa - 0; Fungi - 0; Plants - 244; Viruses - 0; Other Eukaryotes - 0 (source: NCBI BLi…	6.16216	6.18146	6.313	6.38113	7.90616	8.91566	6.49233	7.0384
AT1G54100	Aldehyde dehydrogenase	11.8639	12.1956	12.4134	12.5572	13.001	13.6309	12.992	13.074
AT1G54200	unknown protein; BEST Arabidopsis thaliana protein match is: unknown protein (TAIR:AT3G13980.1); Has 1084 Blast hits to 581 proteins in 136 species: Archae - 0; Bacteria - 72; Metazoa - 212; Fungi - 78; Plants - 102; Viruses - 0; Other Eukaryotes - 620 (source: NCBI BLink).	9.97388	9.93535	9.53528	9.51068	8.84665	9.40272	8.70495	8.62688
AT1G54500	Rubredoxin-like superfamily protein; FUNCTIONS IN: electron carrier activity, metal ion binding; LOCATED IN: chloroplast thylakoid membrane, chloroplast; EXPRESSED IN: 21 plant structures; EXPRESSED DURING: 13 growth stages; CONTAINS InterPro DOMAIN/s: Rubredoxin, iron-binding site (InterPro:IPR018527), Rubredoxin-type Fe(Cys)4 protein (InterPro:IPR004039); Has 3108 Blast hits to 3080 proteins in…	11.9152	11.7532	11.6257	11.5462	10.8281	11.2122	10.7439	10.4946
AT1G54540	Late embryogenesis abundant (LEA) hydroxyproline-rich glycoprotein family; CONTAINS InterPro DOMAIN/s: Late embryogenesis abundant protein, group 2 (InterPro:IPR004864); BEST Arabidopsis thaliana protein match is: Late embryogenesis abundant (LEA) hydroxyproline-rich glycoprotein family (TAIR:AT1G65690.1); Has 914 Blast hits to 913 proteins in 28 species: Archae - 0; Bacteria - 0; Metazoa - 0; Fu…	8.34747	8.56193	9.47573	8.9922	8.56607	8.68973	8.59647	8.7199
AT1G54570	Esterase/lipase/thioesterase family protein; FUNCTIONS IN: transferase activity, transferring acyl groups other than amino-acyl groups, catalytic activity; LOCATED IN: chloroplast, plastoglobule; EXPRESSED IN: 22 plant structures; EXPRESSED DURING: 13 growth stages; CONTAINS InterPro DOMAIN/s: Diacylglycerol acyltransferase (InterPro:IPR007130); BEST Arabidopsis thaliana protein match is: Esteras…	9.50176	9.8238	10.0009	9.95366	11.3591	11.5949	11.6294	11.5867
AT1G54575	unknown protein; Has 35333 Blast hits to 34131 proteins in 2444 species: Archae - 798; Bacteria - 22429; Metazoa - 974; Fungi - 991; Plants - 531; Viruses - 0; Other Eukaryotes - 9610 (source: NCBI BLink).	9.79591	9.99415	10.9371	10.5662	12.3362	11.9859	12.28	12.0491
AT1G54730	Major facilitator superfamily protein; FUNCTIONS IN: carbohydrate transmembrane transporter activity, sugar:hydrogen symporter activity; INVOLVED IN: transport, transmembrane transport; LOCATED IN: integral to membrane, membrane; EXPRESSED IN: 22 plant structures; EXPRESSED DURING: 13 growth stages; CONTAINS InterPro DOMAIN/s: Sugar transporter, conserved site (InterPro:IPR005829), Major facilita…	10.974	10.8007	11.0839	11.0512	9.40263	10.1767	10.5269	10.4813
AT1G54820	Protein kinase superfamily protein; FUNCTIONS IN: protein serine/threonine kinase activity, protein kinase activity, kinase activity, ATP binding; INVOLVED IN: protein amino acid phosphorylation; EXPRESSED IN: 18 plant structures; EXPRESSED DURING: 13 growth stages; CONTAINS InterPro DOMAIN/s: Protein kinase, catalytic domain (InterPro:IPR000719), Serine/threonine-protein kinase domain (InterPro:…	11.7135	11.6625	11.5821	11.6294	10.3635	10.2915	10.3253	10.1611
AT1G54926	transposable element gene; similar to unknown protein [Arabidopsis thaliana] (TAIR:AT3G47240.1)	10.1085	9.92697	10.5596	10.6843	11.6102	10.8943	11.6003	11.855
AT1G55080	MED9; BEST Arabidopsis thaliana protein match is: unknown protein (TAIR:AT1G29580.1); Has 67203 Blast hits to 25757 proteins in 1293 species: Archae - 12; Bacteria - 4374; Metazoa - 24340; Fungi - 7940; Plants - 5927; Viruses - 273; Other Eukaryotes - 24337 (source: NCBI BLink).	9.13852	9.21612	9.32516	8.86459	10.0891	9.54162	10.2477	10.0948
AT1G55140	Ribonuclease III family protein; FUNCTIONS IN: RNA binding, ribonuclease III activity; INVOLVED IN: RNA processing; LOCATED IN: chloroplast; CONTAINS InterPro DOMAIN/s: Ribonuclease III (InterPro:IPR000999); BEST Arabidopsis thaliana protein match is: Ribonuclease III family protein (TAIR:AT3G13740.1); Has 1541 Blast hits to 1540 proteins in 746 species: Archae - 0; Bacteria - 1385; Metazoa - 0; …	10.949	10.7792	10.8563	10.7169	9.71407	10.0781	9.84868	9.75124
AT1G55230	Family of unknown function (DUF716) ; INVOLVED IN: biological_process unknown; LOCATED IN: endomembrane system; CONTAINS InterPro DOMAIN/s: Protein of unknown function DUF716 (InterPro:IPR006904); BEST Arabidopsis thaliana protein match is: Family of unknown function (DUF716) (TAIR:AT1G55240.1); Has 423 Blast hits to 422 proteins in 52 species: Archae - 0; Bacteria - 0; Metazoa - 178; Fungi - 0; …	5.54073	5.56107	5.734	5.73517	6.3205	5.8697	6.16683	6.8889
AT1G55260	Bifunctional inhibitor/lipid-transfer protein/seed storage 2S albumin superfamily protein; FUNCTIONS IN: lipid binding; INVOLVED IN: lipid transport; LOCATED IN: nucleus, anchored to membrane; EXPRESSED IN: 22 plant structures; EXPRESSED DURING: 13 growth stages; CONTAINS InterPro DOMAIN/s: Bifunctional inhibitor/plant lipid transfer protein/seed storage (InterPro:IPR016140), Plant lipid transfer…	10.2597	10.3904	9.96942	10.0641	8.67682	10.051	6.45648	6.91132
AT1G55360	Protein of Unknown Function (DUF239); INVOLVED IN: biological_process unknown; LOCATED IN: endomembrane system; EXPRESSED IN: 22 plant structures; EXPRESSED DURING: 13 growth stages; CONTAINS InterPro DOMAIN/s: Protein of unknown function DUF239, plant (InterPro:IPR004314); BEST Arabidopsis thaliana protein match is: Protein of Unknown Function (DUF239) (TAIR:AT3G13510.1); Has 753 Blast hits to 7…	13.5106	13.4996	13.3447	13.3673	11.7786	12.7164	12.2818	12.3082
AT1G55370	NDH-dependent cyclic electron flow 5 (NDF5); FUNCTIONS IN: carbohydrate binding, catalytic activity; INVOLVED IN: positive regulation of gene expression, photosynthetic electron transport in photosystem I; LOCATED IN: chloroplast, membrane; EXPRESSED IN: 21 plant structures; EXPRESSED DURING: 13 growth stages; CONTAINS InterPro DOMAIN/s: Glycoside hydrolase-type carbohydrate-binding (InterPro:IPR…	11.9155	12.0171	11.8572	12.1156	9.10723	10.6955	9.8578	10.0844
AT1G55400	transposable element gene; similar to unknown protein [Arabidopsis thaliana] (TAIR:AT5G27590.1); similar to hypothetical protein PFF0685c [Plasmodium falciparum 3D7] (GB:XP_966128.1)	5.8464	5.69987	6.49303	6.6707	8.877	10.4637	7.00707	6.96953
AT1G55450	S-adenosyl-L-methionine-dependent methyltransferases superfamily protein; FUNCTIONS IN: methyltransferase activity; EXPRESSED IN: 20 plant structures; EXPRESSED DURING: 13 growth stages; CONTAINS InterPro DOMAIN/s: Methyltransferase type 11 (InterPro:IPR013216); BEST Arabidopsis thaliana protein match is: S-adenosyl-L-methionine-dependent methyltransferases superfamily protein (TAIR:AT3G54150.1).	10.9447	10.7168	11.3576	11.173	12.1448	11.0716	11.7242	11.8472
AT1G55480	Encodes a member of a novel plant protein family containing a PDZ, a K-box, and a TPR motif. mRNA but not protein levels decrease after wounding. ZKT is phosphorylated at Thr and Ser residues after wounding.	13.3085	13.431	13.0238	13.239	12.2749	12.8254	12.154	12.2558
AT1G55490	encodes the beta subunit of the chloroplast chaperonin 60, a homologue of bacterial GroEL. Mutants in this gene develops lesions on its leaves, expresses systemic acquired resistance (SAR) and develops accelerated cell death to heat shock stress. The protein has molecular chaperone activity for suppressing protein aggregation in vitro.	13.5672	13.511	13.0533	13.5226	11.0102	12.3171	10.5838	11.0915
AT1G55610	mutant has Altered vascular cell differentiation; LRR Receptor Kinase	9.58015	9.79172	9.76205	9.50162	11.0218	10.5311	11.2688	11.626
AT1G55625	pre-tRNA; tRNA-Ser (anticodon: TGA)	6.83984	6.81321	6.21771	6.37408	5.77454	6.01318	5.84678	6.05917
AT1G55780		8.35538	8.55718	8.23425	8.60298	9.43101	9.16391	10.9118	11.6597
AT1G55960	Polyketide cyclase/dehydrase and lipid transport superfamily protein; CONTAINS InterPro DOMAIN/s: Lipid-binding START (InterPro:IPR002913); BEST Arabidopsis thaliana protein match is: Polyketide cyclase/dehydrase and lipid transport superfamily protein (TAIR:AT3G13062.1); Has 265 Blast hits to 265 proteins in 57 species: Archae - 0; Bacteria - 0; Metazoa - 86; Fungi - 0; Plants - 153; Viruses - 0…	14.0055	14.0545	13.6316	13.6093	12.8303	12.9866	12.9633	13.0154
AT1G56010	Encodes a transcription factor involved in shoot apical meristem formation and auxin-mediated lateral root formation. The gene is thought not to be involved in stress responses (NaCl, auxins, ethylene). NAC1 (NAC1)	9.13455	9.10365	9.25725	9.08592	9.24265	8.81749	10.394	10.2751
AT1G56050	GTP-binding protein-related; FUNCTIONS IN: GTP binding; INVOLVED IN: biological_process unknown; LOCATED IN: chloroplast, chloroplast stroma; EXPRESSED IN: 21 plant structures; EXPRESSED DURING: 13 growth stages; CONTAINS InterPro DOMAIN/s: Protein of unknown function DUF933 (InterPro:IPR013029), TGS-like (InterPro:IPR012676), GTP1/OBG (InterPro:IPR006073), Conserved hypothetical protein CHP00092…	12.384	12.2706	12.0218	12.0901	10.921	11.093	10.804	10.6037
AT1G56060	unknown protein; BEST Arabidopsis thaliana protein match is: unknown protein (TAIR:AT2G32210.1); Has 180 Blast hits to 180 proteins in 22 species: Archae - 0; Bacteria - 0; Metazoa - 0; Fungi - 10; Plants - 170; Viruses - 0; Other Eukaryotes - 0 (source: NCBI BLink).	8.75125	9.62132	9.40012	9.15528	10.9672	9.68855	11.0723	11.4431
AT1G56140	Leucine-rich repeat transmembrane protein kinase; FUNCTIONS IN: protein serine/threonine kinase activity, protein kinase activity, ATP binding; INVOLVED IN: protein amino acid phosphorylation; LOCATED IN: plasma membrane; EXPRESSED IN: callus; CONTAINS InterPro DOMAIN/s: Serine/threonine-protein kinase domain (InterPro:IPR002290), Leucine-rich repeat (InterPro:IPR001611), Serine-threonine/tyrosin…	10.0303	10.0798	10.4825	10.4011	11.5027	10.3765	11.5588	11.5089
AT1G56145	Leucine-rich repeat transmembrane protein kinase; FUNCTIONS IN: protein serine/threonine kinase activity, protein kinase activity, ATP binding; INVOLVED IN: protein amino acid phosphorylation; EXPRESSED IN: 18 plant structures; EXPRESSED DURING: 7 growth stages; CONTAINS InterPro DOMAIN/s: Serine/threonine-protein kinase domain (InterPro:IPR002290), Leucine-rich repeat (InterPro:IPR001611), Serin…	8.74282	8.98142	9.28889	9.46052	10.6177	10.2091	10.3771	10.413
AT1G56150	SAUR-like auxin-responsive protein family ; CONTAINS InterPro DOMAIN/s: Auxin responsive SAUR protein (InterPro:IPR003676); BEST Arabidopsis thaliana protein match is: SAUR-like auxin-responsive protein family (TAIR:AT3G12830.1); Has 1156 Blast hits to 1154 proteins in 26 species: Archae - 0; Bacteria - 0; Metazoa - 0; Fungi - 0; Plants - 1155; Viruses - 0; Other Eukaryotes - 1 (source: NCBI BLin…	10.354	10.2073	10.8915	10.6636	12.0296	11.4988	11.175	11.3881
AT1G56170	Encodes a protein with similarity to a subunit of the CCAAT promoter motif binding complex of yeast.One of two members of this class (HAP5B) and expressed in vegetative and reproductive tissues	11.2528	11.3803	10.9347	10.8811	10.7732	10.8475	10.2762	10.2618
AT1G56210	Heavy metal transport/detoxification superfamily protein ; FUNCTIONS IN: metal ion binding; INVOLVED IN: metal ion transport; LOCATED IN: cellular_component unknown; EXPRESSED IN: 22 plant structures; EXPRESSED DURING: 11 growth stages; CONTAINS InterPro DOMAIN/s: Heavy metal transport/detoxification protein (InterPro:IPR006121); BEST Arabidopsis thaliana protein match is: Heavy metal transport/d…	11.3176	11.3756	10.7784	10.9892	9.7531	10.1978	8.93957	8.5995
AT1G56230	Protein of unknown function (DUF1399); FUNCTIONS IN: molecular_function unknown; INVOLVED IN: biological_process unknown; LOCATED IN: plasma membrane; EXPRESSED IN: 23 plant structures; EXPRESSED DURING: 13 growth stages; CONTAINS InterPro DOMAIN/s: Protein of unknown function DUF1399 (InterPro:IPR009836); BEST Arabidopsis thaliana protein match is: Protein of unknown function (duplicated DUF1399…	10.2734	10.4878	10.3251	10.7321	9.02308	10.0175	9.52671	9.81385
AT1G56240	phloem protein 2-B13 (PP2-B13); FUNCTIONS IN: carbohydrate binding; LOCATED IN: endomembrane system; CONTAINS InterPro DOMAIN/s: F-box domain, cyclin-like (InterPro:IPR001810), F-box domain, Skp2-like (InterPro:IPR022364); BEST Arabidopsis thaliana protein match is: phloem protein 2-B14 (TAIR:AT1G56250.1); Has 533 Blast hits to 519 proteins in 34 species: Archae - 0; Bacteria - 0; Metazoa - 0; Fu…	5.86068	5.89641	6.36175	6.37311	8.94408	6.93495	6.24848	6.24415
AT1G56250	Encodes an F-box protein that can functionally replace VirF, regulating levels of the VirE2 and VIP1 proteins via a VBF-containing SCF complex. It is thought to be involved in DNA integration and T-DNA degradation.	7.68618	7.78952	8.06788	8.27258	9.36825	8.29142	7.98422	8.02375
AT1G56300	Chaperone DnaJ-domain superfamily protein; FUNCTIONS IN: heat shock protein binding; INVOLVED IN: protein folding, response to cyclopentenone; LOCATED IN: cellular_component unknown; EXPRESSED IN: 23 plant structures; EXPRESSED DURING: 15 growth stages; CONTAINS InterPro DOMAIN/s: Molecular chaperone, heat shock protein, Hsp40, DnaJ (InterPro:IPR015609), Heat shock protein DnaJ, N-terminal (Inter…	8.02362	8.43586	8.64469	8.88319	8.09892	8.39326	8.90912	9.51153
AT1G56340	Encodes one of three Arabidopsis calreticulins. In CRT-deficient mouse fibroblasts, this protein restores ER Ca2+ levels.	13.1696	13.2999	13.3178	13.3684	13.8394	13.3273	14.1753	14.1697
AT1G56430	Encodes a protein with nicotianamine synthase activity.	10.5043	10.5492	9.67218	9.94985	8.31818	8.92395	8.53125	8.24715
AT1G56500	haloacid dehalogenase-like hydrolase family protein; FUNCTIONS IN: hydrolase activity, oxidoreductase activity, catalytic activity; INVOLVED IN: metabolic process, cell redox homeostasis; LOCATED IN: chloroplast, chloroplast stroma; EXPRESSED IN: 23 plant structures; EXPRESSED DURING: 14 growth stages; CONTAINS InterPro DOMAIN/s: Haloacid dehydrogenase/epoxide hydrolase (InterPro:IPR005833), Low-…	12.7566	12.9758	12.5837	12.976	11.7256	12.558	11.8323	11.9835
AT1G56520	Disease resistance protein (TIR-NBS-LRR class) family; FUNCTIONS IN: transmembrane receptor activity, nucleoside-triphosphatase activity, nucleotide binding, ATP binding; INVOLVED IN: signal transduction, defense response, apoptosis, innate immune response; LOCATED IN: intrinsic to membrane; CONTAINS InterPro DOMAIN/s: ATPase, AAA+ type, core (InterPro:IPR003593), NB-ARC (InterPro:IPR002182), Dis…	9.46877	9.58984	9.63074	10.0435	10.4729	10.1052	10.0166	10.7689
AT1G56550	Encodes a rhamnogalacturonan II specific xylosyltransferase.	9.97851	9.68281	10.0676	9.70477	11.1931	9.86791	11.2189	10.8699
AT1G56580	Encodes SMALLER WITH VARIABLE BRANCHES (SVB), a protein with a conserved domain of unknown function (DUF538). The trichomes of the SVB mutants are smaller and exhibit branches of variable length and number.	12.2119	12.3584	12.2444	12.2031	11.2364	12.3167	10.2814	10.4042
AT1G56600	GolS2 is a galactinol synthase that catalyzes the formation of galactinol from UDP-galactose and myo-inositol. GolS2 transcript levels rise in response to methyl viologen, an oxidative damage-inducing agent. Plants over-expressing GolS2 have increased tolerance to salt, chilling, and high-light stress.	10.4338	10.4359	9.43341	9.44491	8.37164	8.98141	7.90308	7.81521
AT1G56670	GDSL-like Lipase/Acylhydrolase superfamily protein; FUNCTIONS IN: hydrolase activity, acting on ester bonds, carboxylesterase activity; INVOLVED IN: lipid metabolic process; LOCATED IN: endomembrane system; EXPRESSED IN: 10 plant structures; EXPRESSED DURING: 6 growth stages; CONTAINS InterPro DOMAIN/s: Lipase, GDSL (InterPro:IPR001087); BEST Arabidopsis thaliana protein match is: GDSL-like Lipas…	10.4564	10.4821	9.81832	9.95079	8.16442	8.99809	7.95865	7.98692
AT1G56720	Protein kinase superfamily protein; FUNCTIONS IN: protein serine/threonine kinase activity, protein kinase activity, kinase activity, ATP binding; INVOLVED IN: protein amino acid phosphorylation; LOCATED IN: cellular_component unknown; EXPRESSED IN: 23 plant structures; EXPRESSED DURING: 13 growth stages; CONTAINS InterPro DOMAIN/s: Protein kinase, ATP binding site (InterPro:IPR017441), Protein k…	11.2625	11.3811	11.296	11.5885	9.33501	10.3887	9.42918	9.83391
AT1G57560	Member of the R2R3 factor gene family.	7.44706	7.45183	7.6397	7.66963	11.1501	9.83383	9.59713	9.8985
AT1G57590	Pectinacetylesterase family protein; CONTAINS InterPro DOMAIN/s: Pectinacetylesterase (InterPro:IPR004963); BEST Arabidopsis thaliana protein match is: Pectinacetylesterase family protein (TAIR:AT5G26670.1); Has 541 Blast hits to 533 proteins in 91 species: Archae - 0; Bacteria - 38; Metazoa - 118; Fungi - 0; Plants - 298; Viruses - 0; Other Eukaryotes - 87 (source: NCBI BLink).	10.366	10.8639	10.5209	10.7702	10.2989	10.5653	9.65295	8.99081
AT1G57630	Toll-Interleukin-Resistance (TIR) domain family protein; FUNCTIONS IN: transmembrane receptor activity; INVOLVED IN: signal transduction, defense response, innate immune response; LOCATED IN: intrinsic to membrane; EXPRESSED IN: 7 plant structures; EXPRESSED DURING: 9 growth stages; CONTAINS InterPro DOMAIN/s: Toll-Interleukin receptor (InterPro:IPR000157); BEST Arabidopsis thaliana protein match…	9.72342	10.3876	10.7152	10.4729	13.2903	12.0844	12.603	12.961
AT1G57640	transposable element gene; copia-like retrotransposon family, has a 1.2e-193 P-value blast match to GB:AAA57005 Hopscotch polyprotein (Ty1_Copia-element) (Zea mays)	6.18337	5.9816	6.43477	6.52627	7.24017	6.66937	6.9772	7.75334
AT1G57650	ATP binding; FUNCTIONS IN: ATP binding; INVOLVED IN: apoptosis, defense response; LOCATED IN: cellular_component unknown; EXPRESSED IN: stamen; EXPRESSED DURING: 4 anthesis; CONTAINS InterPro DOMAIN/s: NB-ARC (InterPro:IPR002182), Disease resistance protein (InterPro:IPR000767); BEST Arabidopsis thaliana protein match is: Disease resistance protein (TIR-NBS-LRR class) family (TAIR:AT2G14080.1); H…	5.81137	6.2107	6.12597	6.29407	9.1359	7.73447	8.0018	8.60803
AT1G57750	Encodes a CYP96A15, midchain alkane hydroxylase, involved in cuticular wax biosynthesis.	8.14656	8.22159	8.28012	8.34289	7.59622	8.17006	7.14382	7.38643
AT1G57770	FAD/NAD(P)-binding oxidoreductase family protein; FUNCTIONS IN: oxidoreductase activity; LOCATED IN: chloroplast; EXPRESSED IN: 21 plant structures; EXPRESSED DURING: 13 growth stages; CONTAINS InterPro DOMAIN/s: Amine oxidase (InterPro:IPR002937); BEST Arabidopsis thaliana protein match is: carotenoid isomerase (TAIR:AT1G06820.1); Has 6263 Blast hits to 6155 proteins in 967 species: Archae - 159…	13.2759	13.365	13.1076	13.1685	12.62	12.6033	12.4732	12.2997
AT1G57820	Encodes a 645-amino acid methylcytosine-binding protein with a PHD domain, two RING finger domains, and an SRA domain that is involved in centromere heterochromatinization. This protein functions as an E3 ubiquitin ligase in vitro. The protein has been shown to bind to methylated cytosines of CG, CNG and CNN motifs via its SRA domain but has a preference for the former. It plays a role in the est…	11.234	11.4153	11.3965	11.5612	10.9229	10.6321	10.1548	10.3453
AT1G57943	Member of a family of proteins related to PUP1, a purine transporter. May be involved in the transport of purine and purine derivatives such as cytokinins, across the plasma membrane.	10.9586	11.0619	11.9743	11.9147	12.2069	11.9019	12.0719	12.1539
AT1G57980	Nucleotide-sugar transporter family protein; CONTAINS InterPro DOMAIN/s: Protein of unknown function DUF250 (InterPro:IPR004853); BEST Arabidopsis thaliana protein match is: purine permease 17 (TAIR:AT1G57943.1); Has 334 Blast hits to 326 proteins in 17 species: Archae - 0; Bacteria - 4; Metazoa - 0; Fungi - 0; Plants - 328; Viruses - 0; Other Eukaryotes - 2 (source: NCBI BLink).	8.90038	9.24655	9.85152	10.0202	10.1266	10.0782	9.91485	10.087
AT1G57990	Member of a family of proteins related to PUP1, a purine transporter. May be involved in the transport of purine and purine derivatives such as cytokinins, across the plasma membrane.	10.4102	10.7687	12.2881	12.1404	13.275	12.5425	12.8969	13.1831
AT1G58140	transposable element gene; copia-like retrotransposon family, has a 1.6e-253 P-value blast match to gb|AAO73529.1| gag-pol polyprotein (Glycine max) (SIRE1) (Ty1_Copia-family)	8.45737	9.08297	9.22327	9.641	10.0497	10.3896	9.88917	10.4825
AT1G58170	Disease resistance-responsive (dirigent-like protein) family protein; FUNCTIONS IN: molecular_function unknown; INVOLVED IN: N-terminal protein myristoylation, lignan biosynthetic process, defense response; LOCATED IN: endomembrane system; EXPRESSED IN: 17 plant structures; EXPRESSED DURING: 6 growth stages; CONTAINS InterPro DOMAIN/s: Plant disease resistance response protein (InterPro:IPR004265…	8.80673	8.65772	7.95146	8.10786	8.25219	7.55819	7.93509	7.82246
AT1G58180	beta carbonic anhydrase 6 (BCA6); FUNCTIONS IN: carbonate dehydratase activity, zinc ion binding; INVOLVED IN: carbon utilization; LOCATED IN: mitochondrion; EXPRESSED IN: 23 plant structures; EXPRESSED DURING: 13 growth stages; CONTAINS InterPro DOMAIN/s: Carbonic anhydrase, prokaryotic-like, conserved site (InterPro:IPR015892), Carbonic anhydrase (InterPro:IPR001765); BEST Arabidopsis thaliana …	10.8052	11.0689	11.7569	11.9171	11.9842	12.7117	12.3868	12.1941
AT1G58225	unknown protein; FUNCTIONS IN: molecular_function unknown; INVOLVED IN: biological_process unknown; LOCATED IN: endomembrane system; Has 4 Blast hits to 4 proteins in 2 species: Archae - 0; Bacteria - 0; Metazoa - 0; Fungi - 0; Plants - 4; Viruses - 0; Other Eukaryotes - 0 (source: NCBI BLink).	8.71612	7.97929	9.47565	8.60299	10.098	8.55802	10.4356	10.5441
AT1G58270	ZW9 mRNA, complete cds	11.2351	11.3951	11.9792	12.1034	11.6246	12.8525	8.37723	9.47493
AT1G58280	Phosphoglycerate mutase family protein; LOCATED IN: chloroplast; CONTAINS InterPro DOMAIN/s: Histidine phosphatase superfamily, clade-1 (InterPro:IPR013078); BEST Arabidopsis thaliana protein match is: Phosphoglycerate mutase family protein (TAIR:AT5G64460.8); Has 412 Blast hits to 412 proteins in 84 species: Archae - 0; Bacteria - 6; Metazoa - 0; Fungi - 152; Plants - 162; Viruses - 0; Other Euk…	11.7329	11.6184	11.3338	11.3315	11.3434	10.9799	10.7144	10.2827
AT1G58340	Encodes a plant MATE (multidrug and toxic compound extrusion) transporter that is localized to the Golgi complex and small organelles and is involved in determining the rate of organ initiation. It is also involved in iron homeostasis when plants are under osmotic stress.	8.07186	8.35173	8.65493	8.38476	9.59836	8.62813	10.9688	10.4072
AT1G58420	Uncharacterised conserved protein UCP031279; CONTAINS InterPro DOMAIN/s: Uncharacterised conserved protein UCP031279 (InterPro:IPR016972); BEST Arabidopsis thaliana protein match is: Uncharacterised conserved protein UCP031279 (TAIR:AT1G10140.1); Has 61 Blast hits to 61 proteins in 11 species: Archae - 0; Bacteria - 0; Metazoa - 0; Fungi - 0; Plants - 61; Viruses - 0; Other Eukaryotes - 0 (source…	7.61926	7.63413	7.911	7.5977	8.8979	7.85566	8.41126	8.5587
AT1G58520	RXW8; FUNCTIONS IN: hydrolase activity, acting on ester bonds, lipase activity; INVOLVED IN: lipid metabolic process; LOCATED IN: endomembrane system, membrane; CONTAINS InterPro DOMAIN/s: Protein of unknown function DUF221 (InterPro:IPR003864), Lipase, GDSL, active site (InterPro:IPR008265), Lipase, GDSL (InterPro:IPR001087); BEST Arabidopsis thaliana protein match is: Early-responsive to dehydr…	11.709	11.9827	10.9366	11.1285	9.237	9.9273	8.9668	9.1052
AT1G59500	encodes an IAA-amido synthase that conjugates Asp and other amino acids to auxin in vitro.	6.32473	6.6927	7.08046	6.78673	8.33406	7.70676	9.11063	9.03243
AT1G59580	encodes a mitogen-activated kinase involved in innate immunity	10.3411	10.2235	10.6444	10.2829	11.5418	10.601	11.475	11.0527
AT1G59590	ZCF37 mRNA, complete cds	8.9365	9.02197	9.3542	9.25627	11.009	10.2313	11.0154	11.2156
AT1G59640	A basic helix-loop-helix encoding gene (BIGPETAL, BPE) involved in the control of petal size. BPE is expressed via two mRNAs derived from an alternative splicing event. The BPEub (AT1G59640.1)transcript is expressed ubiquitously, whereas the BPEp (AT1G59640.2) transcript is preferentially expressed in petals. Plants that lack the petal-expressed variant BPEp have larger petals as a result of incr…	9.19014	9.236	9.18057	9.45367	10.0267	10.6117	9.60017	9.4394
AT1G59650	Encodes CW14.	9.93093	10.0853	10.2269	10.1498	10.8999	11.0957	10.5757	10.5141
AT1G59710	FUNCTIONS IN: molecular_function unknown; INVOLVED IN: biological_process unknown; LOCATED IN: cellular_component unknown; EXPRESSED IN: 23 plant structures; EXPRESSED DURING: 13 growth stages; CONTAINS InterPro DOMAIN/s: Protein of unknown function DUF569 (InterPro:IPR007679), Actin cross-linking (InterPro:IPR008999); BEST Arabidopsis thaliana protein match is: Actin cross-linking protein (TAIR:…	11.4492	11.4305	12.077	12.0082	13.1311	12.7627	12.6638	12.4234
AT1G59720	Pentatricopeptide Repeat Protein containing the DYW motif. Required for editing of multiple plastid transcripts. Endonuclease activity.	10.2256	10.337	9.72589	10.0715	8.29239	8.71785	8.63989	8.56202
AT1G59840	cofactor assembly of complex C (CCB4); FUNCTIONS IN: molecular_function unknown; INVOLVED IN: cytochrome b6f complex assembly; LOCATED IN: chloroplast; EXPRESSED IN: 20 plant structures; EXPRESSED DURING: 13 growth stages; CONTAINS InterPro DOMAIN/s: Protein of unknown function DUF2930 (InterPro:IPR021325); Has 391 Blast hits to 391 proteins in 82 species: Archae - 0; Bacteria - 112; Metazoa - 0;…	9.78597	9.66817	9.36703	9.40533	7.13293	8.11173	7.7199	7.50553
AT1G59870	ATP binding cassette transporter. Localized to the plasma membrane in uninfected cells. In infected leaves, the protein concentrated at infection sites. Contributes to nonhost resistance to inappropriate pathogens that enter by direct penetration in a salicylic acid?dependent manner. Required for mlo resistance. Has Cd transporter activity (Cd2+ extrusion pump) and contributes to heavy metal resi…	13.802	13.9226	14.2819	14.3305	14.7509	14.6527	14.8398	14.9429
AT1G59920	MADS-box family protein; BEST Arabidopsis thaliana protein match is: MADS-box family protein (TAIR:AT1G59930.1); Has 225 Blast hits to 221 proteins in 10 species: Archae - 0; Bacteria - 0; Metazoa - 0; Fungi - 0; Plants - 225; Viruses - 0; Other Eukaryotes - 0 (source: NCBI BLink).	10.513	9.64037	10.2329	9.51014	9.69464	9.06397	9.4047	8.85957
AT1G59930	Encodes a maternally expressed imprinted gene.	10.3453	9.35469	10.0702	9.25816	9.42149	8.59529	9.14909	8.26642
AT1G60000	RNA-binding (RRM/RBD/RNP motifs) family protein; FUNCTIONS IN: RNA binding, nucleotide binding, nucleic acid binding; INVOLVED IN: biological_process unknown; LOCATED IN: chloroplast; EXPRESSED IN: 22 plant structures; EXPRESSED DURING: 13 growth stages; CONTAINS InterPro DOMAIN/s: RNA recognition motif, RNP-1 (InterPro:IPR000504), Nucleotide-binding, alpha-beta plait (InterPro:IPR012677); BEST A…	13.2987	13.262	13.0969	13.0673	12.1254	12.5567	12.4327	12.2942
AT1G60140	Encodes an enzyme putatively involved in trehalose biosynthesis. The protein has a trehalose synthase (TPS)-like domain that may or may not be active as well as a trehalose phosphatase (TPP)-like domain.	11.2999	11.4815	12.3102	12.1372	12.6132	12.5198	13.0525	12.8084
AT1G60160	Potassium transporter family protein; FUNCTIONS IN: potassium ion transmembrane transporter activity; INVOLVED IN: potassium ion transport; LOCATED IN: chloroplast; EXPRESSED IN: 21 plant structures; EXPRESSED DURING: 13 growth stages; CONTAINS InterPro DOMAIN/s: Potassium uptake protein, kup (InterPro:IPR018519), K+ potassium transporter (InterPro:IPR003855); BEST Arabidopsis thaliana protein ma…	11.7123	11.7949	11.8985	12.0335	10.4902	11.0902	11.7454	11.6649
AT1G60230	Radical SAM superfamily protein; FUNCTIONS IN: iron-sulfur cluster binding, catalytic activity, RNA methyltransferase activity; INVOLVED IN: rRNA processing; LOCATED IN: cytoplasm; EXPRESSED IN: 6 plant structures; EXPRESSED DURING: LP.04 four leaves visible, petal differentiation and expansion stage, E expanded cotyledon stage; CONTAINS InterPro DOMAIN/s: Elongator protein 3/MiaB/NifB (InterPro:…	11.3325	11.2302	10.999	11.0405	10.1389	10.3035	10.124	10.0667
AT1G60390	polygalacturonase 1 (PG1); FUNCTIONS IN: polygalacturonase activity; INVOLVED IN: biological_process unknown; LOCATED IN: endomembrane system; EXPRESSED IN: 23 plant structures; EXPRESSED DURING: 14 growth stages; CONTAINS InterPro DOMAIN/s: BURP (InterPro:IPR004873); BEST Arabidopsis thaliana protein match is: polygalacturonase 2 (TAIR:AT1G70370.2); Has 3094 Blast hits to 2364 proteins in 384 sp…	10.8361	10.7623	10.7909	10.6418	10.2683	10.3709	9.7256	9.7276
AT1G60490	Encodes a phosphatidylinositol 3-kinase that is expressed in most plant tissues. Defects in VPS34 affect a number of cellular processes. Loss of function mutations are not transmitted through the male gametophyte due to defects in microgametogenesis therefore it is difficult to assess the effects of loss of VPS34 function in the whole plant. Involved in salt-stress responses.	11.0736	11.3137	11.4801	11.5411	12.0124	11.8013	12.2164	12.1336
AT1G60550	enoyl-CoA hydratase/isomerase D (ECHID); FUNCTIONS IN: 1,4-dihydroxy-2-naphthoyl-CoA synthase activity, catalytic activity; INVOLVED IN: vitamin K biosynthetic process, metabolic process, menaquinone biosynthetic process; LOCATED IN: peroxisome; EXPRESSED IN: 21 plant structures; EXPRESSED DURING: 13 growth stages; CONTAINS InterPro DOMAIN/s: Enoyl-CoA hydratase/isomerase, conserved site (InterPr…	13.78	13.7655	13.8098	13.7495	13.1964	13.6431	12.5973	12.585
AT1G60590	Pectin lyase-like superfamily protein; FUNCTIONS IN: polygalacturonase activity; INVOLVED IN: carbohydrate metabolic process; EXPRESSED IN: 20 plant structures; EXPRESSED DURING: 10 growth stages; CONTAINS InterPro DOMAIN/s: Pectin lyase fold/virulence factor (InterPro:IPR011050), Pectin lyase fold (InterPro:IPR012334), Glycoside hydrolase, family 28 (InterPro:IPR000743), Parallel beta-helix repe…	11.725	11.7572	9.67321	10.0993	6.42425	7.43811	6.28125	6.24328
AT1G60600	Encodes a protein similar to 1,4-dihydroxy-2-naphthoic acid phytyltransferase involved in phylloquinone and plastoquinone biosynthesis. Mutants are pale green and heterotrophic with defects in photosynthetic electron transport.	10.9655	10.7489	10.6878	10.7122	8.75683	9.33123	9.05773	9.1076
AT1G60610	SBP (S-ribonuclease binding protein) family protein; FUNCTIONS IN: zinc ion binding; INVOLVED IN: biological_process unknown; LOCATED IN: cellular_component unknown; EXPRESSED IN: 19 plant structures; EXPRESSED DURING: 11 growth stages; CONTAINS InterPro DOMAIN/s: Zinc finger, RING-type (InterPro:IPR001841), S-ribonuclease binding protein, SBP1, pollen (InterPro:IPR017066); BEST Arabidopsis thali…	8.51969	8.88669	8.88219	9.08926	9.59502	10.2357	9.55546	10.02
AT1G60630	Leucine-rich repeat protein kinase family protein; FUNCTIONS IN: protein kinase activity, kinase activity, ATP binding; INVOLVED IN: transmembrane receptor protein tyrosine kinase signaling pathway, protein amino acid phosphorylation; LOCATED IN: endomembrane system; EXPRESSED IN: 15 plant structures; EXPRESSED DURING: 7 growth stages; CONTAINS InterPro DOMAIN/s: Protein kinase, catalytic domain …	9.41925	9.30405	9.13745	9.02835	8.46328	8.66658	8.40788	8.17678
AT1G60730	NAD(P)-linked oxidoreductase superfamily protein; FUNCTIONS IN: oxidoreductase activity, aldo-keto reductase activity; INVOLVED IN: oxidation reduction; EXPRESSED IN: 7 plant structures; EXPRESSED DURING: LP.06 six leaves visible, LP.04 four leaves visible, 4 anthesis, petal differentiation and expansion stage; CONTAINS InterPro DOMAIN/s: Aldo/keto reductase (InterPro:IPR001395); BEST Arabidopsis…	11.8793	12.0535	12.1455	12.1294	12.7987	12.4552	12.9611	13.0831
AT1G60740	Thioredoxin superfamily protein; FUNCTIONS IN: oxidoreductase activity, antioxidant activity; INVOLVED IN: cell redox homeostasis; LOCATED IN: plasma membrane; EXPRESSED IN: male gametophyte, cultured cell, pollen tube, leaf; EXPRESSED DURING: L mature pollen stage, M germinated pollen stage; CONTAINS InterPro DOMAIN/s: Thioredoxin fold (InterPro:IPR012335), Thioredoxin-like (InterPro:IPR017936),…	7.47508	7.39814	7.67558	7.34071	8.72361	7.62284	9.12554	8.21971
AT1G60750	NAD(P)-linked oxidoreductase superfamily protein; FUNCTIONS IN: oxidoreductase activity; INVOLVED IN: oxidation reduction; CONTAINS InterPro DOMAIN/s: Aldo/keto reductase (InterPro:IPR001395), Aldo/keto reductase subgroup (InterPro:IPR020471); BEST Arabidopsis thaliana protein match is: NAD(P)-linked oxidoreductase superfamily protein (TAIR:AT1G60730.1); Has 31420 Blast hits to 31397 proteins in …	9.63616	9.76393	9.85789	9.86942	10.676	10.2707	10.601	10.634
AT1G60790	Encodes a member of the TBL (TRICHOME BIREFRINGENCE-LIKE) gene family containing a plant-specific DUF231 (domain of unknown function) domain. TBL gene family has 46 members, two of which (TBR/AT5G06700 and TBL3/AT5G01360) have been shown to be involved in the synthesis and deposition of secondary wall cellulose, presumably by influencing the esterification state of pectic polymers. A nomenclature…	11.1906	11.1704	10.9854	11.0826	10.0399	10.5954	9.67411	9.71584
AT1G60800	NSP-interacting kinase 3 (NIK3); FUNCTIONS IN: kinase activity; INVOLVED IN: protein amino acid phosphorylation; LOCATED IN: plasma membrane; EXPRESSED IN: 22 plant structures; EXPRESSED DURING: 13 growth stages; CONTAINS InterPro DOMAIN/s: Protein kinase, ATP binding site (InterPro:IPR017441), Protein kinase, catalytic domain (InterPro:IPR000719), Leucine-rich repeat-containing N-terminal domain…	12.8815	12.9529	12.6378	12.6366	11.1939	11.8722	11.5946	11.4883
AT1G60860	A member of ARF GAP domain (AGD), A thaliana has 15 members, grouped into four classes. AGD2 belongs to the class 1, together with AGD1, AGD3, and AGD4.	9.49405	9.48171	9.45771	9.87885	8.29638	9.09818	9.06928	9.41555
AT1G60960	Encodes a plasma membrane localized zinc/iron transporter.	10.5592	10.2531	10.0543	9.90633	10.0601	9.17479	11.0286	10.7478
AT1G60990	Glycine cleavage T-protein family; FUNCTIONS IN: aminomethyltransferase activity; INVOLVED IN: glycine catabolic process, glycine decarboxylation via glycine cleavage system; LOCATED IN: chloroplast; EXPRESSED IN: 20 plant structures; EXPRESSED DURING: 13 growth stages; CONTAINS InterPro DOMAIN/s: Folate-binding, YgfZ (InterPro:IPR017703), Glycine cleavage T-protein, N-terminal (InterPro:IPR00622…	11.9072	11.8615	11.7808	11.8429	10.8552	11.2445	11.2234	11.2173
AT1G61065	Protein of unknown function (DUF1218); FUNCTIONS IN: molecular_function unknown; INVOLVED IN: biological_process unknown; LOCATED IN: endomembrane system; EXPRESSED IN: 22 plant structures; EXPRESSED DURING: 13 growth stages; CONTAINS InterPro DOMAIN/s: Protein of unknown function DUF1218 (InterPro:IPR009606); BEST Arabidopsis thaliana protein match is: Protein of unknown function (DUF1218) (TAIR…	9.137	9.21106	9.53256	9.7024	9.84163	10.5199	9.5429	9.86926
AT1G61080	Hydroxyproline-rich glycoprotein family protein; FUNCTIONS IN: molecular_function unknown; INVOLVED IN: biological_process unknown; LOCATED IN: chloroplast; EXPRESSED IN: male gametophyte, flower, pollen tube; EXPRESSED DURING: L mature pollen stage, M germinated pollen stage, 4 anthesis; BEST Arabidopsis thaliana protein match is: unknown protein (TAIR:AT1G11070.1); Has 309070 Blast hits to 1052…	7.17474	7.07261	7.17641	7.04534	7.27234	7.20024	7.86374	8.14067
AT1G61100	disease resistance protein (TIR class), putative; BEST Arabidopsis thaliana protein match is: COP1-interacting protein 7 (TAIR:AT4G27430.2); Has 1636 Blast hits to 1307 proteins in 221 species: Archae - 4; Bacteria - 130; Metazoa - 666; Fungi - 143; Plants - 195; Viruses - 9; Other Eukaryotes - 489 (source: NCBI BLink).	11.5144	11.4959	12.7602	13.0897	12.4696	12.91	12.2505	12.2385
AT1G61110	NAC domain containing protein 25 (NAC025); FUNCTIONS IN: sequence-specific DNA binding transcription factor activity; INVOLVED IN: multicellular organismal development, regulation of transcription; LOCATED IN: cellular_component unknown; EXPRESSED IN: 6 plant structures; EXPRESSED DURING: 4 anthesis, petal differentiation and expansion stage; CONTAINS InterPro DOMAIN/s: No apical meristem (NAM) p…	5.29566	5.32479	5.44463	5.35329	6.40296	7.38676	5.77773	6.60719
AT1G61120	Encodes a geranyllinalool synthase that produces a precursor to TMTT, a volatile plant defense C16-homoterpene. GES transcript levels rise in response to alamethicin, a fungal peptide mixture that damages membranes. This transcriptional response is blocked in JA biosynthetic and JA signaling mutants, but GES transcript levels still rise in response to alamethicin in mutants with salicylic acid an…	7.89029	9.32172	9.72072	9.99755	12.6525	13.2865	12.4835	13.5138
AT1G61140	embryo sac development arrest 16 (EDA16); FUNCTIONS IN: helicase activity, DNA binding, zinc ion binding, nucleic acid binding, ATP binding; INVOLVED IN: embryo sac development; EXPRESSED IN: 24 plant structures; EXPRESSED DURING: 15 growth stages; CONTAINS InterPro DOMAIN/s: Zinc finger, RING-type, conserved site (InterPro:IPR017907), Zinc finger, RING-type (InterPro:IPR001841), Zinc finger, C3H…	9.835	10.0709	9.8219	10.2293	10.9063	10.7797	10.7439	10.9647
AT1G61240	Protein of unknown function (DUF707); CONTAINS InterPro DOMAIN/s: Protein of unknown function DUF707 (InterPro:IPR007877); BEST Arabidopsis thaliana protein match is: Protein of unknown function (DUF707) (TAIR:AT1G11170.1); Has 307 Blast hits to 307 proteins in 22 species: Archae - 0; Bacteria - 5; Metazoa - 0; Fungi - 0; Plants - 300; Viruses - 0; Other Eukaryotes - 2 (source: NCBI BLink).	9.78138	9.96082	10.0689	10.1774	8.57472	9.15348	8.89528	9.17955
AT1G61250	Encodes a putative secretory carrier membrane protein (SC3).	12.719	12.6777	13.076	12.8131	13.8555	13.0638	13.8153	13.7449
AT1G61255	BEST Arabidopsis thaliana protein match is: glycine-rich protein (TAIR:AT4G21620.2); Has 58 Blast hits to 58 proteins in 12 species: Archae - 0; Bacteria - 2; Metazoa - 0; Fungi - 0; Plants - 56; Viruses - 0; Other Eukaryotes - 0 (source: NCBI BLink).	9.85847	9.5995	9.4546	9.28834	9.1621	9.0705	8.18177	8.2805
AT1G61260	Protein of unknown function (DUF761); FUNCTIONS IN: molecular_function unknown; INVOLVED IN: biological_process unknown; LOCATED IN: endomembrane system; EXPRESSED IN: 12 plant structures; EXPRESSED DURING: 7 growth stages; CONTAINS InterPro DOMAIN/s: Protein of unknown function DUF761, plant (InterPro:IPR008480); BEST Arabidopsis thaliana protein match is: Protein of unknown function (DUF761) (T…	10.7248	10.5768	11.2284	11.1128	12.162	11.117	11.4677	11.9279
AT1G61340	Encodes a F-box protein induced by various biotic or abiotic stress.	7.70655	8.16522	8.09129	8.28242	9.89789	9.10719	9.07859	9.49455
AT1G61360	S-locus lectin protein kinase family protein; FUNCTIONS IN: in 6 functions; INVOLVED IN: protein amino acid phosphorylation, recognition of pollen; LOCATED IN: endomembrane system; EXPRESSED IN: 21 plant structures; EXPRESSED DURING: 13 growth stages; CONTAINS InterPro DOMAIN/s: Curculin-like (mannose-binding) lectin (InterPro:IPR001480), Protein kinase, ATP binding site (InterPro:IPR017441), PAN…	9.5221	9.65683	10.1333	10.0615	11.4344	10.1043	10.9595	10.907
AT1G61380	S-domain-1 29 (SD1-29); FUNCTIONS IN: carbohydrate binding, protein kinase activity, kinase activity; INVOLVED IN: protein amino acid autophosphorylation; LOCATED IN: endomembrane system; EXPRESSED IN: 23 plant structures; EXPRESSED DURING: 13 growth stages; CONTAINS InterPro DOMAIN/s: Curculin-like (mannose-binding) lectin (InterPro:IPR001480), PAN-2 domain (InterPro:IPR013227), Apple-like (Inte…	9.06139	9.29929	9.23795	9.43395	10.1611	9.30442	10.0192	10.0933
AT1G61420	S-locus lectin protein kinase family protein; FUNCTIONS IN: in 6 functions; INVOLVED IN: protein amino acid phosphorylation, recognition of pollen; LOCATED IN: endomembrane system; EXPRESSED IN: 20 plant structures; EXPRESSED DURING: 11 growth stages; CONTAINS InterPro DOMAIN/s: Curculin-like (mannose-binding) lectin (InterPro:IPR001480), Apple-like (InterPro:IPR003609), PAN-2 domain (InterPro:IP…	9.21181	9.00588	9.59228	9.67691	11.6139	10.1177	11.4238	11.2489
AT1G61430	S-locus lectin protein kinase family protein; FUNCTIONS IN: in 6 functions; INVOLVED IN: protein amino acid phosphorylation, recognition of pollen; LOCATED IN: endomembrane system; CONTAINS InterPro DOMAIN/s: Curculin-like (mannose-binding) lectin (InterPro:IPR001480), PAN-2 domain (InterPro:IPR013227), Apple-like (InterPro:IPR003609), S-locus receptor kinase, C-terminal (InterPro:IPR021820), Ser…	10.17	10.2144	10.4177	10.6339	11.3917	10.5329	11.21	11.3856
AT1G61460	S-locus protein kinase, putative; FUNCTIONS IN: carbohydrate binding, protein serine/threonine kinase activity, protein kinase activity, kinase activity, ATP binding; INVOLVED IN: protein amino acid phosphorylation, recognition of pollen; EXPRESSED IN: stem; CONTAINS InterPro DOMAIN/s: PAN-2 domain (InterPro:IPR013227), Protein kinase, ATP binding site (InterPro:IPR017441), Apple-like (InterPro:I…	8.94177	8.9294	9.42567	9.29063	10.765	9.66347	10.6096	10.6838
AT1G61470	Polynucleotidyl transferase, ribonuclease H-like superfamily protein; FUNCTIONS IN: ribonuclease activity, nucleic acid binding; INVOLVED IN: RNA modification; LOCATED IN: nucleus; CONTAINS InterPro DOMAIN/s: Ribonuclease CAF1 (InterPro:IPR006941), Polynucleotidyl transferase, ribonuclease H fold (InterPro:IPR012337); BEST Arabidopsis thaliana protein match is: Polynucleotidyl transferase, ribonu…	7.30898	7.27048	7.59987	7.54218	8.58901	7.45851	7.86658	8.38721
AT1G61480	S-locus lectin protein kinase family protein; FUNCTIONS IN: in 6 functions; INVOLVED IN: protein amino acid phosphorylation, recognition of pollen; LOCATED IN: endomembrane system; EXPRESSED IN: root; CONTAINS InterPro DOMAIN/s: Curculin-like (mannose-binding) lectin (InterPro:IPR001480), Apple-like (InterPro:IPR003609), Protein kinase, ATP binding site (InterPro:IPR017441), PAN-2 domain (InterPr…	6.95842	7.03198	7.20578	7.20422	8.02068	7.34188	7.91718	7.98595
AT1G61490	S-locus lectin protein kinase family protein; FUNCTIONS IN: in 6 functions; INVOLVED IN: protein amino acid phosphorylation, recognition of pollen; LOCATED IN: endomembrane system; EXPRESSED IN: stem, sperm cell; CONTAINS InterPro DOMAIN/s: Curculin-like (mannose-binding) lectin (InterPro:IPR001480), Protein kinase, ATP binding site (InterPro:IPR017441), PAN-2 domain (InterPro:IPR013227), Apple-l…	8.21672	8.31398	8.84835	8.76332	10.1802	9.25435	9.97745	10.4238
AT1G61560	A member of a large family of seven-transmembrane domain proteins specific to plants, homologs of the barley mildew resistance locus o (MLO) protein. The Arabidopsis genome contains 15 genes encoding MLO proteins, with localization in plasma membrane. Phylogenetic analysis revealed four clades of closely-related AtMLO genes. ATMLO6 belongs to the clade IV, with AtMLO2, AtMLO3 and AtMLO12. The gen…	9.6065	9.482	9.88637	9.4681	11.3458	10.5822	10.6366	10.6689
AT1G61610	S-locus lectin protein kinase family protein; FUNCTIONS IN: in 6 functions; INVOLVED IN: protein amino acid phosphorylation, recognition of pollen; LOCATED IN: endomembrane system; EXPRESSED IN: 7 plant structures; EXPRESSED DURING: 6 growth stages; CONTAINS InterPro DOMAIN/s: Curculin-like (mannose-binding) lectin (InterPro:IPR001480), Protein kinase, ATP binding site (InterPro:IPR017441), PAN-2…	8.48303	9.37087	9.66957	10.3832	10.867	11.8378	10.2161	11.0144
AT1G61665	pseudogene, similar to serine/threonine kinase, blastp match of 55% identity and 3.4e-14 P-value to GP|2181190|emb|CAA73134.1||Y12531 serine/threonine kinase {Brassica oleracea}	8.60349	8.53959	8.96125	8.84895	10.0407	9.03715	10.0124	9.94765
AT1G61667	Protein of unknown function, DUF538; FUNCTIONS IN: molecular_function unknown; INVOLVED IN: biological_process unknown; LOCATED IN: endomembrane system; EXPRESSED IN: 23 plant structures; EXPRESSED DURING: 13 growth stages; CONTAINS InterPro DOMAIN/s: Protein of unknown function DUF538 (InterPro:IPR007493); BEST Arabidopsis thaliana protein match is: Protein of unknown function, DUF538 (TAIR:AT5G…	8.09322	7.94935	9.65332	9.29475	10.5594	9.84102	10.0976	10.0011
AT1G61795	PAK-box/P21-Rho-binding family protein; FUNCTIONS IN: molecular_function unknown; INVOLVED IN: biological_process unknown; LOCATED IN: cellular_component unknown; CONTAINS InterPro DOMAIN/s: PAK-box/P21-Rho-binding (InterPro:IPR000095); BEST Arabidopsis thaliana protein match is: ROP-interactive CRIB motif-containing protein 10 (TAIR:AT4G04900.1); Has 175 Blast hits to 175 proteins in 15 species:…	9.36315	9.05062	9.53005	9.35458	8.28692	7.89772	8.41645	8.32542
AT1G61800	glucose6-Phosphate/phosphate transporter 2. Expression is upregulated in the shoot of cax1/cax3 mutant.	9.6151	10.4741	10.5215	10.395	12.9119	12.6525	13.1262	13.5695
AT1G61810	beta-glucosidase 45 (BGLU45); FUNCTIONS IN: cation binding, hydrolase activity, hydrolyzing O-glycosyl compounds, catalytic activity; INVOLVED IN: lignin biosynthetic process; LOCATED IN: endomembrane system; EXPRESSED IN: 18 plant structures; EXPRESSED DURING: 9 growth stages; CONTAINS InterPro DOMAIN/s: Glycoside hydrolase, family 1 (InterPro:IPR001360), Glycoside hydrolase, family 1, active si…	8.02159	7.96729	8.04443	8.03339	8.35819	8.22486	8.70882	9.05232
AT1G61820	beta glucosidase 46 (BGLU46); FUNCTIONS IN: cation binding, hydrolase activity, hydrolyzing O-glycosyl compounds, catalytic activity; INVOLVED IN: lignin biosynthetic process; LOCATED IN: endomembrane system; EXPRESSED IN: 12 plant structures; EXPRESSED DURING: 4 anthesis, F mature embryo stage, petal differentiation and expansion stage, E expanded cotyledon stage, D bilateral stage; CONTAINS Int…	6.55053	6.68796	6.79976	6.85516	7.46913	7.83596	8.56	8.9868
AT1G61930	Protein of unknown function, DUF584; CONTAINS InterPro DOMAIN/s: Protein of unknown function DUF584 (InterPro:IPR007608); BEST Arabidopsis thaliana protein match is: Protein of unknown function, DUF584 (TAIR:AT1G11700.1); Has 322 Blast hits to 321 proteins in 17 species: Archae - 0; Bacteria - 0; Metazoa - 0; Fungi - 0; Plants - 322; Viruses - 0; Other Eukaryotes - 0 (source: NCBI BLink).	9.44863	9.4002	8.77093	8.6074	8.27913	8.45423	8.48527	8.506
AT1G62030	Cysteine/Histidine-rich C1 domain family protein; CONTAINS InterPro DOMAIN/s: DC1 (InterPro:IPR004146), C1-like (InterPro:IPR011424); BEST Arabidopsis thaliana protein match is: Cysteine/Histidine-rich C1 domain family protein (TAIR:AT4G02540.1); Has 1453 Blast hits to 648 proteins in 25 species: Archae - 0; Bacteria - 0; Metazoa - 10; Fungi - 0; Plants - 1439; Viruses - 0; Other Eukaryotes - 4 (…	10.6281	10.7169	9.97058	10.2773	9.42121	9.52414	9.11071	9.15428
AT1G62190	Kua-ubiquitin conjugating enzyme hybrid localisation domain; LOCATED IN: chloroplast; CONTAINS InterPro DOMAIN/s: Kua-ubiquitin conjugating enzyme hybrid, localisation (InterPro:IPR019547); BEST Arabidopsis thaliana protein match is: fatty acid desaturase A (TAIR:AT4G27030.1); Has 230 Blast hits to 230 proteins in 95 species: Archae - 0; Bacteria - 21; Metazoa - 121; Fungi - 0; Plants - 49; Virus…	10.4152	10.3165	9.94648	9.77508	9.54798	9.77078	9.26548	9.07945
AT1G62250	unknown protein; LOCATED IN: chloroplast; EXPRESSED IN: 23 plant structures; EXPRESSED DURING: 15 growth stages; Has 30 Blast hits to 30 proteins in 13 species: Archae - 0; Bacteria - 0; Metazoa - 0; Fungi - 0; Plants - 30; Viruses - 0; Other Eukaryotes - 0 (source: NCBI BLink).	12.939	13.0156	12.6125	12.8176	11.958	12.3672	11.6721	11.7254
AT1G62290	Saposin-like aspartyl protease family protein; FUNCTIONS IN: aspartic-type endopeptidase activity; INVOLVED IN: proteolysis, lipid metabolic process; LOCATED IN: vacuole; EXPRESSED IN: 10 plant structures; EXPRESSED DURING: LP.06 six leaves visible, LP.04 four leaves visible, seedling growth, petal differentiation and expansion stage, LP.08 eight leaves visible; CONTAINS InterPro DOMAIN/s: Saposi…	10.5562	10.8864	10.4735	10.7742	9.9121	10.0818	8.82547	9.0994
AT1G62300	Encodes a transcription factor WRKY6. Regulates Phosphate1 (Pho1) expression in response to low phosphate (Pi) stress.	11.5529	11.8158	12.2029	12.0045	13.4907	12.5998	13.3044	13.4464
AT1G62305	Core-2/I-branching beta-1,6-N-acetylglucosaminyltransferase family protein; CONTAINS InterPro DOMAIN/s: Core-2/I-Branching enzyme (InterPro:IPR021141); BEST Arabidopsis thaliana protein match is: Core-2/I-branching beta-1,6-N-acetylglucosaminyltransferase family protein (TAIR:AT1G11940.1); Has 35333 Blast hits to 34131 proteins in 2444 species: Archae - 798; Bacteria - 22429; Metazoa - 974; Fungi…	8.16362	8.34372	8.34059	8.29513	9.52266	8.81689	9.53966	9.57113
AT1G62310	transcription factor jumonji (jmjC) domain-containing protein; FUNCTIONS IN: sequence-specific DNA binding transcription factor activity, zinc ion binding; EXPRESSED IN: 22 plant structures; EXPRESSED DURING: 14 growth stages; CONTAINS InterPro DOMAIN/s: Transcription factor jumonji/aspartyl beta-hydroxylase (InterPro:IPR003347), Zinc finger, RING-type (InterPro:IPR001841), Transcription factor j…	8.12255	8.41135	8.45889	9.43975	8.74665	10.4966	8.39509	9.34975
AT1G62330	O-fucosyltransferase family protein; CONTAINS InterPro DOMAIN/s: GDP-fucose protein O-fucosyltransferase (InterPro:IPR019378); BEST Arabidopsis thaliana protein match is: O-fucosyltransferase family protein (TAIR:AT1G11990.1); Has 815 Blast hits to 808 proteins in 29 species: Archae - 0; Bacteria - 0; Metazoa - 0; Fungi - 0; Plants - 815; Viruses - 0; Other Eukaryotes - 0 (source: NCBI BLink).	10.4789	10.642	10.3541	10.6257	9.12359	9.84179	9.55835	9.72545
AT1G62370	RING/U-box superfamily protein; FUNCTIONS IN: zinc ion binding; CONTAINS InterPro DOMAIN/s: Zinc finger, RING-type (InterPro:IPR001841), Zinc finger, C3HC4 RING-type (InterPro:IPR018957); BEST Arabidopsis thaliana protein match is: RING/U-box superfamily protein (TAIR:AT4G03965.1); Has 610 Blast hits to 610 proteins in 109 species: Archae - 0; Bacteria - 0; Metazoa - 219; Fungi - 27; Plants - 270…	9.29564	9.63711	9.64048	9.62734	10.089	10.0567	10.5862	10.7814
AT1G62510	Bifunctional inhibitor/lipid-transfer protein/seed storage 2S albumin superfamily protein; FUNCTIONS IN: lipid binding; INVOLVED IN: lipid transport; LOCATED IN: endomembrane system; EXPRESSED IN: shoot, cotyledon, leaf whorl, leaf; EXPRESSED DURING: LP.04 four leaves visible, LP.02 two leaves visible; CONTAINS InterPro DOMAIN/s: Bifunctional inhibitor/plant lipid transfer protein/seed storage (I…	12.4287	12.6847	11.8459	11.9102	10.1719	10.8316	10.8429	10.8334
AT1G62520	unknown protein; BEST Arabidopsis thaliana protein match is: unknown protein (TAIR:AT4G12450.1); Has 388 Blast hits to 388 proteins in 26 species: Archae - 0; Bacteria - 1; Metazoa - 0; Fungi - 8; Plants - 376; Viruses - 0; Other Eukaryotes - 3 (source: NCBI BLink).	10.4477	10.2906	10.3794	10.1594	8.68536	8.6046	9.0358	8.99293
AT1G62730	Terpenoid synthases superfamily protein; FUNCTIONS IN: transferase activity; INVOLVED IN: biosynthetic process; EXPRESSED IN: 24 plant structures; EXPRESSED DURING: 14 growth stages; CONTAINS InterPro DOMAIN/s: Terpenoid synthase (InterPro:IPR008949), Squalene/phytoene synthase (InterPro:IPR002060); Has 1013 Blast hits to 1013 proteins in 466 species: Archae - 0; Bacteria - 638; Metazoa - 104; Fu…	9.34343	9.11793	9.64877	9.1616	10.5527	9.09447	10.0141	9.47597
AT1G62750	Nuclear encoded protein consists of the five domains conserved in EF-G proteins, with two GTP-binding sites in the first domain, and an additional transit peptide at the N-terminus. Localized in chloroplasts. Point mutation results in a delay in the onset of germination. At early developmental stage embryos still contain undifferentiated proplastids. The greening of cotyledons is severely impaire…	14.6026	14.7623	14.3833	14.4555	13.4885	14.2612	13.7496	14.0134
AT1G62780	unknown protein; FUNCTIONS IN: molecular_function unknown; INVOLVED IN: biological_process unknown; LOCATED IN: chloroplast, chloroplast stroma; EXPRESSED IN: 22 plant structures; EXPRESSED DURING: 14 growth stages; Has 94 Blast hits to 94 proteins in 35 species: Archae - 6; Bacteria - 10; Metazoa - 21; Fungi - 2; Plants - 48; Viruses - 0; Other Eukaryotes - 7 (source: NCBI BLink).	12.3335	12.2588	12.0894	12.214	10.7161	11.3741	10.9498	10.8826
AT1G62790	Bifunctional inhibitor/lipid-transfer protein/seed storage 2S albumin superfamily protein; CONTAINS InterPro DOMAIN/s: Bifunctional inhibitor/plant lipid transfer protein/seed storage (InterPro:IPR016140), Plant lipid transfer protein/seed storage/trypsin-alpha amylase inhibitor (InterPro:IPR003612); BEST Arabidopsis thaliana protein match is: receptor serine/threonine kinase, putative (TAIR:AT1G…	10.4292	10.4054	10.8797	10.5375	11.5353	10.5727	11.8411	11.8331
AT1G62810	Encodes COPPER AMINE OXIDASE1 (CuAO1). Contributes to abscisic acid- and polyamine-induced nitric oxide biosynthesis and abscisic acid signal transduction.	11.9978	11.8574	12.3728	12.1087	12.2783	11.6916	13.1729	12.5477
AT1G62870	unknown protein; BEST Arabidopsis thaliana protein match is: unknown protein (TAIR:AT1G12380.1); Has 351 Blast hits to 343 proteins in 42 species: Archae - 2; Bacteria - 0; Metazoa - 27; Fungi - 5; Plants - 299; Viruses - 0; Other Eukaryotes - 18 (source: NCBI BLink).	8.86373	8.9501	8.51877	8.13587	9.1427	8.67997	8.41293	7.93643
AT1G62950	leucine-rich repeat transmembrane protein kinase family protein; FUNCTIONS IN: protein serine/threonine kinase activity, kinase activity, ATP binding; INVOLVED IN: transmembrane receptor protein tyrosine kinase signaling pathway, protein amino acid phosphorylation; LOCATED IN: membrane; EXPRESSED IN: 19 plant structures; EXPRESSED DURING: 8 growth stages; CONTAINS InterPro DOMAIN/s: Protein kinas…	9.89063	9.91113	9.7519	9.83357	8.756	9.0344	8.5788	8.61927
AT1G62975	basic helix-loop-helix (bHLH) DNA-binding superfamily protein; FUNCTIONS IN: DNA binding, sequence-specific DNA binding transcription factor activity; INVOLVED IN: regulation of transcription; LOCATED IN: nucleus; CONTAINS InterPro DOMAIN/s: Helix-loop-helix DNA-binding domain (InterPro:IPR001092), Helix-loop-helix DNA-binding (InterPro:IPR011598); BEST Arabidopsis thaliana protein match is: basi…	6.74447	7.07894	6.60957	6.66867	5.78664	6.06297	5.62554	5.6748
AT1G63245	Member of a large family of putative ligands homologous to the Clavata3 gene. Consists of a single exon. Can not replace CLV3 function in vivo.	7.82608	7.65568	7.99338	7.89571	9.00335	8.00398	9.16491	9.23921
AT1G63260	Member of TETRASPANIN family	10.2879	9.85506	10.862	10.4312	10.6617	9.89152	11.3044	10.8564
AT1G63350	Disease resistance protein (CC-NBS-LRR class) family; FUNCTIONS IN: ATP binding; INVOLVED IN: N-terminal protein myristoylation, defense response; LOCATED IN: cellular_component unknown; EXPRESSED IN: 6 plant structures; EXPRESSED DURING: LP.06 six leaves visible, LP.04 four leaves visible, 4 anthesis, LP.08 eight leaves visible; CONTAINS InterPro DOMAIN/s: Leucine-rich repeat-containing protein …	8.69953	8.80546	9.0945	9.37243	10.0549	9.3596	10.0437	10.2838
AT1G63440	The Arabidopsis P-type ATPase HMA5 is involved in Cu detoxification. hma5 mutant plants exhibit Cu hypersensitivity, which is especially dramatic in roots where HMA5 is mostly expressed.	8.23814	8.40681	8.53054	8.85594	9.22331	9.56578	9.54321	9.81578
AT1G63460	glutathione peroxidase 8 (GPX8); FUNCTIONS IN: glutathione peroxidase activity; INVOLVED IN: response to oxidative stress, oxidation reduction; LOCATED IN: cellular_component unknown; EXPRESSED IN: 22 plant structures; EXPRESSED DURING: 13 growth stages; CONTAINS InterPro DOMAIN/s: Thioredoxin fold (InterPro:IPR012335), Thioredoxin-like fold (InterPro:IPR012336), Glutathione peroxidase (InterPro:…	8.05179	7.90182	8.48162	8.27996	9.43872	8.49372	9.46289	9.12736
AT1G63470	AT hook motif DNA-binding family protein; FUNCTIONS IN: DNA binding; INVOLVED IN: biological_process unknown; LOCATED IN: cellular_component unknown; EXPRESSED IN: 22 plant structures; EXPRESSED DURING: 13 growth stages; CONTAINS InterPro DOMAIN/s: Protein of unknown function DUF296 (InterPro:IPR005175), AT hook, DNA-binding motif (InterPro:IPR017956); BEST Arabidopsis thaliana protein match is: …	11.4555	11.3278	11.2555	11.1624	10.2752	10.3006	10.3846	10.3176
AT1G63530	BEST Arabidopsis thaliana protein match is: hydroxyproline-rich glycoprotein family protein (TAIR:AT1G63540.1); Has 10212 Blast hits to 4024 proteins in 434 species: Archae - 1; Bacteria - 1259; Metazoa - 3608; Fungi - 2247; Plants - 291; Viruses - 90; Other Eukaryotes - 2716 (source: NCBI BLink).	9.13489	9.53609	9.49822	9.54932	10.6497	9.62509	10.8719	10.3466
AT1G63580	Encodes a plasma membrane-localized protein with two DUF26 domains and a GPI anchor domain.	7.47133	7.75593	7.40443	7.13797	6.32433	6.4013	6.39487	6.42823
AT1G63680	Encodes AtMurE, a homolog of the bacterial MurE that catalyze the ATP-dependent formation of UDP-N-acetylmuramic acid-tripeptide in bacterial peptidoglycan biosynthesis. Localized to plastids. AtMurE is involved in chloroplast biogenesis.	12.6914	12.7907	12.5311	12.4327	11.5091	12.1587	12.1241	12.1864
AT1G63720	BEST Arabidopsis thaliana protein match is: hydroxyproline-rich glycoprotein family protein (TAIR:AT5G52430.1); Has 490 Blast hits to 394 proteins in 96 species: Archae - 0; Bacteria - 2; Metazoa - 132; Fungi - 88; Plants - 175; Viruses - 14; Other Eukaryotes - 79 (source: NCBI BLink).	9.23725	9.45708	9.75275	9.60621	11.2639	10.5454	11.1714	11.4425
AT1G63740	Disease resistance protein (TIR-NBS-LRR class) family; FUNCTIONS IN: transmembrane receptor activity, nucleoside-triphosphatase activity, nucleotide binding, ATP binding; INVOLVED IN: signal transduction, defense response, apoptosis, innate immune response; LOCATED IN: intrinsic to membrane; EXPRESSED IN: 17 plant structures; EXPRESSED DURING: 10 growth stages; CONTAINS InterPro DOMAIN/s: ATPase,…	9.44184	9.35427	9.69427	9.76884	10.5827	9.95441	10.4656	10.4457
AT1G63790	pre-tRNA; tRNA-Thr (anticodon: TGT)	10.2253	9.89333	9.91876	9.78276	9.37029	9.28219	9.21273	9.05622
AT1G63850	BTB/POZ domain-containing protein; CONTAINS InterPro DOMAIN/s: BTB/POZ-like (InterPro:IPR000210); BEST Arabidopsis thaliana protein match is: BTB/POZ domain-containing protein (TAIR:AT5G60050.1); Has 277 Blast hits to 277 proteins in 16 species: Archae - 0; Bacteria - 0; Metazoa - 0; Fungi - 0; Plants - 277; Viruses - 0; Other Eukaryotes - 0 (source: NCBI BLink).	11.7317	11.7703	11.2132	11.2748	10.5544	10.4805	10.6122	10.6278
AT1G63880	Encodes a TIR-NBS-LRR class of disease resistance protein effective against Leptosphaeria maculans.	11.4144	11.5182	11.916	12.3259	11.9796	12.1643	12.263	12.6029
AT1G64060	Interacts with AtrbohD gene to fine tune the spatial control of ROI production and hypersensitive response to cell in and around infection site.	8.94428	9.22048	9.32298	9.59251	10.0189	10.008	10.1574	10.0666
AT1G64065	Late embryogenesis abundant (LEA) hydroxyproline-rich glycoprotein family; CONTAINS InterPro DOMAIN/s: Late embryogenesis abundant protein, group 2 (InterPro:IPR004864); BEST Arabidopsis thaliana protein match is: Late embryogenesis abundant (LEA) hydroxyproline-rich glycoprotein family (TAIR:AT2G46150.1); Has 35333 Blast hits to 34131 proteins in 2444 species: Archae - 798; Bacteria - 22429; Met…	8.5438	8.5705	8.58583	8.564	10.3974	8.60833	10.105	10.3074
AT1G64150	Uncharacterized protein family (UPF0016); LOCATED IN: chloroplast, membrane; EXPRESSED IN: 22 plant structures; EXPRESSED DURING: 13 growth stages; CONTAINS InterPro DOMAIN/s: Uncharacterised protein family UPF0016 (InterPro:IPR001727); BEST Arabidopsis thaliana protein match is: Uncharacterized protein family (UPF0016) (TAIR:AT4G13590.1); Has 1632 Blast hits to 1475 proteins in 546 species: Arch…	12.6714	12.6104	12.4806	12.5232	11.4468	11.8516	11.2315	11.2167
AT1G64170	member of Putative Na+/H+ antiporter family	9.0919	9.08156	9.60453	9.57016	11.3424	10.1255	11.1992	11.0949
AT1G64195	Encodes a defensin-like (DEFL) family protein.	6.34127	6.69597	6.83777	7.11777	6.6441	8.22167	5.6337	5.97354
AT1G64210	Leucine-rich repeat protein kinase family protein; FUNCTIONS IN: protein serine/threonine kinase activity, kinase activity, ATP binding; INVOLVED IN: transmembrane receptor protein tyrosine kinase signaling pathway, protein amino acid phosphorylation; LOCATED IN: mitochondrion; EXPRESSED IN: flower; EXPRESSED DURING: petal differentiation and expansion stage; CONTAINS InterPro DOMAIN/s: Protein k…	6.05187	6.32511	6.84344	7.51971	8.46598	9.45621	5.83834	6.04474
AT1G64355	unknown protein; FUNCTIONS IN: molecular_function unknown; INVOLVED IN: biological_process unknown; LOCATED IN: chloroplast; EXPRESSED IN: 23 plant structures; EXPRESSED DURING: 13 growth stages; CONTAINS InterPro DOMAIN/s: Protein of unknown function DUF3593 (InterPro:IPR021995); Has 301 Blast hits to 301 proteins in 96 species: Archae - 0; Bacteria - 143; Metazoa - 0; Fungi - 0; Plants - 44; Vi…	11.1744	10.9674	10.9565	10.8189	9.07781	9.93275	9.51825	9.23798
AT1G64360	unknown protein; Has 6 Blast hits to 6 proteins in 2 species: Archae - 0; Bacteria - 0; Metazoa - 0; Fungi - 0; Plants - 6; Viruses - 0; Other Eukaryotes - 0 (source: NCBI BLink).	11.4713	11.4143	11.4622	11.6163	11.5697	11.5095	12.3096	12.4166
AT1G64380	encodes a member of the DREB subfamily A-6 of ERF/AP2 transcription factor family. The protein contains one AP2 domain. There are 8 members in this subfamily including RAP2.4.	10.7164	10.5678	9.78425	9.53742	9.09448	9.24395	8.80072	8.53418
AT1G64390	glycosyl hydrolase 9C2 (GH9C2); FUNCTIONS IN: carbohydrate binding, hydrolase activity, hydrolyzing O-glycosyl compounds, catalytic activity; INVOLVED IN: carbohydrate metabolic process; LOCATED IN: endomembrane system, extracellular region; EXPRESSED IN: 23 plant structures; EXPRESSED DURING: 13 growth stages; CONTAINS InterPro DOMAIN/s: Six-hairpin glycosidase (InterPro:IPR012341), Carbohydrate…	13.4108	13.4182	12.7214	12.7329	10.9762	12.0099	10.6472	11.2557
AT1G64400	long-chain acyl-CoA synthetase 3 (LACS3); FUNCTIONS IN: catalytic activity; INVOLVED IN: fatty acid biosynthetic process; EXPRESSED IN: 22 plant structures; EXPRESSED DURING: 13 growth stages; CONTAINS InterPro DOMAIN/s: AMP-binding, conserved site (InterPro:IPR020845), AMP-dependent synthetase/ligase (InterPro:IPR000873); BEST Arabidopsis thaliana protein match is: AMP-dependent synthetase and l…	11.8087	11.9152	11.3615	11.4617	11.0729	10.5435	10.9735	11.4804
AT1G64405	unknown protein; Has 13 Blast hits to 13 proteins in 7 species: Archae - 0; Bacteria - 0; Metazoa - 0; Fungi - 0; Plants - 13; Viruses - 0; Other Eukaryotes - 0 (source: NCBI BLink).	7.78095	7.61892	7.72375	7.59729	7.99609	7.73922	8.65562	9.02255
AT1G64460	Protein kinase superfamily protein; FUNCTIONS IN: inositol or phosphatidylinositol kinase activity, phosphotransferase activity, alcohol group as acceptor; INVOLVED IN: biological_process unknown; LOCATED IN: vacuole; EXPRESSED IN: 24 plant structures; EXPRESSED DURING: 15 growth stages; CONTAINS InterPro DOMAIN/s: Phosphatidylinositol 3-/4-kinase, catalytic (InterPro:IPR000403); BEST Arabidopsis…	9.9379	10.0199	10.134	10.1291	11.1186	10.305	11.2628	11.1476
AT1G64500	A member of a protein family found in plants and animals that contain conserved C-terminal glutaredoxin-like and putative zinc-binding cysteine-rich domains. It is involved in light stimulated actin bundling and chloroplast movement.	13.4475	13.4753	12.9202	12.9389	12.4224	12.518	12.4663	12.3638
AT1G64510	Translation elongation factor EF1B/ribosomal protein S6 family protein; FUNCTIONS IN: structural constituent of ribosome, rRNA binding; INVOLVED IN: translation, ribosome biogenesis; LOCATED IN: thylakoid, chloroplast thylakoid membrane, ribosome, chloroplast; EXPRESSED IN: 22 plant structures; EXPRESSED DURING: 13 growth stages; CONTAINS InterPro DOMAIN/s: Translation elongation factor EF1B/ribo…	13.8046	13.7057	13.4792	13.5565	12.6911	13.001	12.6609	12.7252
AT1G64610	Transducin/WD40 repeat-like superfamily protein; CONTAINS InterPro DOMAIN/s: WD40 repeat 2 (InterPro:IPR019782), WD40 repeat-like-containing domain (InterPro:IPR011046), WD40-repeat-containing domain (InterPro:IPR017986), WD40/YVTN repeat-like-containing domain (InterPro:IPR015943), WD40 repeat (InterPro:IPR001680), WD40 repeat, subgroup (InterPro:IPR019781), G-protein beta WD-40 repeat, region (…	9.84518	9.97511	10.4854	10.4414	12.1511	11.5862	11.7459	12.0667
AT1G64640	early nodulin-like protein 8 (ENODL8); FUNCTIONS IN: electron carrier activity, copper ion binding; LOCATED IN: anchored to membrane; EXPRESSED IN: 18 plant structures; EXPRESSED DURING: 13 growth stages; CONTAINS InterPro DOMAIN/s: Plastocyanin-like (InterPro:IPR003245), Cupredoxin (InterPro:IPR008972); BEST Arabidopsis thaliana protein match is: early nodulin-like protein 3 (TAIR:AT4G28365.1); …	12.0459	11.9189	11.8905	11.7458	10.5049	10.688	10.2558	10.0401
AT1G64660	Encodes a functional methionine gamma-lyase, a cytosolic enzyme catalyzes the degradation of methionine into methanethiol, alpha-ketobutyrate and ammonia. The catabolism of excess methionine is important to methionine homeostasis.	10.8966	10.7151	11.25	11.076	13.0643	13.5236	11.3016	11.304
AT1G64670	Encodes a epidermally expressed extracellular protein that likely functions as an alpha-beta hydrolase and is required for normal cuticle formation. Homozygous mutant plants are dwarfed and have abnormal leaves, collapsed cells, reduced numbers of trichomes. The specific role of BDG is unclear: it may function in cutin biosynthesis or as a cross-linking enzyme in the cell wall itself.	11.0453	10.8745	10.4938	10.4393	9.3697	9.19	8.31827	8.50077
AT1G64680	unknown protein; BEST Arabidopsis thaliana protein match is: unknown protein (TAIR:AT1G03055.1); Has 146 Blast hits to 146 proteins in 26 species: Archae - 0; Bacteria - 6; Metazoa - 0; Fungi - 0; Plants - 125; Viruses - 0; Other Eukaryotes - 15 (source: NCBI BLink).	12.9486	13.0389	12.6422	12.5058	11.8451	12.3032	11.6349	11.6648
AT1G64770	encodes a novel subunit of the chloroplast NAD(P)H dehydrogenase complex, involved in cyclic electron flow around photosystem I to produce ATP.	14.001	13.9172	13.8301	13.7994	12.9346	13.2465	12.9146	12.8494
AT1G64780	encodes an ammonium transporter protein believed to act as a high affinity transporter. It is expressed in the root, primarily in endodermal and cortical cells, and contributes to ammonium uptake in the root.	13.4868	13.5224	12.9164	12.8152	10.772	11.5939	11.131	10.9526
AT1G64860	Subunit of chloroplast RNA polymerase, confers the ability to recognize promoter sequences on the core enzyme	13.4803	13.6374	13.349	13.5827	12.3785	13.0032	12.4329	12.5214
AT1G64890	Major facilitator superfamily protein; CONTAINS InterPro DOMAIN/s: Major facilitator superfamily, general substrate transporter (InterPro:IPR016196), Biopterin transport-related protein BT1 (InterPro:IPR004324); BEST Arabidopsis thaliana protein match is: Major facilitator superfamily protein (TAIR:AT1G04570.1); Has 1088 Blast hits to 1079 proteins in 365 species: Archae - 17; Bacteria - 560; Met…	8.74667	8.80691	9.18608	8.94241	9.89888	9.45334	9.73461	9.53371
AT1G64980	Encodes a putative nucleotide-diphospho-sugar transferase required for pollen germination and tube growth.	12.5244	12.3469	12.3729	12.0272	12.0312	11.7894	11.4794	11.1121
AT1G65010	Putative role in flower development. Comparison of SALK_061426C to Columbia wild type in normal lighting and under low light of 33 micromoles per meter-squared per second resulted in a trend toward earlier bolting in the mutant under low light (P=0.055) (Ann Stapleton and Patrick Pridgen, 2009, personal communication).	10.5478	10.8288	10.2872	11.0127	9.13578	10.1502	8.94477	9.36058
AT1G65040	Encodes one of the Arabidopsis homologs of the yeast/human Hrd1 protein: AT3G16090 (Hrd1A), AT1G65040 (Hrd1B). Involved in ERAD (Endoplasmic reticulum-associated degradation).	9.86325	9.97605	10.4821	10.4259	12.1037	10.7698	12.3152	12.2947
AT1G65060	encodes an isoform of 4-coumarate:CoA ligase (4CL), which is involved in the last step of the general phenylpropanoid pathway. mRNA levels are not induced in response to wounding or to fungal infection by P. parasitica. mRNA is expressed in flowers, to a lesser degree in mature leaves and siliques and marginally in seedling roots and bolting stems of mature plants. The catalytic efficiency was in…	10.9693	10.8666	10.0731	10.1555	9.54578	9.78932	9.34758	9.56038
AT1G65070	DNA mismatch repair protein MutS, type 2; FUNCTIONS IN: damaged DNA binding, mismatched DNA binding, ATP binding; INVOLVED IN: mismatch repair, maintenance of fidelity involved in DNA-dependent DNA replication; EXPRESSED IN: 22 plant structures; EXPRESSED DURING: 13 growth stages; CONTAINS InterPro DOMAIN/s: DNA mismatch repair protein MutS, core (InterPro:IPR007696), DNA mismatch repair protein …	10.8288	11.0686	10.6271	10.8887	9.48584	10.446	10.1807	10.2211
AT1G65230	Uncharacterized conserved protein (DUF2358); FUNCTIONS IN: molecular_function unknown; INVOLVED IN: biological_process unknown; LOCATED IN: chloroplast; EXPRESSED IN: 21 plant structures; EXPRESSED DURING: 13 growth stages; CONTAINS InterPro DOMAIN/s: Protein of unknown function DUF2358 (InterPro:IPR018790); Has 45 Blast hits to 45 proteins in 18 species: Archae - 0; Bacteria - 4; Metazoa - 0; Fu…	13.2065	13.2867	13.1048	13.1953	12.0027	12.4813	11.8616	11.6962
AT1G65240	Eukaryotic aspartyl protease family protein; FUNCTIONS IN: aspartic-type endopeptidase activity; INVOLVED IN: proteolysis; LOCATED IN: anchored to plasma membrane, plasma membrane, anchored to membrane; EXPRESSED IN: 10 plant structures; EXPRESSED DURING: L mature pollen stage, M germinated pollen stage, 4 anthesis, C globular stage, petal differentiation and expansion stage; CONTAINS InterPro DO…	7.88891	8.06525	8.42161	8.36408	9.44978	8.58768	10.003	10.3066
AT1G65295	unknown protein; LOCATED IN: endomembrane system; EXPRESSED IN: 22 plant structures; EXPRESSED DURING: 13 growth stages; BEST Arabidopsis thaliana protein match is: unknown protein (TAIR:AT5G01015.1); Has 90 Blast hits to 90 proteins in 15 species: Archae - 0; Bacteria - 0; Metazoa - 0; Fungi - 0; Plants - 90; Viruses - 0; Other Eukaryotes - 0 (source: NCBI BLink).	12.1369	11.9401	11.995	11.7798	11.1081	11.0876	11.0984	10.8246
AT1G65340	member of CYP96A	10.8548	10.9983	10.9613	11.1645	10.3752	11.0488	9.69097	10.3844
AT1G65390	phloem protein 2 A5 (PP2-A5); FUNCTIONS IN: carbohydrate binding; INVOLVED IN: signal transduction, defense response, innate immune response; LOCATED IN: intrinsic to membrane, chloroplast; EXPRESSED IN: 21 plant structures; EXPRESSED DURING: 12 growth stages; CONTAINS InterPro DOMAIN/s: Toll-Interleukin receptor (InterPro:IPR000157); BEST Arabidopsis thaliana protein match is: phloem protein 2-A…	8.15292	8.59075	8.91295	9.40085	10.1396	8.70678	7.52305	7.68272
AT1G65445		8.04718	7.82778	7.93498	7.75711	6.79238	7.00391	6.42618	6.62058
AT1G65490	unknown protein; FUNCTIONS IN: molecular_function unknown; INVOLVED IN: biological_process unknown; LOCATED IN: endomembrane system; EXPRESSED IN: 22 plant structures; EXPRESSED DURING: 13 growth stages; BEST Arabidopsis thaliana protein match is: unknown protein (TAIR:AT1G65486.1); Has 23 Blast hits to 23 proteins in 2 species: Archae - 0; Bacteria - 0; Metazoa - 0; Fungi - 0; Plants - 23; Virus…	11.1638	10.8512	10.9462	10.5556	10.4318	9.17156	10.2996	10.0574
AT1G65500	unknown protein; FUNCTIONS IN: molecular_function unknown; INVOLVED IN: biological_process unknown; LOCATED IN: endomembrane system; EXPRESSED IN: 14 plant structures; EXPRESSED DURING: 9 growth stages; BEST Arabidopsis thaliana protein match is: unknown protein (TAIR:AT1G65486.1); Has 23 Blast hits to 23 proteins in 2 species: Archae - 0; Bacteria - 0; Metazoa - 0; Fungi - 0; Plants - 23; Viruse…	8.90111	8.59821	9.43448	9.15241	10.9627	9.43201	10.6757	10.2646
AT1G65560	Zinc-binding dehydrogenase family protein; FUNCTIONS IN: oxidoreductase activity, binding, zinc ion binding, catalytic activity; INVOLVED IN: oxidation reduction, metabolic process; LOCATED IN: cellular_component unknown; EXPRESSED IN: 23 plant structures; EXPRESSED DURING: 13 growth stages; CONTAINS InterPro DOMAIN/s: GroES-like (InterPro:IPR011032), NAD(P)-binding domain (InterPro:IPR016040), A…	10.0838	9.97068	9.76195	9.39975	8.97012	9.37015	8.53315	8.47575
AT1G65610	KORRIGAN 2 (KOR2); FUNCTIONS IN: hydrolase activity, hydrolyzing O-glycosyl compounds, catalytic activity; INVOLVED IN: carbohydrate metabolic process; LOCATED IN: cellular_component unknown; EXPRESSED IN: stem, sepal, root, leaf, stamen; EXPRESSED DURING: LP.06 six leaves visible, 4 anthesis, petal differentiation and expansion stage, LP.08 eight leaves visible; CONTAINS InterPro DOMAIN/s: Six-h…	8.26905	8.41862	9.77562	9.04272	12.7483	10.4182	12.7122	12.1144
[truncated: 4,300 more rows]
